# Supplementary material for: Combination therapy with nisin, urolithin B, and vincristine exhibits synergistic antiproliferative and pro-apoptotic effects against human lymphoma cells: evidence from proteomics
Source: Front Immunol. 2025 Sep 23;16:1664468. doi: 10.3389/fimmu.2025.1664468 (PMC12501470; doi:10.3389/fimmu.2025.1664468)
Supplement: Supplementary file 1 [file Table1.xlsx]

## Sheet: Metadata
			PAPER tile	Combination Therapy with Nisin, Urolithin B, and Vincristine Exhibits Synergistic Antiproliferative and Pro-Apoptotic Effects Against Human Lymphoma Cells: Proteomic and Mechanistic Insights
			Authors and affiliation
				Ahmad K. Al-Khazaleh 1,*, Muhammad A. Alsherbiny 2,3, Gerald Münch 4, Dennis Chang 1, and Deep Jyoti Bhuyan 1, 5*
				1 NICM Health Research Institute, Western Sydney University, Penrith, NSW 2751, Australia
				2 Pharmacognosy Department, Faculty of Pharmacy, Cairo University, Cairo 11562, Egypt
				3 Freedman Foundation Metabolomics Facility, Innovation Centre, Victor Chang Cardiac Research Institute, Sydney, NSW 2010, Australia
				4 Pharmacology Unit, School of Medicine, Western Sydney University, Campbelltown, NSW 2560, Australia
				5 School of Science, Western Sydney University, Penrith, NSW 2751, Australia
			Descriptions of the supplementary S1-S5 and columns
			Table S1 Candidate protein list of each compared pair of conidition at abs log2FC ≥ 0.58 and Q ≤ 0.05 (highlighed yellow) where the comparison of interest could be filtered from the first column (Green highlight)
			Table S2 IPA generated report comparing Nisin_Urolithin B_4:6 vs Control
			Table S3 IPA generated report comparing Vincristine_0.3 vs Control
			Table S4 IPA generated report comparing Vincristine_0.6 vs Control
			Table S5 IPA generated report comparing Vincristine_0.9 vs Control
			Table S6 IPA-generated report comparing the combination (4:6) vs monotreatments (7:3)
			Table S7 IPA-generated report comparing the combination (4:6) vs monotreatments (8:2)
			Table S8 IPA-generated report comparing the combination (4:6) vs monotreatments (9:1)
			RawFileName	Condition
			250307_AK_3a.htrms	N:UB_4:6
			250307_AK_3b.htrms	N:UB_4:6
			250307_AK_3c.htrms	N:UB_4:6
			250307_AK_5a.htrms	Control
			250307_AK_5c.htrms	Control
			250307_AK_11a.htrms	(N:UB_4:6): Vin_7:3
			250307_AK_11b.htrms	(N:UB_4:6): Vin_7:3
			250307_AK_11c.htrms	(N:UB_4:6): Vin_7:3
			250307_AK_12a.htrms	(N:UB_4:6): Vin_8:2
			250307_AK_12b.htrms	(N:UB_4:6): Vin_8:2
			250307_AK_12c.htrms	(N:UB_4:6): Vin_8:2
			250307_AK_13a.htrms	(N:UB_4:6): Vin_9:1
			250307_AK_13b.htrms	(N:UB_4:6): Vin_9:1
			250307_AK_13c.htrms	(N:UB_4:6): Vin_9:1
			250307_AK_17a.htrms	Vin_0.9
			250307_AK_17b.htrms	Vin_0.9
			250307_AK_17c.htrms	Vin_0.9
			250307_AK_18a.htrms	Vin_0.6
			250307_AK_18b.htrms	Vin_0.6
			250307_AK_18c.htrms	Vin_0.6
			250307_AK_19a.htrms	Vin_0.3
			250307_AK_19b.htrms	Vin_0.3
			250307_AK_19c.htrms	Vin_0.3

## Sheet: ProteinAbundance
PG.ProteinAccessions	PG.Genes	PG.ProteinDescriptions	PG.ProteinNames	PG.IsCandidate	PG.Completeness	PG.CV	PG.AvgLog2Quantity	[7] 250307_AK_3a.htrms.PG.Quantity	[8] 250307_AK_3b.htrms.PG.Quantity	[9] 250307_AK_3c.htrms.PG.Quantity	[13] 250307_AK_5a.htrms.PG.Quantity	[14] 250307_AK_5c.htrms.PG.Quantity	[30] 250307_AK_11a.htrms.PG.Quantity	[31] 250307_AK_11b.htrms.PG.Quantity	[32] 250307_AK_11c.htrms.PG.Quantity	[33] 250307_AK_12a.htrms.PG.Quantity	[34] 250307_AK_12b.htrms.PG.Quantity	[35] 250307_AK_12c.htrms.PG.Quantity	[36] 250307_AK_13a.htrms.PG.Quantity	[37] 250307_AK_13b.htrms.PG.Quantity	[38] 250307_AK_13c.htrms.PG.Quantity	[48] 250307_AK_17a.htrms.PG.Quantity	[49] 250307_AK_17b.htrms.PG.Quantity	[50] 250307_AK_17c.htrms.PG.Quantity	[51] 250307_AK_18a.htrms.PG.Quantity	[52] 250307_AK_18b.htrms.PG.Quantity	[53] 250307_AK_18c.htrms.PG.Quantity	[54] 250307_AK_19a.htrms.PG.Quantity	[55] 250307_AK_19b.htrms.PG.Quantity	[56] 250307_AK_19c.htrms.PG.Quantity
Condition	Condition	Condition	Condition	Condition	Condition	Condition	Condition	N:UB_4:6	N:UB_4:6	N:UB_4:6	Control	Control	(N:UB_4:6): Vin_7:3	(N:UB_4:6): Vin_7:3	(N:UB_4:6): Vin_7:3	(N:UB_4:6): Vin_8:2	(N:UB_4:6): Vin_8:2	(N:UB_4:6): Vin_8:2	(N:UB_4:6): Vin_9:1	(N:UB_4:6): Vin_9:1	(N:UB_4:6): Vin_9:1	Vin_0.9	Vin_0.9	Vin_0.9	Vin_0.6	Vin_0.6	Vin_0.6	Vin_0.3	Vin_0.3	Vin_0.3
A0AVT1	UBA6	Ubiquitin-like modifier-activating enzyme 6	UBA6_HUMAN	FALSE	100	0.128788	3.75142	14.1182	16.3088	12.6869	12.5989	14.9635	13.1638	13.2383	13.5891	13.788	11.4865	13.6222	12.8519	13.4901	13.7312	13.0056	14.0731	13.3265	15.1004	13.3328	15.4981	13.2848	13.2959	13.8525
A0FGR8	ESYT2	Extended synaptotagmin-2	ESYT2_HUMAN	FALSE	52.5	0.354138	2.29344	10.0301	NaN	2.44582	2.86059	NaN	4.76408	4.41769	NaN	8.17908	NaN	2.93496	2.47013	NaN	NaN	5.44288	4.47007	6.39416	5.56888	NaN	4.91084	NaN	NaN	NaN
A0MZ66	SHTN1	Shootin-1	SHOT1_HUMAN	FALSE	71.2	0.350676	1.11754	NaN	4.07001	1.47318	2.1708	NaN	NaN	2.05039	NaN	1.57388	1.0629	2.73622	2.38994	1.87146	2.82822	3.12319	NaN	4.17132	1.65876	2.07638	3.30931	NaN	4.08032	NaN
A1L0T0	ILVBL	2-hydroxyacyl-CoA lyase 2	HACL2_HUMAN	TRUE	74.6	0.496873	1.14915	3.81471	2.43975	4.00598	2.22231	2.2302	1.08818	1.95495	NaN	3.32005	1.34402	1.27295	NaN	NaN	NaN	NaN	1.77883	2.07385	3.24649	1.79308	2.04722	2.03185	2.12366	NaN
A4FU69	EFCAB5	EF-hand calcium-binding domain-containing protein 5	EFCB5_HUMAN	TRUE	100	0.183257	4.94508	30.6244	36.4734	34.2153	29.2773	27.1157	25.0347	34.0802	19.9995	36.5549	32.4156	24.377	36.8632	29.3532	28.2143	28.1915	22.4134	28.6522	32.5949	30.4156	26.602	26.453	28.9031	23.1869
A5A3E0	POTEF	POTE ankyrin domain family member F	POTEF_HUMAN	TRUE	88.1	0.662086	2.26311	5.53486	NaN	6.51123	3.81574	3.50388	4.22735	NaN	9.59434	4.83079	5.862	4.47734	NaN	3.30298	4.2101	4.29228	2.91164	2.66428	3.71416	4.00032	3.97255	4.12477	5.03728	7.98625
A5YKK6	CNOT1	CCR4-NOT transcription complex subunit 1	CNOT1_HUMAN	FALSE	100	0.382271	2.62385	5.70939	7.01932	4.82711	6.75122	6.80042	6.29719	5.82926	5.87822	5.41001	6.12958	5.12616	5.51675	6.02346	5.73435	6.17023	6.23324	6.03734	5.83547	6.51198	6.73785	6.5181	6.68005	7.50675
A6NCE7;Q9GZQ8	MAP1LC3B2;MAP1LC3B	Microtubule-associated proteins 1A/1B light chain 3 beta 2;Microtubule-associated proteins 1A/1B light chain 3B	MP3B2_HUMAN;MLP3B_HUMAN	TRUE	94.9	0.605758	3.1819	6.3179	7.45174	4.28511	11.22	10.5425	25.3827	21.9669	22.7708	14.5369	30.1828	18.7801	17.9617	29.3562	13.8979	14.0892	11.8993	10.9277	12.5137	11.7799	10.6478	9.31234	7.59881	10.5995
A6NDG6	PGP	Glycerol-3-phosphate phosphatase	PGP_HUMAN	TRUE	94.9	0.191112	3.71829	12.9054	11.2885	12.9141	17.5635	14.6741	14.6565	12.5154	13.316	13.6571	10.2487	14.76	12.7033	12.7782	14.9756	13.3169	16.8564	14.4814	13.7005	16.9485	16.872	16.6115	15.6119	13.7422
A6NHR9	SMCHD1	Structural maintenance of chromosomes flexible hinge domain-containing protein 1	SMHD1_HUMAN	FALSE	94.9	0.178541	2.33957	5.03981	5.01148	4.72104	4.34613	5.24071	3.80329	5.88396	4.97965	4.89615	4.34053	5.18527	5.05006	4.35741	5.14173	4.13334	4.3715	4.43412	4.157	4.57981	4.50984	5.90031	4.28065	4.58094
A6NIH7	UNC119B	Protein unc-119 homolog B	U119B_HUMAN	TRUE	71.2	0.329429	1.70113	NaN	3.51098	NaN	5.87493	4.5131	NaN	2.55428	NaN	2.68686	2.7083	4.58107	NaN	2.02393	NaN	3.9164	3.49836	3.49396	4.13715	2.64579	3.86499	5.22483	3.02242	NaN
A6NJZ7;A6NNM3;Q9UFD9	RIMBP3C;RIMBP3B;RIMBP3	RIMS-binding protein 3C;RIMS-binding protein 3B;RIMS-binding protein 3A	RIM3C_HUMAN;RIM3B_HUMAN;RIM3A_HUMAN	FALSE	62.7	1.22415	9.30667	662.739	882.04	625.346	NaN	NaN	228.204	377.81	236.846	429.81	323.897	379.852	380.24	222.58	317.013	NaN	NaN	NaN	NaN	NaN	NaN	NaN	NaN	NaN
A6ZKI3;Q9BWD3	RTL8C;RTL8A	Retrotransposon Gag-like protein 8C;Retrotransposon Gag-like protein 8A	RTL8C_HUMAN;RTL8A_HUMAN	TRUE	89.8	0.421456	2.58426	4.73423	5.48658	3.72248	14.7665	9.95021	5.44261	7.84772	8.04446	5.35465	6.76883	6.29868	8.26916	7.7929	6.09774	5.48159	7.55274	5.60383	7.29093	4.90337	5.0966	3.61929	9.74862	5.77978
A7E2S9	ANKRD30BL	Putative ankyrin repeat domain-containing protein 30B-like	A30BL_HUMAN	FALSE	54.2	1.64607	4.64208	17.7049	35.6096	17.6001	NaN	NaN	8.44902	14.0536	10.1054	11.5095	10.6232	14.7926	11.5772	5.9896	12.7548	NaN	NaN	NaN	NaN	NaN	NaN	NaN	NaN	NaN
A8MWD9;P62308	SNRPGP15;SNRPG	Putative small nuclear ribonucleoprotein G-like protein 15;Small nuclear ribonucleoprotein G	RUXGL_HUMAN;RUXG_HUMAN	TRUE	98.3	0.232494	4.90217	25.5836	25.7259	20.6277	31.7787	37.2981	33.4698	26.8371	26.6976	36.5114	29.75	31.8809	35.7076	28.4896	36.6894	39.2365	34.7187	36.6819	38.8272	40.1403	32.7695	32.4646	36.2697	35.6329
A8MXV4	NUDT19	Acyl-coenzyme A diphosphatase NUDT19	NUD19_HUMAN	FALSE	11.9	0.13492	0.148013	NaN	NaN	NaN	NaN	0.939199	NaN	NaN	NaN	NaN	NaN	NaN	NaN	NaN	NaN	1.04632	1.24128	1.02891	NaN	NaN	NaN	NaN	NaN	NaN
A8MZ59	LEUTX	Paired-like homeodomain transcription factor LEUTX	LEUTX_HUMAN	FALSE	32.2	0.29073	0.785141	NaN	NaN	NaN	1.51824	NaN	NaN	NaN	NaN	2.06052	NaN	NaN	NaN	NaN	NaN	NaN	NaN	1.55183	1.48865	NaN	NaN	NaN	NaN	NaN
B5ME19;Q99613	EIF3CL;EIF3C	Eukaryotic translation initiation factor 3 subunit C-like protein;Eukaryotic translation initiation factor 3 subunit C	EIFCL_HUMAN;EIF3C_HUMAN	FALSE	100	0.0924035	5.64805	48.8556	50.3677	50.5906	55.3944	55.0039	55.9722	52.3613	56.272	50.7269	51.1877	49.3994	47.918	53.5127	48.5288	47.8203	44.9067	45.1002	47.6627	47.9389	47.3879	48.7019	50.0808	47.8157
B7ZAQ6;P0CG08	GPR89A;GPR89B	Golgi pH regulator A;Golgi pH regulator B	GPHRA_HUMAN;GPHRB_HUMAN	FALSE	76.3	0.35762	1.23138	NaN	4.17661	1.68522	NaN	NaN	2.42991	2.30505	2.35398	2.00627	NaN	1.4984	3.30796	1.52832	1.76362	2.6024	2.32203	2.31336	2.46074	2.23583	3.53002	1.6935	NaN	NaN
B7ZW38;O60812;P0DMR1	HNRNPCL3;HNRNPCL1;HNRNPCL4	Heterogeneous nuclear ribonucleoprotein C-like 3;Heterogeneous nuclear ribonucleoprotein C-like 1;Heterogeneous nuclear ribonucleoprotein C-like 4	HNRC3_HUMAN;HNRC1_HUMAN;HNRC4_HUMAN	FALSE	50.8	0.489929	0.556227	NaN	1.29852	NaN	NaN	1.11106	NaN	1.58598	1.42574	1.00631	1.60499	1.70932	2.84083	1.03221	1.74808	1.20482	NaN	NaN	0.959678	NaN	1.5918	NaN	NaN	NaN
B9A064	IGLL5	Immunoglobulin lambda-like polypeptide 5	IGLL5_HUMAN	FALSE	69.5	1.37215	3.7898	28.8795	23.0466	17.3931	NaN	NaN	NaN	14.4658	4.32632	10.9978	7.50297	12.0415	10.3123	6.35349	7.63404	13.5861	NaN	NaN	NaN	NaN	NaN	NaN	NaN	NaN
C9JLW8	MCRIP1	Mapk-regulated corepressor-interacting protein 1	MCRI1_HUMAN	TRUE	93.2	0.294649	3.68609	13.3427	10.0525	13.2646	17.3293	19.4152	8.69149	13.2756	7.18522	13.9677	12.921	12.3288	9.72701	15.3069	16.7883	18.5221	10.5966	16.4015	14.6341	16.448	18.3501	17.0355	11.3671	16.1219
E9PAV3;Q13765	NACA	Nascent polypeptide-associated complex subunit alpha, muscle-specific form;Nascent polypeptide-associated complex subunit alpha	NACAM_HUMAN;NACA_HUMAN	TRUE	100	0.340183	5.08191	24.0285	26.1557	27.7667	52.1961	57.7739	44.7385	42.4818	47.6644	37.8257	48.6486	36.9018	41.9405	50.3866	39.3018	52.6708	56.2516	57.0089	51.8324	53.2265	54.5573	51.4957	57.7054	51.03
E9PQ53;O95298	NDUFC2-KCTD14;NDUFC2	NADH dehydrogenase [ubiquinone] 1 subunit C2, isoform 2;NADH dehydrogenase [ubiquinone] 1 subunit C2	NDUCR_HUMAN;NDUC2_HUMAN	TRUE	98.3	0.292384	5.02303	45.015	31.5481	35.4936	13.7747	15.6039	22.4196	37.1006	28.9003	33.4914	24.1292	30.0249	29.6093	23.6046	29.6328	33.113	27.1698	29.1593	38.707	32.3265	31.5544	28.5622	21.9301	27.5199
E9PRG8	C11orf98	Uncharacterized protein C11orf98	CK098_HUMAN	TRUE	52.5	0.545133	1.85919	NaN	NaN	NaN	6.12893	7.02929	2.86347	2.05255	4.65851	NaN	3.75098	2.98755	NaN	4.74264	2.71122	5.43597	9.9142	6.90438	8.25959	7.82336	5.56718	4.39775	3.28716	1.6928
L0R6Q1	SLC35A4	SLC35A4 upstream open reading frame protein	S35U4_HUMAN	TRUE	55.9	0.501151	0.897104	4.44004	NaN	1.37437	2.6116	1.09441	NaN	NaN	1.36731	1.10859	NaN	NaN	2.40776	1.1098	1.3246	1.80395	1.07112	1.20041	3.25206	NaN	3.9248	1.69781	NaN	NaN
O00115	DNASE2	Deoxyribonuclease-2-alpha	DNS2A_HUMAN	TRUE	100	0.278059	3.61913	20.9026	12.2026	18.9915	11.347	11.3876	11.64	12.0995	12.0175	10.3985	10.6942	14.0046	15.4044	10.714	10.6886	12.7554	12.2992	13.1512	11.8909	11.7096	11.9748	10.998	10.8018	11.4374
O00116	AGPS	Alkyldihydroxyacetonephosphate synthase, peroxisomal	ADAS_HUMAN	TRUE	98.3	0.400561	3.86846	19.6803	16.3545	18.611	12.84	10.8576	15.3175	14.4401	14.3571	15.5055	13.943	14.1429	14.7337	14.5221	16.0366	11.1244	11.0308	10.3479	11.5921	11.6997	11.4725	12.1342	12.1284	11.6983
O00139	KIF2A	Kinesin-like protein KIF2A	KIF2A_HUMAN	TRUE	98.3	0.221301	3.72341	15.0875	13.3841	14.9575	11.2435	14.0333	13.9778	14.0336	12.989	13.5161	14.615	12.0146	10.3973	12.9634	11.5372	10.1249	9.84767	9.6177	12.6275	11.9304	11.0728	10.6138	7.92549	14.1131
O00148	DDX39A	ATP-dependent RNA helicase DDX39A	DX39A_HUMAN	TRUE	100	0.117536	7.26553	164.004	167.365	154.395	152.636	142.752	164.817	174.318	159.762	166.864	173.126	177.746	162.864	173.502	160.195	151.136	141.615	142.272	144.79	156.949	130.196	160.484	150.399	160.269
O00151	PDLIM1	PDZ and LIM domain protein 1	PDLI1_HUMAN	TRUE	100	0.215301	5.87063	46.7109	48.242	54.7644	76.0005	67.6268	59.1685	58.336	61.3707	63.1217	59.2364	57.2955	55.6535	59.0505	60.9256	67.0688	75.5732	77.5024	74.7295	75.7132	67.33	68.8211	74.6957	66.2095
O00154	ACOT7	Cytosolic acyl coenzyme A thioester hydrolase	BACH_HUMAN	TRUE	100	0.129513	5.32462	38.2855	34.8777	36.3975	42.2623	42.8265	41.7179	37.6232	43.6984	40.0636	38.5384	44.6854	41.4604	38.4339	40.5561	45.6106	43.6982	46.1757	45.6408	44.126	43.6932	45.3947	43.5887	38.8452
O00159	MYO1C	Unconventional myosin-Ic	MYO1C_HUMAN	FALSE	42.4	0.232287	2.69143	3.85476	8.53593	NaN	NaN	NaN	6.84116	7.53858	NaN	5.18523	NaN	NaN	NaN	NaN	3.80935	6.79481	NaN	NaN	NaN	6.07689	NaN	NaN	7.01051	NaN
O00161	SNAP23	Synaptosomal-associated protein 23	SNP23_HUMAN	TRUE	100	0.359792	2.91164	8.15971	7.69395	8.68069	8.74687	9.60476	6.86139	6.50914	6.55667	8.17333	4.84741	7.1797	5.40181	6.6373	7.58077	8.54216	8.22502	8.14392	7.98317	7.4589	8.64228	11.1558	13.0329	10.4666
O00170	AIP	AH receptor-interacting protein	AIP_HUMAN	TRUE	98.3	0.154741	3.6348	12.0391	13.7495	13.1939	14.8646	15.2634	15.1398	14.7733	13.7802	12.8651	12.4413	11.8916	13.1684	12.4687	14.6101	11.2692	10.999	12.3872	11.3255	10.8808	13.7432	10.9569	12.3924	13.6911
O00178	GTPBP1	GTP-binding protein 1	GTPB1_HUMAN	TRUE	94.9	0.693438	3.19904	9.99761	12.812	11.037	7.16483	6.67376	7.21036	9.3954	8.06955	8.89576	6.78744	9.31668	7.66528	6.94801	9.57257	7.95677	9.14618	6.37419	7.82237	9.35431	8.58275	7.25202	7.29076	6.84806
O00193	SMAP	Small acidic protein	SMAP_HUMAN	TRUE	94.9	0.290421	1.91039	2.33954	3.42484	2.13826	4.25845	3.57676	3.42413	4.59226	5.85102	4.86079	3.9714	4.17265	4.8872	4.00704	5.28542	5.20702	4.61173	3.71475	4.53403	4.85235	4.0126	2.2819	3.2156	2.72231
O00203	AP3B1	AP-3 complex subunit beta-1	AP3B1_HUMAN	FALSE	100	0.116699	4.33692	19.6821	18.7121	20.7957	19.9197	18.6957	18.8139	19.5782	19.1145	19.6209	17.7198	18.6087	18.7214	18.0001	20.7695	20.7133	20.1143	20.0608	18.8993	20.0881	22.1989	20.3998	17.8743	21.0798
O00217	NDUFS8	NADH dehydrogenase [ubiquinone] iron-sulfur protein 8, mitochondrial	NDUS8_HUMAN	TRUE	100	0.263129	3.45269	12.7896	12.0347	16.1269	8.81211	7.59935	10.8693	9.10327	10.2938	9.77408	7.22778	6.23133	10.5982	9.59298	11.2487	11.1279	11.9476	10.6469	10.7775	7.62471	9.61154	15.0831	13.9841	11.671
O00231	PSMD11	26S proteasome non-ATPase regulatory subunit 11	PSD11_HUMAN	TRUE	100	0.141569	5.17643	35.8209	32.6963	34.9427	44.3704	46.4329	38.0669	35.1007	36.8185	34.984	36.0978	38.3873	35.0888	39.2594	36.8695	42.8981	43.6541	40.9343	40.4518	42.3289	39.4175	43.6889	38.1264	41.4336
O00232	PSMD12	26S proteasome non-ATPase regulatory subunit 12	PSD12_HUMAN	FALSE	100	0.118063	4.81644	27.746	31.8643	27.3381	31.9302	29.1534	26.4032	31.359	25.9427	28.6905	27.5702	28.3264	26.52	27.7835	30.3603	27.0174	24.9505	28.6426	28.1164	27.657	30.1238	25.2619	25.5148	24.8876
O00233	PSMD9	26S proteasome non-ATPase regulatory subunit 9	PSMD9_HUMAN	FALSE	94.9	0.126246	3.60643	11.8297	13.627	12.0773	13.1155	12.0986	10.1457	9.42441	10.4236	12.1504	10.3553	11.7457	10.3135	13.0895	11.987	13.2948	13.5238	11.6587	15.2419	14.6082	13.9229	12.3671	12.8862	11.9773
O00244	ATOX1	Copper transport protein ATOX1	ATOX1_HUMAN	TRUE	93.2	0.372363	3.43858	7.2023	5.70338	7.46062	21.9758	21.5262	12.2168	8.01148	14.5425	11.1804	10.6476	11.1893	11.0063	7.53417	11.5215	17.3269	14.492	16.3692	12.7847	16.2482	14.3155	14.0804	17.6375	19.1448
O00264	PGRMC1	Membrane-associated progesterone receptor component 1	PGRC1_HUMAN	TRUE	100	0.272883	6.82494	164.553	146.395	155.455	67.4213	66.9992	109.56	127.336	101.817	109.38	129.323	107.55	108.073	118.268	102.501	88.6283	89.7258	85.6762	86.9974	83.026	75.611	80.5675	71.0982	80.5155
O00267	SUPT5H	Transcription elongation factor SPT5	SPT5H_HUMAN	FALSE	100	0.12388	3.55838	12.084	12.3037	9.53596	12.0655	13.3396	11.8479	10.8231	12.8875	11.6745	11.9536	11.7568	10.9166	14.3777	12.4538	12.167	12.4493	10.8758	11.7727	12.1702	13.7246	13.0591	12.7168	12.102
O00273	DFFA	DNA fragmentation factor subunit alpha	DFFA_HUMAN	TRUE	98.3	0.183788	3.57786	13.1664	11.0525	11.9	17.276	12.6367	12.761	10.5178	11.8392	10.5456	11.8435	9.8953	12.2887	13.5351	11.346	15.1681	12.0665	14.8093	13.238	14.8387	13.1298	12.5963	14.8599	11.2875
O00299	CLIC1	Chloride intracellular channel protein 1	CLIC1_HUMAN	FALSE	100	0.132547	4.92379	28.7088	35.7443	30.857	26.6485	31.2004	31.4629	30.2523	33.976	27.6342	27.7904	30.5039	29.7981	32.5546	33.2979	36.6208	37.6687	35.1973	34.4518	34.8393	34.2315	34.9356	38.8793	36.9914
O00303	EIF3F	Eukaryotic translation initiation factor 3 subunit F	EIF3F_HUMAN	FALSE	100	0.163962	5.3835	56.3829	45.0728	54.723	39.6326	41.048	37.4317	42.2546	40.7434	40.1702	40.759	44.2483	39.6022	36.2325	38.7	36.3089	39.5193	34.5022	37.1735	43.2427	35.1909	38.2769	33.7986	33.4383
O00330	PDHX	Pyruvate dehydrogenase protein X component, mitochondrial	ODPX_HUMAN	TRUE	94.9	0.268688	3.10904	12.0609	9.83711	11.5511	5.36959	7.82761	8.39915	10.2785	6.40589	7.6251	6.27724	8.87531	9.33189	6.55324	9.76697	8.03041	6.81629	7.63102	8.84246	7.66269	8.2719	6.67191	6.35952	7.55142
O00400	SLC33A1	Acetyl-coenzyme A transporter 1	ACATN_HUMAN	FALSE	66.1	0.401391	1.1448	2.22214	2.38066	2.86599	NaN	NaN	1.10213	3.29965	2.53129	2.01063	2.64083	NaN	NaN	1.42887	2.17413	1.48174	2.03451	3.21679	1.60709	1.42258	2.52832	5.18423	NaN	NaN
O00401	WASL	Actin nucleation-promoting factor WASL	WASL_HUMAN	FALSE	44.1	0.378986	2.28251	NaN	NaN	NaN	NaN	10.0831	NaN	5.2125	7.85972	4.24492	NaN	4.2717	NaN	NaN	2.22954	5.0782	NaN	NaN	3.61665	8.54289	NaN	5.72164	NaN	4.46381
O00410	IPO5	Importin-5	IPO5_HUMAN	TRUE	100	0.189574	6.43085	93.6772	69.5847	91.9258	119.944	111.574	97.8093	78.1712	91.3891	91.9124	93.9366	92.5518	85.274	95.2455	83.7154	91.188	86.8616	95.0041	96.2471	96.2717	85.7553	100.285	98.1192	97.299
O00422	SAP18	Histone deacetylase complex subunit SAP18	SAP18_HUMAN	FALSE	100	0.151816	5.30313	34.5235	40.8247	30.3571	34.7639	35.6283	49.7104	54.7263	49.368	44.6169	49.9418	40.4187	43.7551	52.9857	38.4008	38.5929	32.1819	30.6266	30.7452	34.3696	35.0253	32.0216	35.953	36.4185
O00425	IGF2BP3	Insulin-like growth factor 2 mRNA-binding protein 3	IF2B3_HUMAN	TRUE	98.3	0.193151	4.13466	16.8824	23.2443	13.9139	20.4169	16.7434	17.8627	22.2789	18.7195	20.9372	16.6429	19.6226	19.4165	17.4483	20.4136	15.2882	15.3313	17.5681	15.5668	15.445	15.6334	12.5907	14.8875	15.5556
O00429	DNM1L	Dynamin-1-like protein	DNM1L_HUMAN	FALSE	100	0.0934288	5.24103	37.6756	37.1073	32.8364	37.7254	35.687	36.2936	36.6469	31.713	40.2925	40.1688	41.7459	37.3642	41.1108	39.518	37.9911	35.3248	35.7769	38.8746	39.8635	38.9061	37.9489	41.3167	39.3288
O00442	RTCA	RNA 3'-terminal phosphate cyclase	RTCA_HUMAN	TRUE	96.6	0.217745	2.7974	7.17258	7.75702	7.12508	5.76388	5.08593	5.05374	6.26483	8.83911	6.6941	6.13041	6.75032	6.40873	6.59555	6.18631	8.19437	7.32746	6.26018	7.44423	7.71297	8.10211	7.14462	7.2174	6.12337
O00461	GOLIM4	Golgi integral membrane protein 4	GOLI4_HUMAN	TRUE	89.8	0.491578	1.90062	4.05652	4.3997	4.61312	3.8536	3.54727	3.81701	3.24324	2.78468	2.17527	2.7146	3.17069	3.57816	3.5796	3.58326	2.00559	2.77919	3.0436	2.11318	2.21918	2.86306	NaN	2.39213	NaN
O00469	PLOD2	Procollagen-lysine,2-oxoglutarate 5-dioxygenase 2	PLOD2_HUMAN	FALSE	50.8	0.716052	2.45993	7.59934	5.03225	10.0581	6.80413	NaN	2.88587	4.7559	3.76912	NaN	3.0624	4.04936	NaN	2.29759	NaN	NaN	3.907	NaN	4.13179	NaN	5.20394	NaN	4.45114	NaN
O00471	EXOC5	Exocyst complex component 5	EXOC5_HUMAN	TRUE	86.4	0.317134	1.74418	4.86167	4.64444	2.94274	3.72708	2.96824	3.24158	4.02437	2.99004	3.25965	2.40006	3.81519	3.91746	3.05812	NaN	3.43062	2.75062	2.42417	2.40416	3.3542	4.09928	3.71134	3.52869	NaN
O00483	NDUFA4	Cytochrome c oxidase subunit NDUFA4	NDUA4_HUMAN	TRUE	100	0.258278	4.84106	24.2053	24.4698	26.4684	31.112	28.1883	33.4608	37.817	29.1363	29.9044	42.6328	25.9632	26.8375	35.1609	28.5628	38.3525	40.2428	43.1272	43.6669	38.7216	43.4507	29.3772	32.0197	32.0157
O00487	PSMD14	26S proteasome non-ATPase regulatory subunit 14	PSDE_HUMAN	TRUE	100	0.234523	6.13549	86.5905	77.1593	81.2716	61.635	69.5672	65.2597	67.2723	65.6779	66.1042	57.8893	70.004	61.8089	57.3996	64.4349	61.8396	67.4323	64.7831	56.2581	65.774	67.3971	65.0775	86.764	89.4206
O00505	KPNA3	Importin subunit alpha-4	IMA4_HUMAN	FALSE	96.6	0.147517	3.58969	12.3328	10.8611	11.31	14.2935	12.2324	12.4425	14.0359	11.281	13.0543	12.098	11.4338	10.9456	15.4829	12.0944	13.4232	13.5649	14.6406	13.5691	13.62	12.3091	14.6729	12.537	14.0607
O00541	PES1	Pescadillo homolog	PESC_HUMAN	TRUE	93.2	0.334009	2.31427	2.89211	4.54898	3.57982	8.33563	8.34051	3.72796	4.24793	6.09206	4.16815	6.0049	3.04327	5.11434	5.02788	4.61813	5.81741	4.83758	5.88229	5.44843	5.0161	5.51906	4.38345	5.19217	5.391
O00560	SDCBP	Syntenin-1	SDCB1_HUMAN	TRUE	98.3	0.71801	3.81602	14.5803	15.2263	14.6632	17.1433	16.6366	48.7974	28.7887	46.6855	22.8418	42.2195	21.6064	19.3833	46.094	22.8582	15.0001	15.209	14.9059	15.1503	10.8423	12.6058	10.7247	9.22659	8.97085
O00567	NOP56	Nucleolar protein 56	NOP56_HUMAN	FALSE	100	0.107414	5.86778	44.5405	66.35	49.56	58.7444	57.0373	60.714	65.8921	58.6886	52.5069	64.2141	57.9371	57.0705	64.7618	53.9882	57.2923	56.5761	49.993	58.6698	55.9749	54.2842	66.4745	58.496	59.8255
O00571	DDX3X	ATP-dependent RNA helicase DDX3X	DDX3X_HUMAN	TRUE	100	0.379438	6.46134	55.3541	89.8809	54.1983	113.9	110.137	165.981	135.019	148.265	116.51	154.07	116.477	114.348	157.193	111.753	109.28	107.579	110.956	109.815	104.626	110.676	108.05	117.221	103.946
O00584	RNASET2	Ribonuclease T2	RNT2_HUMAN	FALSE	96.6	0.384669	1.90802	6.66456	4.63365	5.08193	4.37102	4.0375	3.79196	4.7393	4.08941	3.53597	2.9646	3.13317	2.65249	3.31499	3.33339	4.28819	3.64552	4.33587	3.95769	4.07171	3.6224	3.93722	3.37875	3.80694
O00625	PIR	Pirin	PIR_HUMAN	TRUE	91.5	0.201576	2.78819	4.41644	4.26807	7.86284	9.85669	8.5475	6.96772	6.93143	7.69131	8.05073	6.94812	8.34669	9.69792	8.33829	7.08267	8.08171	6.58259	6.51669	8.4942	5.76955	7.93664	6.04379	4.65503	6.68951
O00629	KPNA4	Importin subunit alpha-3	IMA3_HUMAN	FALSE	96.6	0.211547	3.17474	7.38129	6.37593	9.58917	10.8033	9.53276	9.76316	8.69995	12.0242	9.05505	12.22	9.51413	8.79625	12.2455	7.65893	9.2994	11.8754	11.9355	12.3154	11.7885	13.2165	9.84191	12.2854	9.69321
O00712;P08651;Q12857;Q14938	NFIB;NFIC;NFIA;NFIX	Nuclear factor 1 B-type;Nuclear factor 1 C-type;Nuclear factor 1 A-type;Nuclear factor 1 X-type	NFIB_HUMAN;NFIC_HUMAN;NFIA_HUMAN;NFIX_HUMAN	TRUE	50.8	2.00759	4.36207	76.216	NaN	NaN	6.33909	6.55169	44.4041	70.0606	NaN	48.3946	59.904	66.7848	47.2768	NaN	40.6114	6.91672	7.47064	8.22189	NaN	6.95379	7.40062	NaN	NaN	NaN
O00743	PPP6C	Serine/threonine-protein phosphatase 6 catalytic subunit	PPP6_HUMAN	FALSE	98.3	0.188848	2.74918	8.64262	6.9184	6.44277	8.85388	6.99762	5.75227	6.21343	5.35455	6.02569	5.31863	6.48372	4.16174	6.80991	5.99263	8.1036	7.04896	7.61823	8.35047	7.24607	5.95118	6.69419	6.5656	5.05075
O00754	MAN2B1	Lysosomal alpha-mannosidase	MA2B1_HUMAN	FALSE	30.5	0.547328	0.619289	1.21949	1.14354	0.888341	NaN	NaN	NaN	1.75822	NaN	NaN	1.14176	NaN	NaN	NaN	NaN	NaN	NaN	1.2787	NaN	1.38018	NaN	4.28077	NaN	NaN
O00762	UBE2C	Ubiquitin-conjugating enzyme E2 C	UBE2C_HUMAN	TRUE	89.8	0.551182	3.04716	8.39722	NaN	3.82522	13.2623	15.573	10.5559	3.32162	10.2787	6.18841	7.9861	4.35418	7.17473	5.85549	7.28103	20.4729	19.7001	19.4354	19.9784	15.9135	20.9189	20.7984	16.0555	15.9239
O00764	PDXK	Pyridoxal kinase	PDXK_HUMAN	TRUE	93.2	0.351063	2.0412	3.57978	1.32913	3.11873	5.18624	4.51663	4.2693	3.14891	4.07791	5.65689	3.37698	3.83135	2.42109	2.6547	5.10066	4.37085	5.21631	6.07402	5.71539	6.26152	4.20794	5.59004	8.75664	7.53504
O00767	SCD	Stearoyl-CoA desaturase	SCD_HUMAN	FALSE	20.3	0.37851	1.80152	NaN	NaN	NaN	NaN	3.20231	2.73593	NaN	NaN	NaN	NaN	NaN	NaN	NaN	NaN	3.46175	2.93056	3.75833	4.00224	4.22532	5.11229	NaN	NaN	NaN
O14497	ARID1A	AT-rich interactive domain-containing protein 1A	ARI1A_HUMAN	TRUE	96.6	0.527061	3.99116	21.1873	15.253	15.5855	6.83287	14.8192	13.2432	21.5373	10.5163	21.9006	13.9477	27.9003	19.4926	15.0737	20.1261	13.3172	14.1154	11.2579	7.76374	11.2965	14.9941	16.7245	20.2327	11.2253
O14519;O75956	CDK2AP1;CDK2AP2	Cyclin-dependent kinase 2-associated protein 1;Cyclin-dependent kinase 2-associated protein 2	CDKA1_HUMAN;CDKA2_HUMAN	FALSE	42.4	0.479989	2.10981	NaN	NaN	8.05168	4.26394	NaN	4.64632	NaN	4.16188	NaN	8.38403	2.85832	3.08837	7.46639	NaN	3.08599	4.65393	3.57066	3.45075	4.7872	4.22781	NaN	7.69935	NaN
O14530	TXNDC9	Thioredoxin domain-containing protein 9	TXND9_HUMAN	TRUE	100	0.394487	3.1411	7.05697	8.63042	6.10256	10.0247	9.57719	12.7084	13.3863	11.3096	8.78749	14.1992	7.8212	11.3825	11.4131	10.7178	15.352	14.8531	16.5131	14.2776	15.6173	19.4399	16.2808	14.0417	14.3735
O14548	COX7A2L	Cytochrome c oxidase subunit 7A2-like, mitochondrial	CO72L_HUMAN	FALSE	72.9	0.318508	2.69422	7.97452	NaN	12.4338	NaN	4.658	6.28772	NaN	6.23974	6.39023	4.97865	NaN	9.6659	3.06088	5.54224	9.43572	7.62451	8.16733	9.19105	6.78022	8.37072	2.93343	NaN	NaN
O14561	NDUFAB1	Acyl carrier protein, mitochondrial	ACPM_HUMAN	TRUE	89.8	0.330658	3.4288	21.9973	12.5415	16.0055	15.6083	8.51055	12.6244	11.8388	9.05972	14.0029	7.68474	11.0226	6.68822	10.135	7.55894	9.40247	7.36524	8.95499	15.1323	8.72189	11.9753	13.7674	10.8913	7.71472
O14562	UBFD1	Ubiquitin domain-containing protein UBFD1	UBFD1_HUMAN	TRUE	94.9	0.338114	3.43699	10.6307	10.0993	10.1446	10.2423	11.0309	7.42622	9.61746	9.22937	11.1011	11.9924	10.0674	9.04288	10.0613	13.2753	9.61162	14.3948	12.2905	10.5442	9.17185	11.2557	9.38562	17.7983	12.9066
O14579	COPE	Coatomer subunit epsilon	COPE_HUMAN	FALSE	100	0.0908694	5.64882	50.8565	49.0418	49.9841	60.6914	47.027	47.9372	49.9205	44.1226	50.0864	45.2004	56.2933	51.2335	47.0902	44.2493	48.2776	50.6409	52.974	50.1184	46.9901	47.1583	57.8053	55.1688	48.0771
O14617	AP3D1	AP-3 complex subunit delta-1	AP3D1_HUMAN	FALSE	98.3	0.120389	3.51002	11.7241	11.9827	8.78031	13.6182	13.2859	10.5525	9.09672	12.0427	10.7714	10.342	10.5644	9.58376	10.8217	9.5264	11.2978	12.0504	13.0138	11.1411	11.3374	13.0278	9.55933	9.9055	10.7732
O14618	CCS	Copper chaperone for superoxide dismutase	CCS_HUMAN	FALSE	47.5	0.3314	2.07209	3.66358	NaN	NaN	4.43351	NaN	3.07728	NaN	3.23995	NaN	NaN	3.63211	6.34988	NaN	5.75671	4.14717	4.6885	3.65166	4.73433	4.41515	3.6451	NaN	NaN	NaN
O14654	IRS4	Insulin receptor substrate 4	IRS4_HUMAN	TRUE	100	0.311656	5.45533	47.9509	63.2412	45.2148	65.8008	58.986	52.9235	52.0922	51.3052	57.0404	40.1091	54.2917	52.6753	45.6603	50.7248	27.1665	25.5238	26.7261	27.8455	26.5418	27.1052	28.0108	24.4969	26.4569
O14656	TOR1A	Torsin-1A	TOR1A_HUMAN	TRUE	96.6	0.898873	1.53951	3.90787	2.55711	4.97667	1.36165	2.49588	2.32301	2.22286	2.36488	2.21313	2.45277	2.23837	3.78192	2.41141	2.01216	2.22801	2.93497	2.65541	2.7564	2.21848	2.32974	3.50213	2.42295	3.58887
O14681	EI24	Etoposide-induced protein 2.4 homolog	EI24_HUMAN	FALSE	39	0.358255	0.356529	1.32034	0.895679	1.26356	NaN	NaN	NaN	NaN	1.26451	1.07845	NaN	1.45506	NaN	NaN	NaN	NaN	0.911957	NaN	1.06271	0.867624	0.992777	NaN	NaN	NaN
O14686	KMT2D	Histone-lysine N-methyltransferase 2D	KMT2D_HUMAN	FALSE	1.7	NaN	0	NaN	1	NaN	NaN	NaN	NaN	NaN	NaN	NaN	NaN	NaN	NaN	NaN	NaN	NaN	NaN	NaN	NaN	NaN	NaN	NaN	NaN	NaN
O14735	CDIPT	CDP-diacylglycerol--inositol 3-phosphatidyltransferase	CDIPT_HUMAN	TRUE	98.3	0.373976	3.96711	12.3634	15.8634	14.9556	11.2436	17.1674	17.2328	18.2917	14.4752	15.8954	12.9265	14.1162	6.80393	14.1048	13.3152	14.515	11.1995	10.4103	13.0429	14.5998	10.7365	37.1971	41.5044	NaN
O14737	PDCD5	Programmed cell death protein 5	PDCD5_HUMAN	TRUE	96.6	0.209641	5.17908	33.0654	28.3943	30.6599	45.1968	45.338	34.6794	30.034	30.8028	38.7645	33.0621	36.2292	42.7225	32.8713	38.1401	48.9438	44.8996	48.1512	47.6996	44.4844	44.454	46.0703	45.6365	43.1676
O14744	PRMT5	Protein arginine N-methyltransferase 5	ANM5_HUMAN	FALSE	100	0.0845469	4.87608	28.6129	28.0468	31.8054	31.5694	26.4865	31.5084	27.0399	30.8767	29.4311	25.7456	31.7553	31.5473	26.4669	32.4846	31.705	30.0982	30.772	29.3677	29.4841	30.622	28.3949	26.7335	34.2424
O14745	NHERF1	Na(+)/H(+) exchange regulatory cofactor NHE-RF1	NHRF1_HUMAN	TRUE	96.6	0.406339	3.03666	6.35906	3.84633	7.21677	10.0793	10.471	9.35806	6.03328	11.495	8.19276	9.05173	9.97482	6.98477	8.68755	8.38403	10.2489	11.8316	10.809	9.98694	11.3615	10.244	10.7525	13.2025	12.3883
O14763	TNFRSF10B	Tumor necrosis factor receptor superfamily member 10B	TR10B_HUMAN	FALSE	3.4	0.0244823	0.394694	NaN	NaN	NaN	NaN	NaN	NaN	NaN	NaN	NaN	NaN	NaN	NaN	NaN	NaN	NaN	NaN	NaN	NaN	NaN	NaN	NaN	NaN	NaN
O14776	TCERG1	Transcription elongation regulator 1	TCRG1_HUMAN	FALSE	100	0.116179	4.58427	19.554	20.8447	18.563	28.0324	24.6002	26.1913	23.7313	28.2585	25.9381	26.1955	24.1327	28.0431	25.9828	24.4257	26.6902	24.4632	24.2358	25.3862	23.8826	22.4174	23.1513	26.2617	25.6481
O14786	NRP1	Neuropilin-1	NRP1_HUMAN	FALSE	45.8	0.481945	1.463	4.53382	4.44636	6.21687	NaN	NaN	1.06555	2.69929	NaN	2.31088	2.43136	2.05821	NaN	NaN	1.16395	NaN	NaN	NaN	NaN	NaN	NaN	NaN	NaN	NaN
O14787	TNPO2	Transportin-2	TNPO2_HUMAN	TRUE	93.2	0.24432	3.45053	12.5146	11.2439	4.52557	15.4426	10.6319	6.94835	11.0536	16.1197	9.70541	8.95914	13.4162	8.65092	11.3525	NaN	12.5587	12.2711	10.6967	11.9131	12.2074	12.6611	15.6239	11.0029	12.6465
O14818	PSMA7	Proteasome subunit alpha type-7	PSA7_HUMAN	TRUE	100	0.231342	6.27526	73.4173	65.3627	81.0025	86.4899	84.2971	84.6729	77.0558	86.5268	85.3865	68.664	89.0488	109.937	79.9599	94.0898	88.8712	87.4768	92.1785	79.5231	84.6699	86.8561	86.4273	94.6026	100.827
O14828	SCAMP3	Secretory carrier-associated membrane protein 3	SCAM3_HUMAN	TRUE	98.3	0.329746	2.09078	5.78411	4.3804	4.56826	3.33651	2.78194	3.33494	3.41076	2.76236	3.64261	3.73804	4.97676	3.7888	2.99628	4.96339	5.70001	5.03851	5.54239	6.62321	5.62206	6.72667	2.42965	3.35961	2.95165
O14880	MGST3	Glutathione S-transferase 3, mitochondrial	MGST3_HUMAN	FALSE	61	0.546996	0.819185	1.34183	1.57954	2.17145	2.66343	NaN	NaN	2.47758	2.37868	NaN	2.61327	1.65952	1.27663	1.65981	NaN	1.68829	1.17786	1.65331	1.61581	1.48883	1.28544	NaN	NaN	NaN
O14907	TAX1BP3	Tax1-binding protein 3	TX1B3_HUMAN	TRUE	39	0.483384	0.557766	NaN	NaN	NaN	1.60316	2.34849	0.891843	0.98093	1.20487	NaN	NaN	NaN	0.990393	1.08085	1.55122	NaN	1.33745	NaN	1.04116	1.39266	1.55267	NaN	2.22135	NaN
O14908	GIPC1	PDZ domain-containing protein GIPC1	GIPC1_HUMAN	FALSE	94.9	0.197943	1.74635	2.66065	4.38707	3.22299	3.28654	3.52286	2.60985	2.22349	3.07257	3.2527	2.81893	3.79839	2.9623	3.17154	2.97943	2.81051	3.81502	3.92116	4.10333	3.61027	3.6244	3.92764	3.00293	3.54246
O14910;Q9HAP6	LIN7A;LIN7B	Protein lin-7 homolog A;Protein lin-7 homolog B	LIN7A_HUMAN;LIN7B_HUMAN	FALSE	94.9	0.206917	3.30546	11.2451	8.00141	6.74512	10.6958	13.3269	10.3158	11.3426	10.0849	8.67227	9.41951	9.17662	10.3942	7.17749	7.93202	10.3553	8.1436	9.71508	10.2452	8.94213	9.66905	11.9145	8.69826	7.54833
O14925	TIMM23	Mitochondrial import inner membrane translocase subunit Tim23	TIM23_HUMAN	TRUE	98.3	0.41568	2.56864	8.35071	6.60719	8.12436	8.64025	8.44723	7.18835	5.6287	7.84432	4.51797	5.33987	3.97646	5.44411	6.09418	5.05462	7.07209	7.38336	7.06389	7.58449	7.16369	6.97331	5.69261	7.02016	3.85045
O14929	HAT1	Histone acetyltransferase type B catalytic subunit	HAT1_HUMAN	TRUE	100	0.339326	1.96063	2.37771	3.39984	3.53128	6.93885	6.24022	6.45032	4.35381	6.71463	4.51588	5.44329	4.49887	3.67733	5.77117	5.906	3.71511	3.56183	4.52715	3.70674	4.26569	4.2513	3.914	4.15715	4.01463
O14949	UQCRQ	Cytochrome b-c1 complex subunit 8	QCR8_HUMAN	TRUE	98.3	0.331476	3.79147	19.663	12.3464	22.3441	8.6167	6.47957	14.1869	17.0315	13.263	13.1239	10.6791	14.5141	12.459	12.8516	13.381	12.9052	13.9955	14.9808	14.1834	13.6108	13.1028	9.75168	6.66167	7.75871
O14950;P19105	MYL12B;MYL12A	Myosin regulatory light chain 12B;Myosin regulatory light chain 12A	ML12B_HUMAN;ML12A_HUMAN	FALSE	100	0.155389	6.20729	93.8352	88.9512	96.8732	65.1787	68.4443	58.5534	73.0378	62.2317	73.1123	67.1437	75.3957	69.6256	67.1935	75.1877	80.7152	78.2283	73.7798	76.0078	74.6877	72.9939	74.2981	77.679	76.6543
O14964	HGS	Hepatocyte growth factor-regulated tyrosine kinase substrate	HGS_HUMAN	TRUE	91.5	0.245942	1.95874	4.38545	3.75419	3.57998	5.56775	4.94751	4.06428	2.40848	3.15004	3.37535	4.02984	2.95039	2.6006	3.05138	3.45851	4.73153	4.20593	5.55897	4.45792	4.60125	4.66509	4.41598	3.85006	4.1072
O14965	AURKA	Aurora kinase A	AURKA_HUMAN	TRUE	66.1	0.502125	1.30122	NaN	2.36972	NaN	2.0207	1.85754	5.33055	1.28487	3.24633	NaN	1.26887	2.92637	NaN	2.05754	3.5008	5.15695	4.97648	4.76439	3.28105	6.34292	3.76723	2.36917	4.10806	3.05841
O14974	PPP1R12A	Protein phosphatase 1 regulatory subunit 12A	MYPT1_HUMAN	FALSE	98.3	0.289907	3.43955	7.34622	8.51486	8.70217	11.6407	11.7536	13.8545	11.5948	16.5365	11.6754	13.3305	11.1995	11.7013	15.5566	10.9187	13.4124	11.6578	13.588	12.5566	14.4193	14.4571	15.5521	12.9426	14.484
O14976	GAK	Cyclin-G-associated kinase	GAK_HUMAN	FALSE	84.7	0.481785	1.35216	2.38023	3.58566	3.71128	2.71898	2.92834	2.98625	NaN	1.66144	2.29338	2.16245	2.13491	2.08836	1.86095	2.73445	2.15688	2.40699	2.44469	2.1018	3.15535	1.92254	1.97685	4.51583	2.85554
O14979	HNRNPDL	Heterogeneous nuclear ribonucleoprotein D-like	HNRDL_HUMAN	TRUE	100	0.204104	7.4003	68.0286	90.1729	72.1268	197.943	226.69	177.483	162.41	179.879	142.263	174.961	144.201	171.219	164.792	172.52	199.401	194.088	177.777	187.691	178.64	204.964	200.981	203.185	203.444
O14980	XPO1	Exportin-1	XPO1_HUMAN	FALSE	100	0.0993743	5.50917	43.5527	49.1611	42.6699	57.0793	53.4484	44.1252	42.5612	44.7467	42.9839	49.2777	43.5279	44.7649	47.7032	43.4044	48.737	46.7727	48.5908	46.8588	46.4487	41.3141	46.6493	48.7498	46.0233
O14994	SYN3	Synapsin-3	SYN3_HUMAN	FALSE	1.7	NaN	0	NaN	NaN	NaN	NaN	NaN	NaN	NaN	NaN	NaN	NaN	NaN	NaN	NaN	NaN	NaN	NaN	NaN	NaN	NaN	NaN	NaN	NaN	NaN
O15027	SEC16A	Protein transport protein Sec16A	SC16A_HUMAN	FALSE	94.9	0.257	1.44518	2.37189	2.1688	2.29909	3.44283	2.44665	3.00406	2.53525	2.22484	2.63802	2.95535	2.83606	2.74327	2.47027	2.34742	1.86218	1.75555	2.2279	2.80788	2.09096	2.73937	2.30881	3.35497	2.25807
O15042	U2SURP	U2 snRNP-associated SURP motif-containing protein	SR140_HUMAN	FALSE	100	0.125541	6.19991	59.1581	79.09	63.9688	70.8806	75.7382	70.2735	73.2812	64.9173	67.6039	66.409	74.36	75.2179	68.1295	72.7889	75.2402	80.0069	76.812	84.5857	83.0707	89.0921	81.2784	76.1458	73.8426
O15050	TRANK1	TPR and ankyrin repeat-containing protein 1	TRNK1_HUMAN	FALSE	81.4	1.5659	5.51772	95.2222	107.361	112.198	NaN	NaN	33.0075	58.8906	37.5474	60.482	50.7915	54.6152	48.7466	39.3721	50.8071	4.32806	2.75383	NaN	3.8093	NaN	NaN	2.40594	NaN	NaN
O15067	PFAS	Phosphoribosylformylglycinamidine synthase	PUR4_HUMAN	FALSE	100	0.171192	4.14117	19.8601	14.6621	16.4751	21.2163	20.7183	17.7235	16.7527	17.5705	18.9097	16.2553	19.6138	19.5996	14.2152	21.0877	20.137	19.2057	18.0063	20.6723	18.7874	19.9648	20.3953	18.5099	16.8021
O15116	LSM1	U6 snRNA-associated Sm-like protein LSm1	LSM1_HUMAN	TRUE	86.4	0.291404	3.09864	7.11052	3.52003	7.70491	8.95519	13.2973	8.63163	8.02124	3.89499	7.40103	10.1261	9.26219	9.11478	NaN	9.53864	10.6706	9.45776	9.76308	9.93353	10.3148	7.16948	9.98255	12.5739	NaN
O15118	NPC1	NPC intracellular cholesterol transporter 1	NPC1_HUMAN	FALSE	54.2	0.362005	0.583886	NaN	1.29625	2.01937	2.62723	NaN	NaN	1.66127	1.41094	1.54875	0.938873	1.1022	NaN	1.40943	1.00778	NaN	NaN	1.41316	1.922	1.13054	1.13307	NaN	NaN	NaN
O15126	SCAMP1	Secretory carrier-associated membrane protein 1	SCAM1_HUMAN	FALSE	100	0.857967	2.05102	4.0827	4.32435	5.14046	3.60751	4.31908	3.74962	2.91328	3.12113	5.01824	4.3782	4.25674	3.76549	3.74675	2.982	3.21231	3.06394	3.43796	4.23895	4.1009	3.73661	2.83641	3.39241	3.7067
O15143	ARPC1B	Actin-related protein 2/3 complex subunit 1B	ARC1B_HUMAN	FALSE	96.6	0.192891	2.35662	4.50436	4.55856	3.61087	6.87308	5.57157	6.17231	4.54829	6.47841	5.90522	5.6511	4.33938	5.75108	4.67918	4.2982	6.74935	5.20331	6.00384	5.83576	7.69175	4.89066	4.25161	5.3456	4.28232
O15144	ARPC2	Actin-related protein 2/3 complex subunit 2	ARPC2_HUMAN	TRUE	100	0.153977	5.71975	52.4792	47.1141	54.4417	53.4853	56.0286	54.2655	47.256	52.763	54.2597	51.8655	56.0549	55.8055	46.639	53.4833	55.2833	61.8407	60.5663	55.7174	64.3359	61.0889	53.3657	60.628	55.864
O15145	ARPC3	Actin-related protein 2/3 complex subunit 3	ARPC3_HUMAN	TRUE	100	0.160488	4.56943	21.5584	21.0646	22.9489	25.7858	22.7925	26.3061	23.5357	24.3976	26.4311	24.2306	25.5998	25.9044	26.7207	24.9439	28.3734	25.4649	26.0432	28.9472	24.529	27.6878	25.3334	23.7588	23.6583
O15160	POLR1C	DNA-directed RNA polymerases I and III subunit RPAC1	RPAC1_HUMAN	FALSE	100	0.190399	3.54505	14.0142	11.074	11.3516	13.6071	13.9213	12.7257	11.6481	13.8102	12.0165	13.9566	9.81296	10.9995	9.4099	13.6898	11.6708	10.7819	11.3783	12.9703	14.2775	15.5431	17.4867	12.0682	14.1901
O15164	TRIM24	Transcription intermediary factor 1-alpha	TIF1A_HUMAN	FALSE	62.7	0.507064	1.74553	2.82856	NaN	3.39973	4.0915	NaN	2.57583	4.66703	2.24493	4.15364	1.61572	3.50763	NaN	NaN	1.76256	3.07511	4.06299	2.33308	3.53885	3.9885	3.90939	NaN	NaN	NaN
O15173	PGRMC2	Membrane-associated progesterone receptor component 2	PGRC2_HUMAN	TRUE	100	0.247167	6.35805	128.384	115.187	112.685	66.987	61.7795	83.055	82.2169	77.2201	79.2504	92.7543	81.214	82.7322	75.1953	72.6127	63.1046	61.1396	64.1091	68.8248	63.2259	61.8794	72.1561	62.8867	65.6994
O15198;P84022;Q15796	SMAD9;SMAD3;SMAD2	Mothers against decapentaplegic homolog 9;Mothers against decapentaplegic homolog 3;Mothers against decapentaplegic homolog 2	SMAD9_HUMAN;SMAD3_HUMAN;SMAD2_HUMAN	FALSE	10.2	0.457074	0.220768	NaN	1.10476	NaN	NaN	NaN	NaN	NaN	2.38385	NaN	0.921028	NaN	NaN	NaN	NaN	NaN	NaN	NaN	NaN	NaN	0.975588	NaN	NaN	NaN
O15212	PFDN6	Prefoldin subunit 6	PFD6_HUMAN	TRUE	98.3	0.203448	4.67091	26.5437	22.39	23.684	33.424	29.1506	25.7246	22.3895	24.2833	30.2466	23.0025	30.5321	29.029	23.7174	28.8375	30.2112	28.495	27.3687	30.7443	27.8941	23.8028	31.7774	27.9325	31.7388
O15226	NKRF	NF-kappa-B-repressing factor	NKRF_HUMAN	TRUE	98.3	0.190877	3.24753	8.14231	10.756	6.96382	11.9822	11.0146	9.28673	10.6849	8.39612	8.16629	9.85696	9.0598	10.0199	8.78348	8.33767	11.7392	11.9868	11.071	12.0389	11.9566	13.2057	12.088	12.8593	11.5722
O15260	SURF4	Surfeit locus protein 4	SURF4_HUMAN	TRUE	98.3	0.392679	5.13749	49.3031	44.321	39.0076	9.66423	12.9572	32.3666	45.9548	38.4658	32.0438	32.1815	35.5523	38.1917	31.4485	41.8327	26.3823	31.5102	31.9824	32.1192	32.6483	33.6057	14.0241	10.9146	15.6058
O15269	SPTLC1	Serine palmitoyltransferase 1	SPTC1_HUMAN	FALSE	93.2	0.294519	2.10452	6.2114	4.29504	6.26034	2.80884	4.15937	4.41069	2.50575	3.74542	5.57321	3.45137	2.17001	4.09349	3.65811	NaN	4.88965	5.70457	5.16348	6.55489	3.28555	3.64403	5.56449	3.42464	5.88397
O15270	SPTLC2	Serine palmitoyltransferase 2	SPTC2_HUMAN	FALSE	25.4	0.464378	0.197112	1.12648	NaN	NaN	NaN	NaN	NaN	NaN	NaN	NaN	1.20982	NaN	NaN	0.753931	NaN	0.645022	NaN	NaN	NaN	NaN	NaN	NaN	0.761585	NaN
O15294	OGT	UDP-N-acetylglucosamine--peptide N-acetylglucosaminyltransferase 110 kDa subunit	OGT1_HUMAN	TRUE	100	0.240993	3.61307	12.3142	13.7459	11.9199	14.6536	14.2316	15.2501	11.8824	14.2836	13.8081	15.9556	13.5397	12.4869	14.6063	13.3376	12.1968	10.2001	10.6648	11.1391	11.2592	11.9903	12.983	13.5489	13.5032
O15305	PMM2	Phosphomannomutase 2	PMM2_HUMAN	FALSE	94.9	0.221047	2.43526	4.27449	4.78307	5.22378	4.8257	5.56461	6.14999	4.10701	4.58632	5.3441	3.1654	7.12548	5.17607	4.64357	4.88122	5.50469	6.09082	4.64175	7.22925	5.86628	6.24021	7.35055	5.89625	5.87994
O15347	HMGB3	High mobility group protein B3	HMGB3_HUMAN	TRUE	100	0.260299	5.78549	54.0763	52.3135	52.2586	68.2828	63.3736	74.9631	62.8178	69.1474	73.5424	73.3505	64.7195	74.0074	79.935	68.054	58.0095	59.3782	58.1112	63.1033	60.1258	50.9826	59.0566	56.9228	60.9574
O15355	PPM1G	Protein phosphatase 1G	PPM1G_HUMAN	FALSE	100	0.148965	4.75249	34.0239	28.0908	33.214	27.8616	26.9449	23.2157	23.271	26.1515	24.746	25.3729	22.7362	23.7044	26.1311	26.0288	27.9496	27.5673	28.0196	28.5222	28.1162	29.0769	30.178	28.448	32.059
O15371	EIF3D	Eukaryotic translation initiation factor 3 subunit D	EIF3D_HUMAN	FALSE	100	0.0927307	5.94386	56.4189	70.0491	59.3275	68.7408	65.1312	67.051	55.6985	67.471	63.6767	64.2393	62.0462	56.573	65.0788	60.9448	59.846	63.347	61.0418	61.647	60.0374	53.8677	62.0971	67.0153	61.2392
O15372	EIF3H	Eukaryotic translation initiation factor 3 subunit H	EIF3H_HUMAN	FALSE	100	0.123314	4.9597	39.2922	30.6577	38.668	29.091	29.3144	29.9535	32.0251	29.9909	31.2114	29.2722	32.7194	34.8139	29.376	32.5816	28.8687	28.5177	29.5281	27.9745	30.0436	31.5598	29.9274	25.0247	26.3221
O15382	BCAT2	Branched-chain-amino-acid aminotransferase, mitochondrial	BCAT2_HUMAN	TRUE	100	0.224653	3.76494	20.8265	13.6509	17.8117	9.81267	11.0897	10.8266	13.3566	11.1006	13.0073	12.2815	11.5778	14.1048	12.3125	13.9959	12.4561	10.3789	12.793	11.2165	12.343	12.2482	12.9791	12.8804	12.9904
O15397	IPO8	Importin-8	IPO8_HUMAN	TRUE	98.3	0.414825	2.77356	7.21536	9.0693	5.34943	7.56058	8.22761	5.46182	5.69369	4.23715	4.32361	3.515	4.4362	7.49406	4.04956	6.323	8.35346	7.5711	7.68637	8.64415	7.50831	7.76811	6.64034	6.14272	6.01906
O15400	STX7	Syntaxin-7	STX7_HUMAN	TRUE	100	0.170079	3.89983	15.6381	14.3697	16.6554	10.8133	9.57087	15.9171	14.2956	17.426	14.0101	16.7984	15.5305	16.14	18.135	14.8484	16.9616	18.3437	17.8645	16.7732	14.8564	16.8201	8.90969	8.79648	12.6222
O15446	POLR1G	DNA-directed RNA polymerase I subunit RPA34	RPA34_HUMAN	FALSE	79.7	0.280367	1.93961	3.62198	4.33212	3.75526	3.33157	4.43581	3.40284	2.83319	3.62748	4.05954	NaN	3.266	5.32163	2.27356	3.79981	4.1418	3.48774	3.69663	4.66368	4.19955	4.36944	4.30428	3.03292	NaN
O15498	YKT6	Synaptobrevin homolog YKT6	YKT6_HUMAN	FALSE	96.6	0.448931	5.07547	34.1324	28.0782	31.4742	26.1077	24.9925	27.0081	23.7814	26.4495	32.2326	25.4618	30.8811	30.1699	27.4926	33.0614	29.3538	29.0704	32.0303	30.7664	32.6574	32.6397	33.0398	30.2563	29.3445
O15511	ARPC5	Actin-related protein 2/3 complex subunit 5	ARPC5_HUMAN	TRUE	100	0.188023	4.39208	20.3185	20.1518	17.6175	26.6362	21.3164	23.4063	17.4802	22.8975	22.1505	18.167	20.3919	24.4124	20.7016	25.0746	25.2837	24.4913	22.3835	25.0125	24.055	23.8681	25.395	25.9362	25.0384
O15533	TAPBP	Tapasin	TPSN_HUMAN	FALSE	25.4	0.194421	1.91852	3.31707	NaN	NaN	NaN	NaN	NaN	NaN	NaN	3.05838	NaN	NaN	NaN	NaN	NaN	NaN	3.61377	NaN	NaN	NaN	NaN	NaN	NaN	NaN
O43143	DHX15	ATP-dependent RNA helicase DHX15	DHX15_HUMAN	FALSE	100	0.087731	5.60946	51.9545	49.8639	49.4709	48.6135	46.9147	53.864	52.6351	50.7876	52.9749	55.3894	52.442	52.0698	53.3589	54.4575	45.5872	46.1465	49.4175	45.5921	46.625	49.1722	50.6213	49.5628	50.8329
O43148	RNMT	mRNA cap guanine-N(7) methyltransferase	MCES_HUMAN	FALSE	93.2	0.187967	2.19461	4.01449	4.44187	3.77573	4.62957	4.01244	5.65217	4.53134	4.57696	5.11719	6.47837	5.02997	5.99703	5.40723	5.6477	4.41155	3.92374	4.9573	4.49641	4.79346	4.59255	2.7475	3.48	4.62342
O43169	CYB5B	Cytochrome b5 type B	CYB5B_HUMAN	TRUE	100	0.383076	3.76412	24.5985	17.9719	24.4543	11.7882	10.8412	8.75982	18.6489	10.2315	12.3379	14.5097	17.7076	9.47843	12.8727	14.2417	9.24839	11.0599	10.8498	9.94165	10.1494	7.54052	5.97933	7.53589	5.33026
O43172	PRPF4	U4/U6 small nuclear ribonucleoprotein Prp4	PRP4_HUMAN	FALSE	96.6	0.150256	2.10587	3.97187	3.78423	3.47208	4.59065	4.46212	4.98009	3.96873	4.45357	3.51078	4.63241	3.66929	4.09961	4.15369	4.38781	3.67117	4.45606	4.93068	4.76342	4.77039	5.52048	4.11698	5.55717	4.25085
O43175	PHGDH	D-3-phosphoglycerate dehydrogenase	SERA_HUMAN	FALSE	100	0.141558	7.62394	210.84	262.708	200.526	184.861	183.706	189.46	232.584	183.624	190.688	214.069	185.903	186.568	218.491	182.488	160.725	156.728	161.961	161.426	159.703	161.064	170.177	164.84	177.795
O43181	NDUFS4	NADH dehydrogenase [ubiquinone] iron-sulfur protein 4, mitochondrial	NDUS4_HUMAN	TRUE	100	0.710577	3.61746	12.2723	14.0429	16.0636	8.47575	7.50217	9.94144	14.1491	7.89696	13.2102	10.752	11.4395	12.6608	10.3595	12.0777	10.3745	10.5268	9.5793	9.42807	10.386	9.41786	13.798	9.23548	9.80733
O43237	DYNC1LI2	Cytoplasmic dynein 1 light intermediate chain 2	DC1L2_HUMAN	TRUE	93.2	0.999469	2.20259	3.95614	4.95227	4.14992	10.7097	9.01546	2.24427	4.30156	3.43423	3.629	3.1987	3.0493	2.54823	3.14235	3.03222	4.25649	4.02764	4.80912	4.65784	5.38631	4.52626	27.2877	9.29319	26.3207
O43242	PSMD3	26S proteasome non-ATPase regulatory subunit 3	PSMD3_HUMAN	FALSE	100	0.145696	5.3408	38.6648	43.3714	40.71	44.6235	41.5835	36.4233	40.3492	39.58	37.7971	34.8194	37.0255	36.0978	34.6809	36.9247	46.1416	42.9431	43.6679	45.3565	45.5439	43.2041	35.8547	41.2019	36.8996
O43251	RBFOX2	RNA binding protein fox-1 homolog 2	RFOX2_HUMAN	TRUE	62.7	0.441548	1.07194	NaN	NaN	NaN	3.15005	4.771	3.76865	2.17364	NaN	1.27327	2.06257	2.49264	NaN	1.51332	1.72562	1.56828	3.82669	2.25609	3.18423	2.49637	1.96836	2.61373	1.98274	NaN
O43252	PAPSS1	Bifunctional 3'-phosphoadenosine 5'-phosphosulfate synthase 1	PAPS1_HUMAN	TRUE	96.6	0.389852	3.77677	15.5307	19.0088	10.1584	20.7899	19.6941	16.0185	11.3928	16.6473	11.3485	13.2729	12.5082	13.2137	17.2707	12.543	12.1822	12.1126	10.983	11.1751	13.2007	14.8485	15.0222	13.2757	16.0874
O43290	SART1	U4/U6.U5 tri-snRNP-associated protein 1	SNUT1_HUMAN	FALSE	91.5	0.425845	2.05199	3.8966	5.10161	4.41656	3.49541	4.2636	4.96528	4.28116	4.00313	3.69002	3.17553	3.85622	2.70607	3.99884	5.29592	2.3341	3.63047	2.98916	2.6778	2.87598	3.67018	5.41176	4.72147	3.89014
O43293	DAPK3	Death-associated protein kinase 3	DAPK3_HUMAN	FALSE	39	0.550822	1.58632	4.49565	4.63503	3.40287	NaN	NaN	1.68646	3.66342	2.15183	4.5491	3.49565	NaN	NaN	3.69949	1.68381	NaN	NaN	NaN	NaN	NaN	NaN	NaN	NaN	NaN
O43324	EEF1E1	Eukaryotic translation elongation factor 1 epsilon-1	MCA3_HUMAN	FALSE	100	0.144676	4.40138	27.2777	23.9411	20.7983	21.4444	20.633	18.9586	23.6722	19.8709	21.9027	19.7035	22.9521	22.9769	22.1521	20.139	21.9699	23.106	21.3794	22.1937	20.8859	21.7823	17.8676	22.2646	17.1839
O43390	HNRNPR	Heterogeneous nuclear ribonucleoprotein R	HNRPR_HUMAN	TRUE	100	0.157076	7.8782	142.357	201.372	145.203	250.029	255.66	252.923	234.16	260.275	247.685	283.656	259.69	250.854	263.454	243.372	254.84	247.994	251.991	252.159	258.207	248.408	255.862	249.49	264.812
O43395	PRPF3	U4/U6 small nuclear ribonucleoprotein Prp3	PRPF3_HUMAN	FALSE	98.3	0.150143	2.58645	4.17735	5.32819	5.0239	6.55681	5.43718	6.28554	5.62323	6.65905	6.09124	5.54297	6.31458	6.15373	6.11559	5.19662	7.00188	7.0863	7.02112	6.67367	6.67723	7.50441	5.23564	7.27154	6.49082
O43396	TXNL1	Thioredoxin-like protein 1	TXNL1_HUMAN	TRUE	100	0.216135	4.70198	22.813	21.8804	20.0665	34.6994	33.1514	30.9397	21.3112	31.5788	25.7871	28.4146	26.3641	27.3789	28.6087	28.9299	36.03	37.6772	33.4473	36.8129	37.2514	41.6448	30.0544	28.6181	35.5955
O43399	TPD52L2	Tumor protein D54	TPD54_HUMAN	TRUE	96.6	0.232732	4.03383	13.6515	12.3162	11.8529	20.3812	18.3302	23.3188	13.5643	19.0059	20.6622	16.0552	20.5563	19.4256	19.3062	17.506	19.7557	21.2545	19.7744	20.0599	20.7694	21.1876	20.4821	20.6176	22.7283
O43402	EMC8	ER membrane protein complex subunit 8	EMC8_HUMAN	FALSE	88.1	0.357478	2.58945	9.24691	5.83698	6.87404	2.33988	9.54145	5.57159	6.50147	5.9506	4.79215	2.86583	3.67234	3.69755	4.86793	6.15916	NaN	4.25578	6.25471	4.75462	5.48437	4.72522	11.5694	4.14336	NaN
O43414	ERI3	ERI1 exoribonuclease 3	ERI3_HUMAN	FALSE	93.2	0.225908	3.14768	8.44555	7.89502	8.35753	11.3663	5.30224	9.25281	11.8869	11.7494	10.8027	7.93764	8.86354	8.88181	8.92307	11.0824	8.61016	11.7005	9.73875	9.30324	11.2799	11.3949	10.0163	6.1947	11.6009
O43432	EIF4G3	Eukaryotic translation initiation factor 4 gamma 3	IF4G3_HUMAN	FALSE	100	0.161151	5.42774	45.1354	50.5686	40.9601	50.144	48.2898	41.6653	41.8951	40.2654	40.5635	38.3987	35.4798	39.3108	38.3534	45.9681	45.1775	41.041	41.3144	46.8507	41.9065	40.9404	44.9878	39.1439	49.9413
O43439	CBFA2T2	Protein CBFA2T2	MTG8R_HUMAN	FALSE	52.5	1.86436	2.15525	8.5698	5.49646	NaN	NaN	NaN	1.25668	5.81486	0.967237	4.28366	1.66124	NaN	1.71189	0.996636	1.56954	NaN	NaN	NaN	NaN	NaN	NaN	NaN	NaN	NaN
O43447	PPIH	Peptidyl-prolyl cis-trans isomerase H	PPIH_HUMAN	TRUE	100	0.196335	4.4377	17.9471	20.6195	18.7757	21.095	25.2507	26.3122	24.4376	26.8359	21.5153	22.3152	23.8076	24.043	24.4876	23.2836	25.2322	27.3087	24.3669	21.9309	25.1806	27.8598	20.9574	22.3606	22.1082
O43464	HTRA2	Serine protease HTRA2, mitochondrial	HTRA2_HUMAN	FALSE	47.5	0.338089	0.740131	1.61389	NaN	1.73982	1.2165	2.67342	NaN	1.68438	NaN	2.66042	1.89559	NaN	NaN	NaN	NaN	2.24544	1.13256	1.03098	1.59122	1.64197	1.39317	NaN	NaN	NaN
O43488	AKR7A2	Aflatoxin B1 aldehyde reductase member 2	ARK72_HUMAN	FALSE	100	0.242354	4.92134	21.459	35.9135	24.8385	38.3624	35.0761	28.0154	33.167	26.3965	30.0475	35.5187	32.1337	33.0519	31.8779	28.8992	32.0249	29.7335	26.5367	29.1107	29.0247	35.3575	64.8184	44.656	47.374
O43491	EPB41L2	Band 4.1-like protein 2	E41L2_HUMAN	TRUE	100	0.439054	3.28586	8.66622	8.90646	9.98066	11.4102	10.1964	9.32209	8.79212	7.56761	8.20748	9.22958	9.35836	8.28839	9.92038	7.64287	8.14427	9.57124	8.59733	9.25295	9.66461	9.27958	9.98854	9.57382	9.64626
O43504	LAMTOR5	Ragulator complex protein LAMTOR5	LTOR5_HUMAN	FALSE	84.7	0.460588	1.39666	3.79596	4.27158	4.74729	8.41541	3.76309	1.85913	1.78713	NaN	1.45347	1.44656	2.21332	1.11741	1.5193	1.51331	4.17113	2.52264	2.84564	2.92044	3.93774	1.95822	3.29537	3.00111	2.04673
O43505	B4GAT1	Beta-1,4-glucuronyltransferase 1	B4GA1_HUMAN	FALSE	28.8	0.565701	0.615115	NaN	2.74438	0.940888	NaN	NaN	NaN	NaN	NaN	NaN	NaN	NaN	NaN	1.38103	NaN	1.09481	0.906312	1.22497	NaN	NaN	1.12162	NaN	0.925743	NaN
O43583	DENR	Density-regulated protein	DENR_HUMAN	FALSE	94.9	0.167546	3.62784	11.445	7.60078	9.55258	13.9346	12.6128	11.6574	12.9815	11.3055	12.0106	13.3832	13.2761	11.666	10.8341	11.1711	15.0512	13.3254	15.2453	14.7879	12.7448	15.4408	14.5614	16.4354	13.8063
O43592	XPOT	Exportin-T	XPOT_HUMAN	TRUE	100	0.18619	3.72528	13.7129	13.0355	10.7807	16.6498	16.5785	9.99567	12.4951	9.91291	13.6349	12.2079	13.5165	13.2367	11.4384	13.8723	14.1088	14.6157	15.0498	14.6641	14.1274	14.2024	17.476	14.8401	14.7473
O43598	DNPH1	5-hydroxymethyl-dUMP N-hydrolase	DNPH1_HUMAN	FALSE	81.4	0.508889	2.3973	8.79183	4.00405	8.44299	11.053	3.83454	2.44967	4.89007	1.42819	5.41015	3.993	8.06565	NaN	6.41314	6.5487	3.21731	3.8654	5.55124	2.21928	2.88282	2.08878	NaN	9.96782	2.89952
O43615	TIMM44	Mitochondrial import inner membrane translocase subunit TIM44	TIM44_HUMAN	TRUE	100	0.203738	3.93203	19.0184	20.732	16.0912	13.1594	12.3359	13.5922	19.1333	13.8402	16.5515	12.9367	14.941	13.6736	13.471	14.3487	15.3088	14.9729	14.6079	15.0128	14.952	15.7235	15.4953	14.3236	13.3912
O43617	TRAPPC3	Trafficking protein particle complex subunit 3	TPPC3_HUMAN	TRUE	100	0.261986	3.8861	16.8082	14.4842	15.2557	19.0564	20.5153	13.9782	8.78818	11.5212	10.534	10.3918	11.2242	13.3726	10.284	10.4964	18.4021	17.7082	17.9928	16.9781	14.8193	18.9318	14.0077	17.6328	14.568
O43633	CHMP2A	Charged multivesicular body protein 2a	CHM2A_HUMAN	FALSE	100	0.172364	4.00227	22.9771	22.2923	17.8564	16.7032	15.9695	13.5461	15.7108	13.4734	16.8354	17.073	15.2178	15.6642	13.6826	15.7455	16.5834	15.9549	15.6763	13.8085	14.9531	15.5078	13.3417	14.5131	15.2872
O43657	TSPAN6	Tetraspanin-6	TSN6_HUMAN	TRUE	64.4	0.385274	2.56763	10.857	NaN	11.6617	10.8912	5.12753	4.0004	4.97884	3.33694	4.44994	3.90806	4.86008	4.60012	6.3686	5.36785	2.85737	4.80622	4.35024	2.69917	NaN	4.74732	NaN	NaN	4.99404
O43660	PLRG1	Pleiotropic regulator 1	PLRG1_HUMAN	TRUE	91.5	0.23564	2.41403	4.21727	3.43391	4.12886	6.76174	4.45636	6.88931	6.42235	6.42114	4.84962	7.29013	5.25035	4.28537	6.511	4.22696	6.07337	6.05629	6.63482	6.78372	7.51309	7.44684	6.25859	5.99873	5.47843
O43663	PRC1	Protein regulator of cytokinesis 1	PRC1_HUMAN	TRUE	79.7	0.734018	2.49537	3.26539	3.44386	2.17702	7.58251	6.37992	9.56691	5.56618	9.05737	3.67673	6.38398	2.58192	2.66272	8.74216	3.47713	11.8506	14.2936	13.4685	13.9079	15.265	13.4317	25.1389	20.7004	17.1629
O43665	RGS10	Regulator of G-protein signaling 10	RGS10_HUMAN	FALSE	79.7	0.351012	0.916293	NaN	1.63859	NaN	2.31893	2.23978	1.20175	NaN	1.23989	1.055	1.37492	1.68841	2.10044	1.91444	NaN	2.01785	1.33913	1.79358	1.58448	1.74348	2.13979	1.21625	1.93366	1.68424
O43670	ZNF207	BUB3-interacting and GLEBS motif-containing protein ZNF207	ZN207_HUMAN	TRUE	96.6	0.304363	4.52125	8.19175	9.72052	10.8273	36.6678	31.7115	30.0002	20.5162	28.8186	22.4133	25.6821	20.1903	19.3643	27.9415	20.278	27.2035	30.8982	31.3988	27.3503	26.1787	28.8528	31.0161	27.3405	29.9622
O43674	NDUFB5	NADH dehydrogenase [ubiquinone] 1 beta subcomplex subunit 5, mitochondrial	NDUB5_HUMAN	TRUE	93.2	0.552285	3.72516	19.2816	18.3223	19.2226	5.41608	5.02116	8.27779	17.6974	9.23027	11.297	12.722	12.3487	13.3462	9.58708	13.801	11.565	12.3574	13.3245	11.7679	9.94536	10.0974	2.42107	8.16049	NaN
O43676	NDUFB3	NADH dehydrogenase [ubiquinone] 1 beta subcomplex subunit 3	NDUB3_HUMAN	TRUE	100	0.359779	4.301	25.3283	22.9612	24.6479	7.85283	7.29203	16.814	24.5022	19.2675	21.1459	20.2785	20.0265	17.0321	17.4024	18.4255	21.3883	20.1058	17.4583	20.2274	21.1939	20.738	6.25276	4.40691	9.6192
O43678	NDUFA2	NADH dehydrogenase [ubiquinone] 1 alpha subcomplex subunit 2	NDUA2_HUMAN	FALSE	100	0.161991	4.41271	25.3697	22.042	27.5434	20.1515	19.2217	22.86	24.7431	22.7215	24.5818	21.656	20.9782	24.1601	16.741	25.2678	20.7167	17.6777	20.1224	19.035	18.8931	23.2112	18.1844	18.5837	19.7864
O43681	GET3	ATPase GET3	GET3_HUMAN	FALSE	98.3	0.174076	4.1018	20.0448	17.9147	16.0484	16.8243	15.2475	17.7364	15.0055	18.0614	15.1783	17.7796	16.6653	13.1825	13.8648	14.6581	14.3274	13.9796	13.0482	13.1234	13.376	15.9365	20.7866	18.039	18.7755
O43684	BUB3	Mitotic checkpoint protein BUB3	BUB3_HUMAN	TRUE	100	0.178863	5.36819	24.4597	31.1376	24.7378	51.6465	50.6473	46.9403	40.3956	49.5148	44.6279	41.6378	41.411	46.0055	45.1276	37.6567	51.9348	51.274	50.1129	54.4821	53.8769	49.0273	48.6313	47.719	49.3579
O43707	ACTN4	Alpha-actinin-4	ACTN4_HUMAN	TRUE	100	0.480559	6.06105	72.47	52.7283	69.1659	88.8024	78.3283	79.1825	68.5661	75.8016	77.98	82.3601	82.2289	69.2388	76.7982	69.5396	81.0421	78.9756	81.8292	81.7661	81.7226	74.4375	78.2613	91.4101	80.8183
O43708	GSTZ1	Maleylacetoacetate isomerase	MAAI_HUMAN	TRUE	89.8	0.298017	2.20185	4.94345	5.4668	NaN	4.38513	2.09741	3.50017	5.45306	5.35214	3.81811	4.04451	5.77393	NaN	3.59495	6.50259	5.84622	5.04954	5.19727	3.42511	6.20742	5.28151	4.4039	6.93974	7.83439
O43716	GATC	Glutamyl-tRNA(Gln) amidotransferase subunit C, mitochondrial	GATC_HUMAN	FALSE	72.9	0.350213	1.11109	1.49829	2.50635	NaN	2.35393	1.573	1.04111	1.84001	2.21683	3.16622	2.02482	2.45291	2.54567	NaN	2.22763	1.79366	2.27129	1.88698	1.50805	1.72458	1.3819	2.07035	4.07961	NaN
O43719	HTATSF1	17S U2 SnRNP complex component HTATSF1	HTSF1_HUMAN	FALSE	100	0.152162	3.7929	13.5183	15.8908	14.7782	13.9948	12.6409	15.3118	14.8123	15.3812	14.8085	12.01	12.065	17.1287	14.6309	16.4629	11.7126	12.666	13.3069	11.1903	14.3272	11.871	12.5629	10.4638	13.4141
O43747	AP1G1	AP-1 complex subunit gamma-1	AP1G1_HUMAN	FALSE	100	0.124455	4.00102	13.9709	13.062	13.5465	16.262	15.8912	17.9461	16.5377	16.1735	17.8613	17.2136	13.2216	17.363	16.6757	17.8758	15.6251	17.4593	16.3771	19.378	18.9066	20.7467	16.3809	16.129	15.9366
O43759	SYNGR1	Synaptogyrin-1	SNG1_HUMAN	FALSE	67.8	0.487957	1.647	6.56364	6.28637	2.20908	2.64404	NaN	1.00982	4.45358	1.55914	4.3039	NaN	3.5896	3.18417	NaN	1.59401	1.74741	1.6125	3.23133	3.3368	4.60559	4.23848	1.22663	NaN	NaN
O43760	SYNGR2	Synaptogyrin-2	SNG2_HUMAN	TRUE	100	0.271864	5.41524	48.2137	46.8584	48.5295	36.5828	32.3142	39.5721	44.2203	37.5643	34.2038	40.9541	46.5136	47.4991	37.1317	43.9387	38.1805	42.1511	45.2125	40.375	37.1166	48.2448	37.5269	42.146	36.0477
O43765	SGTA	Small glutamine-rich tetratricopeptide repeat-containing protein alpha	SGTA_HUMAN	FALSE	100	0.129181	5.05928	38.3808	34.7581	41.1225	38.4609	35.7495	34.2542	31.3558	32.1259	33.2149	37.9419	29.6119	25.8133	33.2519	30.1521	38.1751	33.9331	34.4381	34.2655	36.9944	34.8491	36.888	38.9565	39.7661
O43768	ENSA	Alpha-endosulfine	ENSA_HUMAN	TRUE	94.9	0.244521	4.54602	17.9479	16.4274	19.0817	37.1708	32.4964	26.9403	18.47	24.0333	23.8577	24.4611	23.6982	25.6	21.827	26.5569	29.9251	30.7429	30.7302	29.8546	29.0157	32.0469	28.4926	31.9048	29.8773
O43772	SLC25A20	Mitochondrial carnitine/acylcarnitine carrier protein	MCAT_HUMAN	TRUE	83.1	0.302764	2.10551	6.80855	3.95334	6.56279	3.45206	2.83583	3.58117	6.48507	3.54421	4.74768	3.15626	5.17652	5.59021	1.92122	3.21109	5.49275	3.95789	3.45694	4.14586	3.38839	4.84003	4.68342	2.02566	NaN
O43776	NARS1	Asparagine--tRNA ligase, cytoplasmic	SYNC_HUMAN	FALSE	100	0.103342	4.49939	19.8374	22.6671	23.0596	24.5411	23.4728	27.5409	20.456	27.9038	24.2416	24.0802	24.4829	23.6611	27.4316	23.2402	23.6753	24.2499	24.4265	25.3272	22.7147	24.1135	22.5232	24.8064	23.6916
O43790;P78385;Q14533	KRT86;KRT83;KRT81	Keratin, type II cuticular Hb6;Keratin, type II cuticular Hb3;Keratin, type II cuticular Hb1	KRT86_HUMAN;KRT83_HUMAN;KRT81_HUMAN	FALSE	47.5	1.2979	4.0033	18.958	14.5975	NaN	NaN	7.48695	20.4987	7.1343	16.112	NaN	NaN	13.4262	11.2931	NaN	16.5184	NaN	16.1056	15.2538	9.80617	NaN	13.3829	NaN	NaN	NaN
O43795	MYO1B	Unconventional myosin-Ib	MYO1B_HUMAN	FALSE	71.2	0.238224	2.11947	5.14573	4.50089	NaN	4.10055	3.8762	5.28939	4.68257	3.25674	5.34753	NaN	4.30766	NaN	4.66335	5.86528	4.25244	5.25287	4.56516	4.71615	4.02445	4.28487	4.10596	5.05867	8.58313
O43805	SSNA1	Microtubule nucleation factor SSNA1	SSNA1_HUMAN	TRUE	91.5	0.360306	2.51465	4.37862	9.53922	3.68937	11.1027	10.0498	3.5664	3.59802	4.59397	3.58027	4.37848	4.15279	4.91085	4.26485	4.49692	6.48578	10.5655	7.37267	7.68859	7.37942	5.08697	8.01767	5.75564	5.73301
O43809	NUDT21	Cleavage and polyadenylation specificity factor subunit 5	CPSF5_HUMAN	TRUE	98.3	0.203741	4.33795	7.59856	17.8049	9.32893	21.3042	22.289	19.497	24.5108	19.9309	22.1804	16.1429	20.9335	23.1981	20.556	21.7715	21.5905	25.0869	23.9462	26.6069	24.1923	24.32	22.8157	25.357	23.5135
O43813	LANCL1	Glutathione S-transferase LANCL1	LANC1_HUMAN	FALSE	94.9	0.143157	4.63471	25.1736	24.8521	16.7497	22.2565	29.198	18.9668	27.7467	22.314	26.5297	23.7862	25.0465	27	24.0207	20.7051	26.1672	29.3471	23.8973	21.6531	25.6014	18.8361	30.1378	26.6278	28.1061
O43815	STRN	Striatin	STRN_HUMAN	FALSE	100	0.186447	2.74892	8.50744	6.49347	8.82622	6.37234	8.27244	6.98556	5.37693	6.09069	4.91258	4.47619	5.5115	6.97833	6.76856	6.37824	7.97339	8.85966	5.51029	6.76992	7.507	7.25776	5.63226	7.1083	6.51594
O43818	RRP9	U3 small nucleolar RNA-interacting protein 2	U3IP2_HUMAN	FALSE	98.3	0.146758	3.32423	10.8591	9.01293	8.88181	8.30691	8.37166	11.6869	10.0047	9.36902	9.09351	9.68051	10.1706	10.9972	8.74619	11.0976	9.80423	10.9817	7.81984	11.0098	8.90784	11.0478	8.649	7.09147	8.71748
O43819	SCO2	Protein SCO2 homolog, mitochondrial	SCO2_HUMAN	TRUE	50.8	0.623944	2.59308	NaN	NaN	10.1598	7.59085	8.13709	5.56666	NaN	6.70687	NaN	2.94565	NaN	7.21668	5.73286	7.13696	3.67002	6.0084	NaN	NaN	4.22744	2.66629	NaN	6.20346	21.8307
O43823	AKAP8	A-kinase anchor protein 8	AKAP8_HUMAN	TRUE	71.2	0.370684	2.21795	NaN	4.46983	NaN	3.02408	3.34395	4.34578	5.11663	4.76755	5.38935	3.29671	6.20585	5.24534	5.99191	4.40841	4.5384	3.3929	3.35337	3.40735	4.34853	5.15715	4.25938	4.58832	NaN
O43826	SLC37A4	Glucose-6-phosphate exchanger SLC37A4	G6PT1_HUMAN	TRUE	86.4	0.40021	1.85261	5.46823	4.44744	4.64118	1.61348	1.43603	3.08582	3.39493	1.30712	4.2463	2.64594	4.8774	3.90218	4.50048	3.18411	2.3779	2.01455	3.3493	3.35139	3.34577	3.00627	NaN	NaN	NaN
O43837	IDH3B	Isocitrate dehydrogenase [NAD] subunit beta, mitochondrial	IDH3B_HUMAN	TRUE	100	0.167835	3.99132	21.0584	20.5008	18.8804	12.3763	10.4854	13.991	16.6926	15.2464	17.1435	14.3017	16.5531	15.814	14.7986	14.3909	14.9123	13.8442	13.7914	14.7266	16.3293	12.5101	14.5533	14.6194	14.5804
O43847	NRDC	Nardilysin	NRDC_HUMAN	FALSE	100	0.218101	3.72645	17.3369	11.2787	15.4191	15.04	14.2359	10.3917	10.2851	10.0414	12.3986	10.9014	13.6995	12.2704	10.7828	12.3434	14.0325	14.3353	12.6016	12.4079	14.0771	14.1132	10.759	14.1353	11.5332
O43852	CALU	Calumenin	CALU_HUMAN	TRUE	100	0.327572	6.27251	108.217	95.3815	117.381	62.9992	64.2744	65.4339	81.1171	64.6878	74.2808	85.3466	78.4385	70.7814	81.0466	65.632	61.015	64.8664	69.1835	57.1261	59.9798	53.4137	64.3734	63.9095	66.7997
O43865	AHCYL1	S-adenosylhomocysteine hydrolase-like protein 1	SAHH2_HUMAN	TRUE	98.3	0.251729	3.70726	13.9437	12.7735	15.225	15.9237	13.484	13.0126	9.8757	10.8705	10.4884	10.8544	11.1773	11.6944	11.1039	9.62353	12.3643	13.6021	14.9335	13.6792	13.4123	13.0578	14.9086	14.9186	15.8207
O43920	NDUFS5	NADH dehydrogenase [ubiquinone] iron-sulfur protein 5	NDUS5_HUMAN	TRUE	54.2	0.344877	1.79959	5.59406	2.63767	4.16715	1.54633	1.92675	2.97428	4.98454	NaN	NaN	3.38303	NaN	NaN	NaN	NaN	2.80286	3.08949	2.35737	3.70608	2.79309	2.62092	NaN	NaN	NaN
O43924	PDE6D	Retinal rod rhodopsin-sensitive cGMP 3',5'-cyclic phosphodiesterase subunit delta	PDE6D_HUMAN	TRUE	64.4	0.270742	1.49083	NaN	1.38077	NaN	4.92334	3.72189	3.37427	2.51707	NaN	2.61309	NaN	2.49107	2.54452	2.60598	1.72271	3.4935	4.62473	4.10955	3.17846	3.3022	2.55559	NaN	2.96669	3.04775
O60216	RAD21	Double-strand-break repair protein rad21 homolog	RAD21_HUMAN	TRUE	96.6	0.346296	2.26732	3.86807	2.76138	2.73082	7.70742	7.15051	7.6502	6.84199	8.80244	6.61981	8.26492	5.70911	6.63615	8.59891	5.54258	5.63504	5.67002	5.95883	7.16082	5.87849	5.60782	5.90071	6.51746	6.2707
O60231	DHX16	Pre-mRNA-splicing factor ATP-dependent RNA helicase DHX16	DHX16_HUMAN	TRUE	93.2	0.316193	2.3149	5.49505	5.15933	2.48765	5.41911	4.57966	5.43982	3.78011	5.16641	3.0768	5.23879	2.6753	3.90433	2.98285	4.64781	7.12867	5.32773	5.70619	8.60065	6.82598	8.70084	4.15696	5.2419	5.46284
O60232	ZNRD2	Protein ZNRD2	ZNRD2_HUMAN	FALSE	100	0.182223	3.67191	12.8305	11.0841	13.9131	11.9324	15.1924	16.2809	13.152	15.239	14.0328	13.6566	18.5295	15.5292	12.5413	13.1742	13.1094	13.9618	15.3551	13.9347	12.335	12.891	14.2438	11.3954	10.0346
O60256	PRPSAP2	Phosphoribosyl pyrophosphate synthase-associated protein 2	KPRB_HUMAN	FALSE	98.3	0.135675	3.70682	13.5261	14.5741	12.1525	13.6069	12.4383	12.8385	13.9044	13.1622	13.6222	11.3856	13.0891	11.5366	12.5106	13.6585	11.414	12.7634	12.5394	13.9852	12.4437	13.8302	9.45269	14.3342	13.7229
O60262	GNG7	Guanine nucleotide-binding protein G(I)/G(S)/G(O) subunit gamma-7	GBG7_HUMAN	FALSE	11.9	0.630668	0.482588	NaN	NaN	NaN	0.931264	NaN	0.907713	NaN	NaN	NaN	NaN	NaN	NaN	NaN	1.28754	NaN	NaN	NaN	NaN	NaN	NaN	NaN	2.71589	NaN
O60264	SMARCA5	SWI/SNF-related matrix-associated actin-dependent regulator of chromatin subfamily A member 5	SMCA5_HUMAN	FALSE	100	0.102691	4.6343	24.0698	24.9154	23.4792	24.5921	24.5431	26.2234	23.3847	25.5462	22.0869	27.3578	21.514	22.7588	26.8757	21.4053	24.5146	25.8314	25.4858	24.8361	26.8619	25.8677	24.7668	26.156	23.7082
O60271	SPAG9	C-Jun-amino-terminal kinase-interacting protein 4	JIP4_HUMAN	FALSE	94.9	0.16399	2.80871	6.678	6.16488	6.98624	8.57995	6.45031	8.97844	7.78114	8.42986	6.89348	7.53209	6.96455	8.43207	7.88151	6.39777	7.90249	7.26539	6.70402	6.53186	7.35439	7.42802	9.53453	6.47781	7.7886
O60282	KIF5C	Kinesin heavy chain isoform 5C	KIF5C_HUMAN	TRUE	71.2	0.335646	2.15871	NaN	NaN	3.56429	6.19131	10.0861	2.69387	3.42097	NaN	4.87413	4.75845	3.39612	3.72254	4.25981	NaN	4.25565	4.62699	4.67772	5.5366	3.28192	4.00196	NaN	NaN	4.6698
O60306	AQR	RNA helicase aquarius	AQR_HUMAN	FALSE	83.1	0.275496	1.83055	4.18762	3.73107	NaN	3.53414	3.49383	2.05747	NaN	NaN	2.36897	3.6786	1.57055	2.52581	5.07383	2.75561	3.2049	4.08684	4.31454	4.27348	5.16629	4.40273	3.30983	4.7572	3.24424
O60313	OPA1	Dynamin-like GTPase OPA1, mitochondrial	OPA1_HUMAN	TRUE	98.3	0.173885	3.72548	18.3584	14.5118	15.8137	13.1272	11.1822	12.3765	13.6045	12.1777	10.6654	11.0111	13.1463	12.8921	10.2171	11.5761	12.9238	12.8241	14.4538	13.7882	14.5379	14.4621	17.1808	12.9527	11.9116
O60341	KDM1A	Lysine-specific histone demethylase 1A	KDM1A_HUMAN	FALSE	86.4	0.316536	1.27101	2.86076	3.02489	2.31089	3.10135	2.05663	2.5769	2.06946	2.1123	2.32009	2.6827	1.56997	2.45884	2.47857	1.31958	2.51712	2.365	3.08216	2.09072	3.14833	2.25072	3.49725	3.90966	2.92447
O60343	TBC1D4	TBC1 domain family member 4	TBCD4_HUMAN	TRUE	83.1	0.435282	1.57161	3.64594	2.27122	2.88307	3.23612	2.9402	2.53082	2.02815	3.01571	3.15413	4.60783	3.69334	3.53665	2.53058	2.31638	1.59816	1.4923	1.80443	1.60366	1.85584	1.44588	3.73752	NaN	2.64236
O60488	ACSL4	Long-chain-fatty-acid--CoA ligase 4	ACSL4_HUMAN	FALSE	86.4	0.251852	1.58595	1.942	4.59719	2.91821	3.09642	3.52302	2.72556	2.96866	3.25107	3.55201	2.56791	2.14323	3.06856	3.77994	2.61878	2.19124	4.50619	3.34617	2.90396	3.72335	3.31533	3.3352	2.08951	NaN
O60493	SNX3	Sorting nexin-3	SNX3_HUMAN	TRUE	100	0.247624	4.70135	18.5464	22.0095	17.2813	40.4238	37.042	25.7014	23.6925	24.8328	23.5777	22.1831	20.3914	22.9149	24.8901	22.2696	34.0544	34.9943	33.4901	37.9208	36.4247	33.6664	34.7629	37.5575	35.3711
O60502	OGA	Protein O-GlcNAcase	OGA_HUMAN	TRUE	100	0.312677	3.2899	5.94474	9.90644	7.42804	17.8304	14.4153	12.0965	9.73758	10.1482	6.89916	11.5486	8.19407	10.5726	10.2271	7.78556	15.435	12.4883	14.0358	12.8675	14.282	16.8191	15.3004	14.0563	14.496
O60506	SYNCRIP	Heterogeneous nuclear ribonucleoprotein Q	HNRPQ_HUMAN	TRUE	100	0.230992	5.6449	29.7446	31.9956	28.4679	66.925	58.7748	54.5813	48.1904	51.5391	51.7157	53.072	60.137	51.3276	54.6341	56.2872	60.9035	61.8186	59.3216	63.6929	62.4707	60.0022	61.7837	63.6047	65.669
O60524	NEMF	Ribosome quality control complex subunit NEMF	NEMF_HUMAN	TRUE	86.4	0.249234	1.39322	2.70133	3.79246	2.91711	2.58485	2.09561	2.06771	3.77699	3.01536	2.07848	2.1603	1.73657	2.53815	2.43177	3.43546	3.69948	3.53684	3.45955	3.46487	2.80016	3.13236	1.71598	2.11231	3.26694
O60547	GMDS	GDP-mannose 4,6 dehydratase	GMDS_HUMAN	FALSE	89.8	0.220941	2.1134	5.3263	3.97202	5.07112	3.5596	4.0891	3.44042	4.43871	4.44261	5.11457	1.58249	4.44514	5.93889	3.42174	3.61701	2.95302	4.84063	5.33945	3.92895	4.6666	5.03688	4.21665	NaN	3.69252
O60568	PLOD3	Multifunctional procollagen lysine hydroxylase and glycosyltransferase LH3	PLOD3_HUMAN	TRUE	93.2	0.427845	1.93322	7.03023	4.3183	4.24314	3.87122	2.53813	3.18804	3.46638	NaN	2.48854	2.59287	3.13788	4.57385	3.37552	2.96247	4.3086	3.67912	4.97859	5.46733	3.88916	3.30451	4.34513	3.29989	7.71969
O60573	EIF4E2	Eukaryotic translation initiation factor 4E type 2	IF4E2_HUMAN	TRUE	61	0.406895	0.916801	2.07674	NaN	0.986853	3.64492	1.71591	1.28443	NaN	NaN	NaN	0.997679	1.78581	1.08753	1.39329	2.03828	1.65818	NaN	2.10319	3.23667	2.21911	3.43413	NaN	3.61772	NaN
O60610	DIAPH1	Protein diaphanous homolog 1	DIAP1_HUMAN	TRUE	100	0.281673	3.58385	13.4078	14.4883	15.0063	13.5162	15.7242	11.0579	9.98138	12.0749	12.643	12.3667	12.3905	12.2405	11.2134	10.5526	8.14533	8.45551	7.32157	7.9311	7.89204	9.38243	10.7017	8.87489	8.6353
O60637	TSPAN3	Tetraspanin-3	TSN3_HUMAN	TRUE	94.9	0.45662	5.27161	61.8513	40.5756	55.9422	49.9759	22.4836	23.74	41.6833	43.0953	32.6507	42.5421	32.9171	35.5421	35.9478	39.9079	28.3838	24.1365	33.7921	28.4874	35.7447	32.3839	32.3897	27.7391	25.4039
O60645	EXOC3	Exocyst complex component 3	EXOC3_HUMAN	FALSE	93.2	0.235506	1.49075	3.8864	2.85781	2.94478	2.25339	2.91401	1.92515	3.18876	2.49817	3.55055	1.78497	2.85393	2.81245	1.63286	2.13036	2.66179	3.2405	2.8529	2.44494	2.6797	2.76536	3.37046	2.11877	2.90326
O60664	PLIN3	Perilipin-3	PLIN3_HUMAN	TRUE	94.9	0.222858	5.17463	43.2512	34.7833	31.8892	49.1155	34.9752	36.5589	28.5267	34.489	44.1792	33.4105	38.1442	41.0451	45.0569	34.4258	40.4471	39.3867	45.3671	47.5341	39.8846	37.5596	51.2735	41.7472	50.7284
O60678	PRMT3	Protein arginine N-methyltransferase 3	ANM3_HUMAN	TRUE	98.3	0.314631	2.09739	3.9919	2.99372	5.16867	4.02742	5.75827	3.72472	4.43476	3.24184	4.28347	2.3925	4.17851	3.51609	3.73004	3.83289	4.0302	4.29384	4.05767	4.83378	3.4141	5.73356	4.86544	4.75372	5.70506
O60684	KPNA6	Importin subunit alpha-7	IMA7_HUMAN	FALSE	98.3	0.208826	3.30499	12.3528	9.65082	10.7785	12.4134	9.0209	11.0112	9.03175	9.25063	9.23043	10.1127	9.79727	6.86118	9.02773	7.48995	11.7975	9.16351	9.69312	11.5589	12.5546	8.70974	9.40515	14.945	9.29969
O60701	UGDH	UDP-glucose 6-dehydrogenase	UGDH_HUMAN	TRUE	96.6	0.171293	2.63169	6.18913	7.35246	5.21671	4.35888	5.70301	8.16748	7.55135	7.66161	7.27467	6.29707	7.57089	7.58236	6.12789	6.54738	6.18033	5.86913	5.35785	5.28305	4.83181	6.01532	4.67399	5.46545	6.26532
O60716	CTNND1	Catenin delta-1	CTND1_HUMAN	TRUE	93.2	0.184343	2.54109	5.74827	6.41933	5.09834	7.44992	6.85959	6.02787	5.17502	5.98413	4.85567	4.89439	4.83475	5.78676	5.89984	5.15106	6.51039	6.39562	7.69243	7.97333	6.88266	8.20578	4.65896	5.98282	7.74717
O60725	ICMT	Protein-S-isoprenylcysteine O-methyltransferase	ICMT_HUMAN	FALSE	8.5	0.243619	0.369644	1.15581	NaN	1.26407	NaN	NaN	NaN	NaN	NaN	NaN	NaN	NaN	NaN	NaN	NaN	NaN	NaN	NaN	NaN	NaN	NaN	NaN	NaN	NaN
O60749	SNX2	Sorting nexin-2	SNX2_HUMAN	FALSE	100	0.0927558	4.60893	25.6083	24.7383	25.0474	29.477	27.0657	24.3718	22.8101	21.6096	25.0725	22.5347	23.2749	20.7911	24.4584	24.1363	24.3656	25.606	23.5641	24.4298	25.4956	23.4314	26.9525	25.5214	22.7483
O60762	DPM1	Dolichol-phosphate mannosyltransferase subunit 1	DPM1_HUMAN	TRUE	100	0.239705	4.43449	31.1404	23.6139	33.9434	21.454	13.2305	21.4985	23.635	20.6401	22.4503	18.2002	20.2582	16.6212	13.8373	20.0017	14.7432	17.5596	17.1891	17.739	17.1105	20.294	15.5713	17.8091	15.6146
O60763	USO1	General vesicular transport factor p115	USO1_HUMAN	FALSE	100	0.275414	3.59368	11.3118	12.1804	10.5007	12.0024	10.9159	12.4277	10.4059	12.2599	13.9159	12.7521	14.1183	13.0191	10.8611	10.794	12.544	12.2114	9.74912	13.7093	12.3048	12.4075	12.278	11.2999	12.4312
O60814;P57053;P58876;P62807;Q5QNW6;Q93079;Q99877;Q99879	H2BC12;H2BC12L;H2BC5;H2BC4;H2BC18;H2BC9;H2BC15;H2BC14	Histone H2B type 1-K;Histone H2B type F-S;Histone H2B type 1-D;Histone H2B type 1-C/E/F/G/I;Histone H2B type 2-F;Histone H2B type 1-H;Histone H2B type 1-N;Histone H2B type 1-M	H2B1K_HUMAN;H2BFS_HUMAN;H2B1D_HUMAN;H2B1C_HUMAN;H2B2F_HUMAN;H2B1H_HUMAN;H2B1N_HUMAN;H2B1M_HUMAN	TRUE	100	0.18321	13.6973	14251.3	15634.6	15973.8	9579.44	8417.07	11116.1	17125.1	11452.9	13066.7	15677	14872.6	13060.2	13452.3	12904.9	10870.7	10677.1	11527.2	10544	12208.9	10328.6	10583.4	12720.2	11904.3
O60826	CCDC22	Coiled-coil domain-containing protein 22	CCD22_HUMAN	FALSE	86.4	0.25735	2.22228	4.16921	4.80569	4.5587	6.18629	5.40879	4.24645	4.63004	4.5068	3.50838	5.5935	3.43727	3.23635	3.86459	4.62446	5.15542	4.99461	4.81186	5.03423	4.5206	6.62383	7.07873	7.86729	7.71354
O60828	PQBP1	Polyglutamine-binding protein 1	PQBP1_HUMAN	FALSE	91.5	0.239206	3.20517	6.13869	8.91419	7.26689	12.14	9.41049	9.48081	8.48813	14.3551	9.83635	13.461	8.01064	10.2731	13.2823	8.48998	9.11218	8.27468	12.4881	14.3588	9.62301	12.3608	12.6227	8.58972	11.6706
O60831	PRAF2	PRA1 family protein 2	PRAF2_HUMAN	TRUE	96.6	0.364865	3.28883	11.1979	2.63024	10.6422	3.86125	4.72723	14.8947	18.2867	9.15091	9.19756	11.5104	12.166	12.6588	12.1002	6.57974	11.0226	10.8748	12.8156	12.8517	12.5775	14.4583	2.60321	3.95793	3.33998
O60832	DKC1	H/ACA ribonucleoprotein complex subunit DKC1	DKC1_HUMAN	FALSE	100	0.152164	4.54354	20.8713	23.9805	21.0481	21.6769	19.6019	28.1523	26.1009	25.0017	24.1475	26.6961	24.4561	22.6453	25.2541	23.1245	23.5823	23.6433	24.2155	26.6618	24.2528	24.8806	20.1869	19.3037	24.6295
O60841	EIF5B	Eukaryotic translation initiation factor 5B	IF2P_HUMAN	FALSE	100	0.12046	4.36521	14.975	19.9691	18.8681	19.5531	21.1875	24.6782	21.5307	22.9156	20.4551	24.3507	22.0711	20.2407	26.5067	21.3848	20.9465	21.7092	20.2568	20.9465	20.4427	22.7622	21.137	17.3922	19.9341
O60869	EDF1	Endothelial differentiation-related factor 1	EDF1_HUMAN	TRUE	94.9	0.203954	6.17387	53.2258	51.6543	58.2525	84.6207	86.7469	82.2885	60.3656	73.9624	73.4776	76.1823	76.5417	86.6835	70.2804	86.4753	83.5192	95.0315	88.2995	85.7511	84.6138	99.5613	76.2895	79.047	82.0668
O60884	DNAJA2	DnaJ homolog subfamily A member 2	DNJA2_HUMAN	FALSE	100	0.129422	4.94545	32.7722	37.1367	29.2222	26.6275	28.4075	27.2235	27.1772	25.9752	28.9442	26.1729	33.2913	24.6465	31.7959	26.976	32.3253	32.205	34.9559	31.6216	31.4019	29.3868	27.0836	25.5017	28.3765
O60885	BRD4	Bromodomain-containing protein 4	BRD4_HUMAN	TRUE	94.9	0.233071	2.88763	4.78425	5.73395	4.70592	8.48323	8.68077	6.93075	6.29593	6.5614	6.01076	7.21414	5.70984	5.46766	6.16881	5.26202	8.25698	8.29623	9.76277	8.39367	9.0159	9.27662	10.7951	7.67294	10.4948
O60888	CUTA	Protein CutA	CUTA_HUMAN	TRUE	96.6	0.246679	3.98863	9.05134	10.5702	14.0268	14.5149	11.9135	17.2792	16.2117	21.6942	20.0119	11.3809	14.2795	22.3543	20.8685	24.9347	19.7254	20.7601	17.7047	18.5151	15.646	22.2774	17.9464	18.0362	14.9291
O60925	PFDN1	Prefoldin subunit 1	PFD1_HUMAN	FALSE	96.6	0.156077	4.78253	22.1903	24.9411	21.901	30.1352	30.2524	30.2969	26.7585	25.6769	29.4552	26.4198	29.194	27.554	28.4718	30.6863	34.3072	31.7623	26.8063	30.7148	30.4556	33.6775	33.0235	29.1748	31.779
O75027	ABCB7	Iron-sulfur clusters transporter ABCB7, mitochondrial	ABCB7_HUMAN	TRUE	94.9	0.464648	2.03594	5.85872	8.22863	6.36573	2.53418	1.02522	2.9434	4.68476	3.40363	5.25831	3.73268	6.09374	6.18841	2.63781	3.42999	2.91427	2.37332	3.12357	2.30456	3.36105	3.06184	4.14748	3.26579	1.67667
O75051	PLXNA2	Plexin-A2	PLXA2_HUMAN	TRUE	93.2	0.417081	2.64985	13.2466	8.14032	10.7312	2.70723	5.80122	3.66064	7.49097	4.3297	8.28277	3.8442	5.69367	4.63091	3.52872	2.14445	5.30793	6.8031	6.33997	6.46725	3.94977	3.02458	7.73561	9.77007	NaN
O75083	WDR1	WD repeat-containing protein 1	WDR1_HUMAN	TRUE	100	0.151475	6.24567	72.301	74.6734	70.9694	73.174	66.1967	67.4246	63.6688	70.7738	73.6763	63.0134	79.4252	77.9801	64.6954	77.1978	79.42	82.378	77.2061	81.2744	83.6191	78.7394	84.5193	88.4463	86.2004
O75116	ROCK2	Rho-associated protein kinase 2	ROCK2_HUMAN	FALSE	84.7	0.669435	2.52399	6.09398	NaN	4.04975	5.77771	4.36516	6.63891	6.32278	5.35076	4.9216	5.61711	4.61209	5.05514	2.44416	4.22976	4.71169	5.09063	3.27915	5.66169	4.61634	4.74083	15.0841	27.6081	12.2826
O75122	CLASP2	CLIP-associating protein 2	CLAP2_HUMAN	FALSE	88.1	0.572583	1.8263	2.79386	3.59609	3.47154	4.26957	3.13981	2.79211	3.42682	2.60244	3.09262	2.26187	2.91536	4.2063	3.55743	3.14534	2.8712	3.01804	3.33331	3.27364	3.5205	4.17785	4.48367	2.34287	NaN
O75131	CPNE3	Copine-3	CPNE3_HUMAN	TRUE	100	0.225677	4.96981	33.9587	34.9491	35.5561	19.8345	16.3714	30.4249	33.5862	29.3434	34.221	32.2395	37.5007	31.7883	33.9053	29.2899	30.9572	32.9158	34.6307	35.4647	34.5133	29.3171	14.432	15.1169	17.7771
O75152	ZC3H11A	Zinc finger CCCH domain-containing protein 11A	ZC11A_HUMAN	TRUE	93.2	0.256225	2.51157	4.54072	4.16155	3.00342	7.06081	5.18704	8.13645	5.40445	6.58678	6.30094	7.43347	6.34561	5.78036	7.98715	5.63721	8.62721	7.33174	7.16057	6.94967	7.76092	9.20418	8.88725	5.9781	7.84049
O75153	CLUH	Clustered mitochondria protein homolog	CLU_HUMAN	TRUE	89.8	0.282764	4.82526	20.4935	21.8646	17.3632	44.021	36.6222	22.6856	20.655	26.6796	28.1425	21.4343	19.4546	20.9374	23.7407	27.8722	33.2594	27.2262	28.2786	33.4437	35.9066	33.624	38.9797	29.0653	37.3192
O75157;Q15714;Q9Y3Q8	TSC22D2;TSC22D1;TSC22D4	TSC22 domain family protein 2;TSC22 domain family protein 1;TSC22 domain family protein 4	T22D2_HUMAN;T22D1_HUMAN;T22D4_HUMAN	TRUE	81.4	0.547266	2.50359	3.12324	1.7379	5.58812	5.00682	5.41123	9.02957	3.24798	10.8297	8.54756	8.61795	4.74548	8.87322	7.23149	8.03175	2.04136	8.49614	9.68108	4.18591	8.87789	8.3012	4.01947	NaN	4.53793
O75165	DNAJC13	DnaJ homolog subfamily C member 13	DJC13_HUMAN	TRUE	89.8	4.6211	1.42833	2.37058	2.088	2.86127	1.93142	5.20707	2.77508	1.50713	2.43848	2.20915	2.64658	1.69762	1.58059	1.33152	1.49575	2.12184	2.29234	1.94165	2.30445	1.79148	1.47759	2.68552	265.581	6.23638
O75175	CNOT3	CCR4-NOT transcription complex subunit 3	CNOT3_HUMAN	FALSE	94.9	0.396208	2.99254	6.64889	10.518	6.70725	8.22591	7.88258	8.40821	5.43605	9.28102	8.62786	5.82311	7.6856	8.41289	6.38942	8.17285	6.39497	6.42566	6.2311	6.38968	6.23907	7.06101	5.78629	5.55646	7.68544
O75179	ANKRD17	Ankyrin repeat domain-containing protein 17	ANR17_HUMAN	TRUE	94.9	0.949164	2.42366	3.99659	5.47368	3.22244	6.8592	5.51841	6.18319	4.55278	6.19947	4.41411	5.51762	3.42141	5.03104	7.57541	4.83969	4.6634	6.03106	5.2351	5.31381	4.55338	4.49877	7.96235	13.0666	7.09168
O75190	DNAJB6	DnaJ homolog subfamily B member 6	DNJB6_HUMAN	TRUE	74.6	0.316238	1.37481	1.36583	2.48206	2.14221	3.13876	4.05314	2.03365	1.46811	3.07867	NaN	3.22281	1.23326	2.27322	2.11301	5.06455	2.93413	4.1772	4.33326	4.15235	3.09505	3.41995	2.57853	2.84854	2.73599
O75223	GGCT	Gamma-glutamylcyclotransferase	GGCT_HUMAN	TRUE	96.6	0.157033	3.87569	13.7526	9.15091	13.4727	16.3358	14.4213	14.6916	12.5015	13.6967	15.4973	14.0862	16.899	17.125	13.8651	16.8247	15.5808	16.1732	16.0112	16.375	16.5827	16.4723	14.1644	15.7674	16.0796
O75251	NDUFS7	NADH dehydrogenase [ubiquinone] iron-sulfur protein 7, mitochondrial	NDUS7_HUMAN	TRUE	100	0.216844	3.67024	15.7734	13.3627	13.3322	12.0189	10.5867	11.2583	13.338	8.01956	11.2372	12.3343	13.6552	11.7477	12.6507	13.377	13.8481	14.0694	12.2751	12.3473	13.696	11.603	11.7245	13.496	8.07385
O75306	NDUFS2	NADH dehydrogenase [ubiquinone] iron-sulfur protein 2, mitochondrial	NDUS2_HUMAN	TRUE	100	0.201292	3.41119	11.2101	12.4313	12.1588	9.64172	8.50613	9.28477	13.5093	6.02559	13.6446	11.1962	11.311	12.4655	9.98427	7.78852	8.61611	10.6588	9.39637	9.60041	11.3351	8.70964	8.64756	11.0079	7.86552
O75323	NIPSNAP2	Protein NipSnap homolog 2	NIPS2_HUMAN	TRUE	100	0.260983	3.96243	21.7032	18.7485	16.3925	14.1308	11.158	11.9186	16.9128	11.5434	17.1079	17.0218	15.8941	16.2287	8.87178	14.2295	14.8108	15.0094	14.1901	15.8542	12.4086	7.91165	16.6688	16.3688	11.8436
O75340	PDCD6	Programmed cell death protein 6	PDCD6_HUMAN	TRUE	100	0.355416	3.89275	28.2931	15.5912	22.1828	14.7783	11.6072	11.8666	16.3591	7.92632	16.7604	17.8019	17.3033	11.3027	14.384	11.3699	13.558	13.4682	14.8594	13.1982	15.0732	10.1579	10.8639	15.6144	10.4743
O75347	TBCA	Tubulin-specific chaperone A	TBCA_HUMAN	TRUE	98.3	0.230665	6.4115	74.2614	64.117	77.9554	111.492	100.319	108.45	83.8035	97.1091	93.9749	102.973	101.307	105.033	101.512	99.2042	104.89	110.46	105.009	101.183	102.779	109.056	99.5399	115.393	108.874
O75348	ATP6V1G1	V-type proton ATPase subunit G 1	VATG1_HUMAN	TRUE	96.6	0.238827	2.56997	7.60393	6.07365	6.77217	7.11704	5.44662	6.66283	7.46353	6.20638	5.97764	8.13224	5.27755	7.0498	4.66315	6.86349	6.69001	7.4162	5.92319	9.44113	7.3638	7.88093	5.06184	5.31779	4.52281
O75351	VPS4B	Vacuolar protein sorting-associated protein 4B	VPS4B_HUMAN	FALSE	100	0.186651	4.30566	22.8238	25.6769	16.6501	18.945	19.7214	23.6982	17.4463	20.6492	19.8502	15.8777	16.7901	17.2365	16.0317	17.8867	21.2376	19.1473	18.2887	21.2374	22.2045	22.4844	22.7713	19.2232	18.6213
O75352	MPDU1	Mannose-P-dolichol utilization defect 1 protein	MPU1_HUMAN	FALSE	93.2	0.419832	1.95729	2.82048	4.46509	3.89394	NaN	1.66295	1.13131	8.61178	2.8465	1.41914	3.09369	2.27969	4.4598	3.48377	6.18614	NaN	4.37875	4.18665	2.17172	2.84009	8.30082	3.65397	2.81144	NaN
O75367	MACROH2A1	Core histone macro-H2A.1	H2AY_HUMAN	TRUE	100	0.151584	7.06631	126.764	150.184	121.74	112.558	89.1048	121.57	173.586	115.938	132.51	143.047	130.908	125.599	144.929	144.049	122.513	113.713	121.252	122.753	126.973	102.592	114.139	135.461	121.287
O75368	SH3BGRL	Adapter SH3BGRL	SH3L1_HUMAN	TRUE	94.9	0.184783	4.69776	24.9566	17.0695	19.9837	35.2606	25.8465	31.283	29.0552	24.9676	33.4584	30.0225	31.5107	34.6	28.3342	28.217	27.5215	30.3973	30.5835	28.5921	29.7401	25.5817	27.419	31.0402	27.8351
O75369	FLNB	Filamin-B	FLNB_HUMAN	FALSE	100	0.213612	4.69988	27.2175	21.7465	25.8569	29.14	27.6922	25.4965	22.313	25.194	24.253	25.1481	24.1285	23.0339	26.5396	25.0115	32.4342	33.7335	32.2309	31.7578	32.815	33.3455	31.5803	31.6266	30.6535
O75380	NDUFS6	NADH dehydrogenase [ubiquinone] iron-sulfur protein 6, mitochondrial	NDUS6_HUMAN	FALSE	93.2	0.274267	2.23322	4.96943	6.20792	7.27613	6.66748	2.86963	4.97895	4.68384	5.61075	4.41159	6.06497	5.54593	2.90551	4.58137	6.51027	5.26022	7.15403	4.53214	5.67402	5.09432	3.93566	5.10737	6.3031	6.36153
O75381	PEX14	Peroxisomal membrane protein PEX14	PEX14_HUMAN	TRUE	91.5	0.390095	3.35039	18.5327	9.48234	15.847	8.76878	7.06153	7.95558	8.60249	9.25361	10.9772	10.2122	9.90304	9.57006	7.27659	10.3158	7.6653	8.95225	9.73228	6.45657	7.65571	8.28116	7.83234	11.4325	9.27373
O75390	CS	Citrate synthase, mitochondrial	CISY_HUMAN	TRUE	100	0.301867	7.81321	319.167	233.038	302.648	177.387	176.588	192.942	247.643	224.067	203.95	191.863	186.137	203.059	190.319	210.347	189.228	176.961	193.83	189.495	182.721	191.866	222.665	214.109	217.667
O75394	MRPL33	Large ribosomal subunit protein bL33m	RM33_HUMAN	FALSE	1.7	NaN	0	NaN	NaN	NaN	NaN	NaN	NaN	NaN	NaN	NaN	NaN	NaN	NaN	NaN	NaN	NaN	NaN	NaN	NaN	NaN	NaN	NaN	NaN	NaN
O75396	SEC22B	Vesicle-trafficking protein SEC22b	SC22B_HUMAN	FALSE	100	0.139504	5.22797	44.774	46.5592	39.2215	35.6797	25.9929	34.7414	33.4419	34.8869	37.39	35.4012	36.3765	44.6908	39.9008	40.5902	37.3589	35.9773	31.2191	34.5665	36.5063	33.2918	31.9556	38.4428	31.9254
O75400	PRPF40A	Pre-mRNA-processing factor 40 homolog A	PR40A_HUMAN	FALSE	98.3	0.232603	3.91889	8.9106	19.9353	10.0422	15.3693	16.1681	18.7455	19.3398	17.3578	16.3608	15.5016	13.4029	15.1246	16.0304	16.7259	15.4466	14.1406	14.7009	15.0696	16.1825	14.7048	13.9034	15.9445	15.8898
O75431	MTX2	Metaxin-2	MTX2_HUMAN	TRUE	98.3	0.252168	3.17477	12.334	10.6403	8.94845	4.09068	4.33249	9.76344	9.80587	6.80521	9.98178	8.71003	9.27112	9.06223	7.59789	10.0979	6.76182	9.7439	8.35779	7.20777	9.12909	6.00197	10.9208	8.44117	7.3871
O75436	VPS26A	Vacuolar protein sorting-associated protein 26A	VP26A_HUMAN	TRUE	98.3	0.142025	4.4015	18.1385	15.6381	15.8443	23.7313	23.857	23.0601	18.5632	23.6554	24.3849	24.933	25.041	23.328	21.7342	23.0563	23.1158	22.3533	21.129	21.1243	23.7297	21.7084	23.2276	20.4242	17.6634
O75438	NDUFB1	NADH dehydrogenase [ubiquinone] 1 beta subcomplex subunit 1	NDUB1_HUMAN	TRUE	100	0.351432	4.46958	23.4838	34.1744	34.0691	7.03609	9.26841	19.1114	29.9059	14.8095	18.9073	26.4547	19.0833	24.5669	18.25	21.5197	24.8502	21.177	16.5259	24.4239	25.2129	24.8433	9.14136	8.99348	10.7085
O75439	PMPCB	Mitochondrial-processing peptidase subunit beta	MPPB_HUMAN	FALSE	100	0.169067	4.26881	22.9	17.6475	23.8261	19.9551	19.6133	16.9782	19.38	14.0136	20.9778	17.8065	17.6777	21.8942	16.5646	17.6886	21.9987	16.859	18.4539	21.6698	20.7333	20.8135	22.3183	21.3023	20.268
O75475	PSIP1	PC4 and SFRS1-interacting protein	PSIP1_HUMAN	TRUE	98.3	0.200916	5.32242	32.4487	34.1956	30.7001	41.4519	44.0869	48.819	44.6091	49.4704	40.5341	50.1574	43.831	45.2363	45.1808	46.7503	45.456	48.184	48.4743	43.8843	44.8958	45.3748	36.7454	40.8573	39.6822
O75477	ERLIN1	Erlin-1	ERLN1_HUMAN	FALSE	98.3	0.43186	3.01861	6.81096	13.9025	9.68802	4.62861	3.86591	7.36559	14.3442	7.32833	7.31309	9.53185	8.43304	5.30015	6.26828	8.52641	5.98933	6.68137	6.18434	7.90453	4.31119	7.38295	7.01432	4.44405	NaN
O75489	NDUFS3	NADH dehydrogenase [ubiquinone] iron-sulfur protein 3, mitochondrial	NDUS3_HUMAN	TRUE	100	0.237158	3.25245	11.6971	12.4477	10.8203	6.84072	7.68213	7.6993	11.8596	10.0673	9.16558	7.23072	8.98335	10.6948	8.63838	11.3932	7.365	8.36084	8.76224	8.04817	8.72655	10.067	8.0827	7.66081	15.9489
O75494	SRSF10	Serine/arginine-rich splicing factor 10	SRS10_HUMAN	TRUE	98.3	0.208171	3.75015	9.91358	17.5007	8.0845	15.6978	13.5073	14.9611	15.9278	10.6289	11.9675	13.0428	11.7264	13.3183	13.2578	13.5533	13.6518	14.1289	13.4038	12.6598	13.7748	12.3345	10.602	18.2981	15.639
O75496	GMNN	Geminin	GEMI_HUMAN	TRUE	50.8	0.649799	1.66782	NaN	1.46169	NaN	3.33891	2.92196	10.1725	4.47343	6.54436	3.69354	8.5129	2.76468	3.29262	7.84482	3.22528	3.84954	3.31104	2.77349	4.14831	1.82482	3.13863	NaN	NaN	NaN
O75503	CLN5	Bis(monoacylglycero)phosphate synthase CLN5	CLN5_HUMAN	TRUE	100	0.302835	3.18037	11.47	9.7701	13.8254	8.99087	7.10596	8.75859	9.70839	8.20552	8.37602	5.54016	7.9844	11.7093	6.58532	8.88842	8.36171	8.18574	6.2711	9.17966	9.55359	9.63034	7.66011	4.78832	8.99048
O75506	HSBP1	Heat shock factor-binding protein 1	HSBP1_HUMAN	TRUE	83.1	1.01896	2.09286	7.93678	1.05368	5.14521	5.70027	8.46171	4.18552	4.42754	4.3985	5.88396	2.46561	5.35128	4.53043	3.42796	4.19543	2.93274	5.45552	5.90394	6.42881	8.23522	5.8685	5.02413	4.77418	5.64929
O75521	ECI2	Enoyl-CoA delta isomerase 2	ECI2_HUMAN	TRUE	96.6	0.308037	2.79631	9.2307	8.2436	8.6376	5.54038	4.72265	8.55748	11.9868	6.78294	6.69836	6.499	7.37167	7.14989	6.23554	7.09902	4.89151	5.21004	5.94574	5.9105	5.06531	6.41612	3.6049	4.55805	3.7303
O75525	KHDRBS3	KH domain-containing, RNA-binding, signal transduction-associated protein 3	KHDR3_HUMAN	TRUE	72.9	0.298239	2.60813	6.75607	5.48924	7.3687	7.00079	8.95018	NaN	8.35286	NaN	5.77961	6.04636	NaN	9.01422	8.21426	8.017	8.12757	2.88816	2.34085	7.30888	6.51888	3.68784	5.24095	5.74444	7.32113
O75530	EED	Polycomb protein EED	EED_HUMAN	FALSE	69.5	0.304433	1.85065	3.9298	NaN	2.40944	3.9224	NaN	NaN	2.80852	2.91655	NaN	2.4307	3.32336	2.50541	4.17265	5.78752	4.60417	4.2314	4.2539	3.8568	3.7924	2.47338	3.75579	NaN	5.48614
O75531	BANF1	Barrier-to-autointegration factor	BAF_HUMAN	TRUE	100	0.289087	6.47544	146.754	105.224	142.324	59.5425	63.4655	81.5415	97.8767	88.6187	80.7041	90.3942	87.0698	82.684	91.462	87.2778	69.8336	74.125	76.2841	66.6099	64.5222	68.486	68.1927	76.13	75.74
O75533	SF3B1	Splicing factor 3B subunit 1	SF3B1_HUMAN	TRUE	100	0.132798	5.27083	36.1885	33.5497	34.511	47.0654	46.8429	45.0216	39.5746	46.1021	39.2743	43.9713	43.093	37.5826	47.1889	41.9888	44.3621	44.2974	45.2216	44.7249	43.5764	44.9528	43.0199	43.8201	45.8376
O75534	CSDE1	Cold shock domain-containing protein E1	CSDE1_HUMAN	TRUE	100	0.298898	4.40733	20.9271	23.805	21.3863	36.6522	35.725	17.3827	16.3605	16.4481	17.2929	17.3579	17.9444	16.0885	16.9644	16.8411	24.8199	27.3089	25.7965	26.3356	26.7478	26.2606	24.701	24.5926	23.9212
O75569	PRKRA	Interferon-inducible double-stranded RNA-dependent protein kinase activator A	PRKRA_HUMAN	TRUE	91.5	0.265852	1.96215	3.96239	3.88293	3.10007	4.25518	5.23925	3.15072	3.92488	4.36208	3.85563	3.54616	3.22143	3.32969	1.24995	2.09036	3.98974	4.29005	4.28888	3.65905	4.45993	4.73445	5.31712	4.72386	4.88873
O75607	NPM3	Nucleoplasmin-3	NPM3_HUMAN	TRUE	93.2	0.25392	2.72109	8.36964	7.15825	8.07165	10.7373	7.69893	6.99896	10.5253	6.68265	6.68453	6.42089	6.8546	5.62882	7.64226	10.1473	5.38338	6.91235	6.29561	6.23648	6.31026	4.3102	7.87701	6.21803	6.73499
O75608	LYPLA1	Acyl-protein thioesterase 1	LYPA1_HUMAN	FALSE	96.6	0.140046	4.53308	25.1052	23.0775	24.8644	25.3042	24.7146	19.7249	24.7265	19.2683	21.4026	15.8155	22.9595	22.8028	17.5612	23.4543	21.9543	27.26	24.9331	24.2772	23.7004	24.5105	29.5106	30.2021	30.0104
O75616	ERAL1	GTPase Era, mitochondrial	ERAL1_HUMAN	FALSE	81.4	0.225563	5.11389	47.0189	32.2011	42.439	NaN	26.0134	23.5063	35.4785	32.7829	28.9617	28.6572	35.4107	34.8724	27.0388	45.6965	31.9963	40.3961	40.631	39.7326	41.216	41.7741	NaN	NaN	29.8677
O75643	SNRNP200	U5 small nuclear ribonucleoprotein 200 kDa helicase	U520_HUMAN	TRUE	100	0.126046	5.70026	54.4216	49.9297	53.6107	63.0347	62.8428	56.5907	48.5137	58.2902	52.4024	53.757	49.322	51.7572	56.1992	49.1113	59.0038	57.6807	56.7538	56.7925	60.0519	56.888	55.0883	57.6208	57.1804
O75663	TIPRL	TIP41-like protein	TIPRL_HUMAN	TRUE	96.6	0.228225	4.21899	16.344	18.1177	17.4363	26.3101	21.6644	15.5712	13.7593	20.3154	15.5019	20.2073	16.5584	16.0309	20.3657	17.1865	25.8648	26.2728	25.5471	26.7695	28.4047	23.6499	25.1379	21.3925	20.7856
O75674	TOM1L1	TOM1-like protein 1	TM1L1_HUMAN	FALSE	1.7	NaN	0	NaN	NaN	NaN	NaN	1	NaN	NaN	NaN	NaN	NaN	NaN	NaN	NaN	NaN	NaN	NaN	NaN	NaN	NaN	NaN	NaN	NaN	NaN
O75691	UTP20	Small subunit processome component 20 homolog	UTP20_HUMAN	FALSE	49.2	0.452576	0.668184	0.911556	1.54575	1.2798	1.12002	4.89162	0.978321	NaN	NaN	NaN	1.21796	0.993952	NaN	NaN	NaN	1.2175	2.32962	1.33892	NaN	NaN	NaN	NaN	NaN	NaN
O75694	NUP155	Nuclear pore complex protein Nup155	NU155_HUMAN	FALSE	100	0.213139	4.0319	22.5784	17.9304	19.7588	16.4632	14.2007	13.5871	18.9257	11.8891	16.8686	13.8277	16.8754	16.6151	14.7897	16.2298	13.71	13.4591	12.9223	13.4919	12.0028	10.8926	14.4471	13.082	10.8798
O75695	RP2	Protein XRP2	XRP2_HUMAN	TRUE	96.6	0.202475	2.64673	6.35887	5.64305	6.02246	6.28268	4.48435	8.57932	7.38343	8.98466	6.00742	6.85032	6.07699	6.33364	8.45156	6.32255	7.71913	6.14094	6.49749	7.69604	7.54215	8.20228	6.72131	5.17765	6.86703
O75717	WDHD1	WD repeat and HMG-box DNA-binding protein 1	WDHD1_HUMAN	TRUE	91.5	0.230748	2.28102	4.43836	5.39732	4.73376	7.49644	6.91094	4.33477	3.33885	3.28254	5.34596	3.66614	3.80634	4.2853	4.50473	6.47361	5.15329	5.70525	4.51322	3.7368	5.57472	5.55671	5.04694	3.6062	4.51361
O75718	CRTAP	Cartilage-associated protein	CRTAP_HUMAN	FALSE	61	0.445327	0.95594	3.14801	2.79443	3.45683	1.24294	NaN	1.00854	NaN	1.0091	NaN	NaN	NaN	1.51226	1.45341	1.74121	NaN	2.11435	NaN	1.50409	1.11331	NaN	2.43935	1.66285	1.42735
O75746	SLC25A12	Electrogenic aspartate/glutamate antiporter SLC25A12, mitochondrial	S2512_HUMAN	TRUE	100	0.274431	4.30175	31.8861	25.5055	30.8503	12.6035	15.4086	18.2728	19.8857	16.3817	16.9426	16.1421	17.7469	20.0465	15.2402	15.7454	15.0955	16.5291	17.6693	16.0031	18.548	16.4353	15.1393	16.4162	12.1834
O75794	CDC123	Translation initiation factor eIF2 assembly protein	CD123_HUMAN	TRUE	86.4	0.53637	2.70706	6.64326	5.63744	4.99065	17.1768	12.7332	4.82715	3.58254	6.80603	3.86909	5.17614	3.99566	3.82267	5.00836	NaN	10.7704	9.13687	7.09579	9.78771	9.34743	9.84295	8.76552	6.54854	9.9277
O75821	EIF3G	Eukaryotic translation initiation factor 3 subunit G	EIF3G_HUMAN	FALSE	100	0.169706	5.93554	56.2427	56.3768	66.2816	79.121	85.2498	63.9116	64.3506	68.701	59.1854	62.615	64.393	63.2048	59.4986	58.0516	69.7576	67.7401	73.711	70.9082	68.213	79.0554	68.3468	68.7453	73.5727
O75822	EIF3J	Eukaryotic translation initiation factor 3 subunit J	EIF3J_HUMAN	FALSE	100	0.158205	4.2999	16.91	16.8865	16.8802	20.7373	19.7963	16.1731	17.4982	20.923	18.8542	18.0238	20.9886	21.3548	20.6905	21.9288	21.0989	26.6564	23.5677	24.3464	21.1291	21.1338	21.269	25.0977	26.0777
O75832	PSMD10	26S proteasome non-ATPase regulatory subunit 10	PSD10_HUMAN	TRUE	94.9	0.24084	2.50842	6.61241	6.278	8.63804	8.82764	6.86322	4.74627	5.56248	4.11403	6.20184	6.34182	6.60813	4.08552	5.22808	3.85281	5.57522	4.8691	5.95323	5.50441	6.64059	3.89137	5.08404	8.15131	4.64891
O75844	ZMPSTE24	CAAX prenyl protease 1 homolog	FACE1_HUMAN	TRUE	100	0.311695	4.86592	33.0563	31.8902	38.5524	11.2667	8.39627	30.4165	34.4043	33.9557	32.0451	28.335	30.5424	34.0935	25.324	29.7088	20.9821	19.2763	25.3029	28.3937	28.4817	26.3704	17.8769	16.47	20.4832
O75874	IDH1	Isocitrate dehydrogenase [NADP] cytoplasmic	IDHC_HUMAN	TRUE	94.9	0.16572	4.38977	21.4617	16.6891	19.1507	25.2455	25.5115	27.3442	19.5048	27.7244	24.9109	22.4312	24.6526	23.042	22.3924	23.8499	17.6369	22.2194	19.9146	21.1234	20.7452	20.9111	22.5548	16.4831	20.3684
O75880	SCO1	Protein SCO1 homolog, mitochondrial	SCO1_HUMAN	TRUE	100	0.27663	2.87854	12.8333	10.2313	5.97032	5.90229	6.17948	5.52869	8.83157	7.32501	9.14411	4.95517	8.50129	8.37317	7.70394	8.47488	7.46852	7.61636	8.72164	8.55707	8.00755	5.95973	2.52256	5.30681	4.40455
O75915	ARL6IP5	PRA1 family protein 3	PRAF3_HUMAN	TRUE	100	0.277067	4.11328	17.8718	19.0599	19.0997	14.2446	13.7174	21.6917	23.4323	20.9342	13.4979	21.3214	18.8877	19.2869	18.9079	20.6391	18.3514	18.1705	18.3794	17.7892	15.2089	18.4326	15.9234	13.0889	17.0677
O75934	BCAS2	Pre-mRNA-splicing factor SPF27	SPF27_HUMAN	FALSE	93.2	0.251305	2.41841	5.99865	4.56528	5.38075	5.07699	4.15527	6.18316	5.53916	5.91298	5.42673	7.14999	5.47184	5.54241	5.02271	5.43299	6.91438	5.8138	5.04888	5.85718	7.38485	6.33699	5.70993	11.2174	5.3937
O75935	DCTN3	Dynactin subunit 3	DCTN3_HUMAN	FALSE	100	0.117906	4.82981	31.9719	27.7448	29.1521	25.2511	28.4276	27.6684	29.6952	28.7741	26.0521	22.3262	29.3599	27.4308	27.2212	29.2414	29.9017	29.2145	33.3768	31.0263	33.0179	31.0267	32.6323	38.2301	33.9569
O75937	DNAJC8	DnaJ homolog subfamily C member 8	DNJC8_HUMAN	FALSE	96.6	0.176631	5.11054	32.3331	27.5476	34.362	37.4501	44.0058	41.1054	34.0067	34.028	38.1802	37.6865	38.7877	38.2281	38.8551	37.7576	36.6238	34.8807	32.931	33.6689	38.6186	38.3065	38.7641	40.2857	32.1142
O75940	SMNDC1	Survival of motor neuron-related-splicing factor 30	SPF30_HUMAN	TRUE	91.5	0.26944	2.66783	5.80422	3.6449	3.85238	6.47914	8.86656	7.8507	8.22396	9.08348	4.99841	8.5459	7.26561	9.03261	7.84841	7.76928	7.09079	6.61152	8.08888	8.48766	10.6046	10.7315	8.79772	7.0504	6.7109
O75947	ATP5PD	ATP synthase subunit d, mitochondrial	ATP5H_HUMAN	TRUE	100	0.260145	5.97191	100.196	69.7897	95.6404	45.6267	40.9215	53.9013	59.7207	57.8817	57.7186	54.8874	56.9977	60.8207	52.8753	61.2881	53.3926	53.0794	51.0981	53.7565	49.7495	50.2786	55.5007	53.2049	51.8065
O75955	FLOT1	Flotillin-1	FLOT1_HUMAN	TRUE	94.9	0.274149	2.44275	6.18907	7.8462	7.12686	4.08848	3.11117	3.84289	6.67425	3.97049	4.27091	4.64953	6.65583	4.82294	4.98476	4.93577	5.45754	5.27387	5.32613	4.78115	4.35865	7.55084	5.2163	6.37228	4.24313
O75964	ATP5MG	ATP synthase subunit g, mitochondrial	ATP5L_HUMAN	TRUE	100	0.257755	5.26563	47.95	46.8756	51.1337	23.057	23.7777	32.7405	42.2933	37.6473	35.859	30.9923	36.4028	36.6441	31.3993	37.5584	32.6368	34.0275	35.0231	33.5997	33.2403	38.4269	29.3451	31.3724	34.913
O75976	CPD	Carboxypeptidase D	CBPD_HUMAN	TRUE	98.3	0.605307	2.60403	6.6364	4.67869	8.9559	9.63978	10.8387	5.13695	3.56906	5.73701	4.41956	4.40112	4.02026	3.86084	3.3281	6.39703	6.65862	6.0939	6.17198	5.65273	6.47272	8.14005	7.28079	6.71914	7.56315
O76003	GLRX3	Glutaredoxin-3	GLRX3_HUMAN	FALSE	100	0.124303	6.81527	116.92	102.214	117.7	116.423	120.13	103.047	100.86	105.119	106.956	91.9658	107.095	92.0128	90.13	99.541	135.698	141.519	136.973	134.312	130.153	147.189	122.69	129.245	135.573
O76013	KRT36	Keratin, type I cuticular Ha6	KRT36_HUMAN	FALSE	5.1	0.910195	1.39374	NaN	NaN	NaN	NaN	NaN	7.13651	NaN	NaN	NaN	NaN	NaN	NaN	NaN	NaN	NaN	NaN	NaN	NaN	NaN	NaN	NaN	NaN	NaN
O76021	RSL1D1	Ribosomal L1 domain-containing protein 1	RL1D1_HUMAN	TRUE	100	0.704387	4.30609	23.8901	22.6188	24.1324	41.2437	43.6483	11.0251	12.1835	9.71624	10.5302	12.3573	10.8428	11.2339	13.8587	10.9701	49.5272	50.684	49.5877	51.2929	52.737	56.9077	40.3579	36.2997	43.3023
O76031	CLPX	ATP-dependent Clp protease ATP-binding subunit clpX-like, mitochondrial	CLPX_HUMAN	FALSE	94.9	0.224044	2.5395	5.38983	5.56998	5.17192	6.48617	4.98123	5.896	6.47388	5.25879	5.21237	4.76362	7.14995	5.24203	5.62397	5.56353	4.33699	6.20787	3.84994	4.46908	5.55606	6.70674	6.75591	6.74996	5.66697
O76071	CIAO1	Probable cytosolic iron-sulfur protein assembly protein CIAO1	CIAO1_HUMAN	FALSE	98.3	0.534142	3.0757	9.43118	8.40609	8.54118	8.04271	7.64945	6.23343	7.0156	7.76017	7.06378	5.62203	7.59435	9.13195	7.8047	5.39365	6.99985	8.7712	6.279	10.0401	7.52806	10.1439	9.29867	6.99611	9.88952
O76094	SRP72	Signal recognition particle subunit SRP72	SRP72_HUMAN	FALSE	100	0.178214	3.47303	8.92868	12.7509	8.58105	11.816	10.4712	9.61678	10.7667	9.84908	10.762	9.93622	10.8598	9.62779	11.6231	12.5009	11.0202	10.854	11.9639	11.3065	9.7338	10.2787	11.0322	10.0476	10.1265
O94760	DDAH1	N(G),N(G)-dimethylarginine dimethylaminohydrolase 1	DDAH1_HUMAN	FALSE	98.3	0.188134	3.71149	12.4381	9.4087	11.6248	14.3637	13.5513	12.6887	11.9378	11.2842	11.4809	11.3351	14.1326	12.2291	12.406	14.7217	15.2007	15.9199	14.5007	14.8652	15.1662	15.8214	15.6888	15.7465	13.6
O94763	URI1	Unconventional prefoldin RPB5 interactor 1	RMP_HUMAN	FALSE	35.6	0.293915	0.564821	0.90348	NaN	NaN	1.23215	1.21971	NaN	NaN	1.28795	1.06823	NaN	NaN	NaN	NaN	NaN	NaN	0.920372	1.3878	NaN	1.70447	NaN	NaN	NaN	NaN
O94776	MTA2	Metastasis-associated protein MTA2	MTA2_HUMAN	TRUE	100	0.228201	3.28076	7.56855	7.16562	8.14495	10.8409	11.2163	9.47964	7.15939	10.003	7.07457	8.05226	6.28635	6.45571	9.34192	7.03715	12.9502	11.9334	13.3924	13.0111	13.5028	12.3532	11.8158	11.3122	10.7542
O94788	ALDH1A2	Retinal dehydrogenase 2	AL1A2_HUMAN	TRUE	96.6	0.1501	3.39534	11.5645	8.20749	9.73193	12.3871	14.1491	9.89471	8.67578	10.6286	12.2967	9.1869	12.5373	11.5635	9.70034	10.2833	10.0274	9.37896	11.5747	9.73646	11.4144	12.7844	11.5165	9.42932	9.95023
O94826	TOMM70	Mitochondrial import receptor subunit TOM70	TOM70_HUMAN	FALSE	100	0.139771	4.49868	29.9326	25.494	27.908	22.0063	21.1067	24.6721	28.1784	23.9073	23.0999	28.0556	22.7605	23.0739	22.5474	20.0172	21.1167	20.2536	18.9748	22.0781	21.2739	20.6449	22.0345	18.3608	21.2395
O94832	MYO1D	Unconventional myosin-Id	MYO1D_HUMAN	TRUE	96.6	0.327145	3.0176	12.438	8.10325	8.18052	7.77604	5.34983	7.69641	10.0151	6.36723	8.6853	7.58396	7.5966	7.12343	6.9076	7.29539	7.56685	6.93333	6.98947	7.18321	7.10843	7.5343	6.82583	9.98631	8.99699
O94855	SEC24D	Protein transport protein Sec24D	SC24D_HUMAN	FALSE	50.8	0.303468	1.04973	NaN	NaN	NaN	2.29917	NaN	NaN	1.17444	NaN	1.74939	3.12208	1.99366	NaN	2.10292	1.41267	2.50383	1.45611	3.38508	1.61198	2.95967	2.44914	NaN	2.82734	NaN
O94874	UFL1	E3 UFM1-protein ligase 1	UFL1_HUMAN	FALSE	100	0.156289	3.74415	15.5798	16.0268	14.7959	13.6961	13.8642	12.4198	12.7551	11.0812	14.7666	11.7873	12.436	14.236	12.8446	13.2909	12.4582	12.1028	12.5676	11.0865	12.1546	13.0388	14.0524	12.6363	7.62485
O94888	UBXN7	UBX domain-containing protein 7	UBXN7_HUMAN	TRUE	98.3	0.210971	2.81314	4.12234	5.62459	6.46339	7.80346	8.58073	6.9794	6.47063	8.10151	4.99287	9.26197	6.17847	6.77633	8.59074	7.9249	7.70176	7.48271	8.73702	8.42664	7.82792	10.0592	8.84793	7.31208	8.39514
O94903	PLPBP	Pyridoxal phosphate homeostasis protein	PLPHP_HUMAN	TRUE	96.6	0.352051	2.78162	6.53469	7.67495	6.74078	5.67234	5.41961	5.39845	7.2436	7.39665	7.36952	7.30801	6.06849	5.62481	6.83221	6.87819	6.12436	6.27271	6.00905	4.67441	6.6586	6.98131	4.9387	4.89596	5.44249
O94905	ERLIN2	Erlin-2	ERLN2_HUMAN	TRUE	100	0.302186	4.56854	31.135	29.968	30.2671	9.71764	9.05932	23.4272	28.6581	21.3754	22.2286	21.809	22.7504	22.1082	21.4205	22.4342	17.4163	19.3755	18.5005	19.2788	18.6031	20.0174	16.9513	17.159	18.0448
O94906	PRPF6	Pre-mRNA-processing factor 6	PRP6_HUMAN	FALSE	98.3	0.149413	3.38806	11.1563	10.6884	11.0446	11.1411	10.0877	9.70685	11.3527	10.7034	8.42459	9.78997	9.96072	8.4073	9.6179	9.29167	10.5316	10.2714	10.3884	10.7246	10.5291	10.9313	9.24362	8.81094	10.9119
O94919	ENDOD1	Endonuclease domain-containing 1 protein	ENDD1_HUMAN	FALSE	44.1	0.40778	0.781456	2.17611	1.19453	NaN	NaN	NaN	NaN	2.25778	NaN	NaN	NaN	1.29035	NaN	0.921152	1.56908	2.40968	2.07715	2.10057	NaN	2.31234	1.24779	NaN	NaN	NaN
O94925	GLS	Glutaminase kidney isoform, mitochondrial	GLSK_HUMAN	TRUE	94.9	0.296313	3.28007	10.254	11.2061	6.17727	6.97954	7.79606	15.0883	13.1324	14.3227	12.5731	17.7932	11.8893	10.2357	16.688	11.8537	11.3568	12.675	11.9692	10.3824	8.92863	12.3233	10.3593	13.1382	10.7858
O94953	KDM4B	Lysine-specific demethylase 4B	KDM4B_HUMAN	FALSE	1.7	NaN	0	NaN	NaN	NaN	NaN	NaN	NaN	NaN	NaN	NaN	NaN	NaN	NaN	NaN	NaN	NaN	NaN	NaN	1	NaN	NaN	NaN	NaN	NaN
O94966	USP19	Ubiquitin carboxyl-terminal hydrolase 19	UBP19_HUMAN	FALSE	59.3	0.391251	0.872916	1.55529	2.18462	1.5571	1.35847	3.25086	NaN	1.78923	NaN	NaN	1.52536	NaN	NaN	1.07671	NaN	2.59878	1.37514	1.12374	2.34786	2.29204	2.54509	1.56221	NaN	NaN
O94973	AP2A2	AP-2 complex subunit alpha-2	AP2A2_HUMAN	TRUE	94.9	0.223508	2.67968	5.39407	4.97922	4.6973	7.74458	7.73363	3.53252	5.85713	4.70326	4.4161	8.03047	6.9294	6.73816	4.65247	5.45627	8.53781	8.49601	8.57305	8.02485	7.3773	9.6672	5.77572	8.00522	7.06818
O94979	SEC31A	Protein transport protein Sec31A	SC31A_HUMAN	FALSE	98.3	0.0901963	4.08998	18.6998	16.661	15.9313	18.5485	16.6087	14.6935	15.6763	16.5346	17.7182	14.5567	16.4729	19.0683	19.311	17.4347	19.3336	17.612	16.7259	16.9579	18.1327	15.1588	17.2458	18.0096	15.0973
O94992	HEXIM1	Protein HEXIM1	HEXI1_HUMAN	TRUE	78	0.462207	1.85263	5.51133	4.0046	2.79582	2.60187	2.98354	5.98307	1.39683	4.18299	1.96552	4.40316	2.90404	4.67308	4.85008	3.84471	3.61417	4.02806	3.91477	4.22281	4.00133	4.34251	2.01495	4.02514	NaN
O95071	UBR5	E3 ubiquitin-protein ligase UBR5	UBR5_HUMAN	TRUE	94.9	0.245854	1.80384	3.20419	3.61097	4.12036	3.43157	4.19458	2.7134	2.92756	3.56183	2.9326	2.229	2.58612	2.65045	2.44085	3.20472	4.71049	3.79044	4.29162	4.13242	4.34655	4.01653	4.14334	3.83882	5.11302
O95104	SCAF4	SR-related and CTD-associated factor 4	SCAF4_HUMAN	TRUE	83.1	0.267789	1.8429	1.71524	2.96063	NaN	3.33132	4.28584	4.20309	3.51306	5.21293	4.51231	5.00094	3.41091	3.71432	4.39962	4.31048	3.09126	3.07505	3.63616	3.61913	2.85052	3.73856	4.98392	3.2122	4.28963
O95139	NDUFB6	NADH dehydrogenase [ubiquinone] 1 beta subcomplex subunit 6	NDUB6_HUMAN	TRUE	96.6	0.321588	3.20684	9.56724	12.1612	11.5744	4.80605	4.47191	8.53814	9.56125	10.0485	6.58847	4.35105	7.70033	12.2887	9.64452	10.6855	10.7133	14.613	10.2517	10.9731	8.49727	13.5126	5.10614	4.3447	NaN
O95163	ELP1	Elongator complex protein 1	ELP1_HUMAN	FALSE	98.3	0.164938	3.32721	8.19398	12.677	11.1572	9.70733	10.7877	9.20241	9.43551	8.35172	10.1988	9.73154	9.06789	8.89533	8.3399	8.93725	9.48696	9.83001	9.57499	7.38125	11.1224	10.9082	11.6998	9.11011	15.204
O95168	NDUFB4	NADH dehydrogenase [ubiquinone] 1 beta subcomplex subunit 4	NDUB4_HUMAN	TRUE	100	0.310083	4.23185	16.7788	18.9212	18.4035	8.88571	9.34373	15.2022	23.7393	18.454	14.6521	17.0798	17.9173	19.7885	12.4274	15.0372	19.3334	15.9613	21.3587	20.0595	18.3864	24.5686	17.1193	16.6765	18.5995
O95169	NDUFB8	NADH dehydrogenase [ubiquinone] 1 beta subcomplex subunit 8, mitochondrial	NDUB8_HUMAN	TRUE	100	0.356576	3.51352	15.0701	15.7839	12.8821	3.29181	4.31391	11.0893	13.2581	10.5113	12.8559	10.8149	10.9558	10.5216	10.1293	9.25043	13.0512	12.0124	12.874	13.2359	11.2772	12.96	6.14098	2.82077	2.8801
O95182	NDUFA7	NADH dehydrogenase [ubiquinone] 1 alpha subcomplex subunit 7	NDUA7_HUMAN	TRUE	96.6	0.251937	3.26114	13.5315	13.9223	13.2867	8.80464	5.79279	9.05191	11.5202	7.5824	8.67513	9.87548	8.67749	7.52047	7.90388	7.96625	8.14103	9.77121	10.9959	8.59968	9.52383	9.46605	7.96665	5.99817	6.65864
O95197	RTN3	Reticulon-3	RTN3_HUMAN	TRUE	100	0.206734	5.73492	70.2416	55.4633	69.4878	45.6011	37.1664	49.352	45.7545	49.5333	46.4156	56.7265	49.8918	52.0147	47.1716	43.4941	36.1797	46.2849	55.9363	44.3878	47.3653	37.833	42.5825	41.3118	35.4948
O95202	LETM1	Mitochondrial proton/calcium exchanger protein	LETM1_HUMAN	TRUE	100	0.178807	4.54627	31.2879	25.8062	33.2816	17.6437	18.1437	20.6716	25.7182	20.3521	19.854	21.7294	19.6075	20.9537	21.7834	21.1552	19.8905	20.4383	21.859	19.8401	21.071	21.528	20.511	21.2586	22.8027
O95210	STBD1	Starch-binding domain-containing protein 1	STBD1_HUMAN	FALSE	1.7	NaN	2.24494	NaN	NaN	NaN	NaN	NaN	NaN	NaN	NaN	NaN	NaN	NaN	NaN	NaN	NaN	NaN	NaN	NaN	NaN	NaN	NaN	NaN	NaN	NaN
O95218	ZRANB2	Zinc finger Ran-binding domain-containing protein 2	ZRAB2_HUMAN	FALSE	100	0.175671	4.14246	14.9327	15.5093	17.5883	18.8141	14.8965	20.5175	18.5247	16.5123	22.0829	19.6003	21.2959	24.5138	17.2137	20.8182	17.8925	16.7846	17.6198	19.2612	16.8014	16.2785	18.8556	13.9582	16.7705
O95232	LUC7L3	Luc7-like protein 3	LC7L3_HUMAN	TRUE	98.3	0.217728	3.00798	4.76746	5.59998	3.54864	9.80177	9.79971	11.1071	7.1707	9.9067	5.92719	7.85375	7.44741	7.44629	10.4501	5.44308	10.1339	9.61504	10.2153	10.7107	9.79176	8.95842	10.4646	9.60441	11.654
O95235	KIF20A	Kinesin-like protein KIF20A	KI20A_HUMAN	FALSE	20.3	0.811655	0.775978	NaN	NaN	NaN	6.75143	NaN	NaN	NaN	NaN	NaN	NaN	NaN	NaN	NaN	NaN	1.63625	1.11238	1.74044	1.87987	1.0954	0.998622	1.89466	NaN	4.08383
O95239	KIF4A	Chromosome-associated kinesin KIF4A	KIF4A_HUMAN	FALSE	94.9	0.281505	2.40342	3.90398	5.98364	4.25005	6.28875	4.33636	5.66002	3.88736	4.05617	3.53909	4.49413	5.16546	4.43127	4.14805	3.89772	7.13586	8.27987	8.04256	8.24509	7.72798	6.95088	7.4607	6.86051	6.68977
O95248	SBF1	Myotubularin-related protein 5	MTMR5_HUMAN	FALSE	22	0.337968	0.427042	1.08121	NaN	NaN	NaN	1.19122	NaN	NaN	NaN	NaN	NaN	NaN	NaN	NaN	NaN	NaN	1.48122	NaN	NaN	1.22946	2.64588	NaN	NaN	NaN
O95292	VAPB	Vesicle-associated membrane protein-associated protein B/C	VAPB_HUMAN	FALSE	100	0.202607	3.46305	11.6424	11.702	12.6921	11.0516	11.6554	10.6342	6.69009	10.0603	10.1159	7.22366	10.7517	8.80835	9.88278	11.7582	9.0316	10.8539	11.8405	10.766	9.81179	10.667	13.7052	9.27293	10.73
O95295	SNAPIN	SNARE-associated protein Snapin	SNAPN_HUMAN	TRUE	89.8	0.351284	1.65416	2.26423	2.48706	2.73353	4.568	3.5926	4.89989	1.9231	2.99457	1.72201	2.64002	2.31729	4.08921	3.70882	5.01972	4.46994	4.21138	3.93622	4.24171	4.39519	5.02103	5.09692	2.91529	4.83844
O95299	NDUFA10	NADH dehydrogenase [ubiquinone] 1 alpha subcomplex subunit 10, mitochondrial	NDUAA_HUMAN	FALSE	96.6	0.175786	3.90693	13.4067	15.9324	15.1005	11.8984	12.6537	14.7035	14.8469	13.6422	15.058	14.354	14.6583	12.8569	13.9953	15.564	13.6324	13.4844	13.04	16.2654	13.5579	15.3449	14.8571	14.804	19.4225
O95319	CELF2	CUGBP Elav-like family member 2	CELF2_HUMAN	FALSE	1.7	NaN	0	NaN	NaN	NaN	NaN	NaN	NaN	NaN	NaN	NaN	NaN	NaN	NaN	NaN	NaN	NaN	NaN	NaN	NaN	NaN	NaN	NaN	NaN	NaN
O95336	PGLS	6-phosphogluconolactonase	6PGL_HUMAN	FALSE	96.6	0.152132	4.68634	23.8507	24.04	22.6215	27.75	28.5184	24.3761	26.7796	23.7262	27.781	25.3527	25.6778	30.4751	29.4513	28.4665	26.1616	26.5553	29.2171	26.511	28.4779	28.7293	28.7837	26.5772	22.6421
O95340	PAPSS2	Bifunctional 3'-phosphoadenosine 5'-phosphosulfate synthase 2	PAPS2_HUMAN	TRUE	98.3	0.351917	2.37738	3.23754	4.24557	3.90051	5.60195	5.54945	3.83229	4.45478	4.7057	3.5027	5.08224	4.56136	4.08818	6.26122	2.91392	6.3464	5.57963	6.44542	5.05577	5.80376	7.01399	4.41596	6.69514	6.96418
O95347	SMC2	Structural maintenance of chromosomes protein 2	SMC2_HUMAN	FALSE	100	0.115009	4.24186	20.0103	19.4496	18.4539	21.5861	19.7464	17.8429	18.53	18.6873	18.5773	16.0832	19.7598	18.6939	16.6543	18.386	19.8311	19.9078	20.6618	19.2503	21.0457	20.0054	21.379	19.1154	19.7171
O95372	LYPLA2	Acyl-protein thioesterase 2	LYPA2_HUMAN	TRUE	93.2	0.242468	2.95003	8.73029	8.99804	6.98448	11.2629	7.99523	7.09291	7.36647	7.28415	5.02697	6.87195	7.17455	6.68296	6.88027	7.56367	7.15064	6.7959	7.82246	9.934	6.26126	8.32873	7.58925	7.40988	5.30518
O95373	IPO7	Importin-7	IPO7_HUMAN	FALSE	100	0.11992	5.19392	34.8844	40.8741	30.7757	33.3854	31.9993	40.0261	35.3145	40.4148	36.3893	35.5325	32.0136	32.5209	37.1971	37.897	43.3065	42.4209	39.2249	41.9946	43.9969	43.2435	36.0759	34.342	35.7693
O95394	PGM3	Phosphoacetylglucosamine mutase	AGM1_HUMAN	FALSE	96.6	0.14484	4.18696	15.2685	14.3969	14.4319	18.5709	20.4624	19.3818	19.6333	18.7503	19.5173	15.4224	21.2379	19.9069	16.3588	18.7585	18.0787	18.4898	18.9991	18.2376	20.1894	20.1421	19.6253	21.5303	23.5895
O95399	UTS2	Urotensin-2	UTS2_HUMAN	TRUE	100	0.281223	9.08074	744.799	634.681	729.031	363.05	372.463	634.795	685.561	518.462	571.561	756.307	534.437	658.657	635.31	532.086	443.439	434.271	446.013	436.165	407.617	406.421	402.524	442.7	448.505
O95400	CD2BP2	CD2 antigen cytoplasmic tail-binding protein 2	CD2B2_HUMAN	FALSE	96.6	0.330712	2.40355	5.44542	4.43678	3.84199	5.19149	4.91434	4.71695	5.21607	6.23058	4.19391	5.21146	3.99243	4.79923	5.76726	5.18445	6.08679	7.378	6.299	7.09824	6.84659	6.52386	6.20138	5.38	4.84507
O95433	AHSA1	Activator of 90 kDa heat shock protein ATPase homolog 1	AHSA1_HUMAN	TRUE	100	0.213676	5.96687	54.8812	51.5602	52.62	82.542	84.3892	70.2116	64.9083	67.7992	65.8209	60.0095	63.9532	64.4995	62.4809	64.5573	83.5386	81.0621	86.7716	81.4221	79.9679	78.0885	82.4325	83.5884	83.8449
O95445	APOM	Apolipoprotein M	APOM_HUMAN	FALSE	79.7	1.07344	7.24797	464.831	523.12	390.823	NaN	NaN	110.712	188.825	125.505	224.689	131.888	201.043	186.43	98.0792	229.226	NaN	2.56354	NaN	NaN	NaN	NaN	NaN	NaN	NaN
O95470	SGPL1	Sphingosine-1-phosphate lyase 1	SGPL1_HUMAN	TRUE	86.4	0.333786	1.83057	3.68387	5.21374	3.37631	3.0906	3.32074	3.10347	2.36049	NaN	4.19039	2.74778	2.87173	3.79181	2.33996	3.06014	3.08307	3.32664	3.6539	2.90983	3.3266	4.30045	NaN	1.79853	2.44851
O95486;O95487	SEC24A;SEC24B	Protein transport protein Sec24A;Protein transport protein Sec24B	SC24A_HUMAN;SC24B_HUMAN	TRUE	76.3	0.303316	2.43633	4.25495	3.58091	2.9807	5.66116	5.57835	6.34547	NaN	3.82827	7.14144	6.48686	3.59925	NaN	2.70674	9.47579	6.62582	7.75728	5.76775	7.28318	6.64508	5.46801	6.52611	7.07497	NaN
O95563	MPC2	Mitochondrial pyruvate carrier 2	MPC2_HUMAN	TRUE	100	0.300109	3.23197	11.5421	10.6726	11.124	3.73015	4.21616	9.96323	11.9666	10.6865	11.1688	8.20313	8.29887	10.8705	8.92001	10.9169	8.57057	11.0581	9.68451	9.05749	10.9913	12.413	5.65054	4.7204	6.68778
O95571	ETHE1	Persulfide dioxygenase ETHE1, mitochondrial	ETHE1_HUMAN	TRUE	81.4	1.10131	1.61854	5.7859	3.09753	3.43353	2.94095	1.61898	1.45047	2.79312	1.96877	2.01565	2.94698	3.92538	3.88187	1.99184	3.07071	NaN	1.47309	1.44249	2.74674	2.85166	4.16667	NaN	2.58212	4.00239
O95573	ACSL3	Fatty acid CoA ligase Acsl3	ACSL3_HUMAN	FALSE	100	0.159821	3.70841	12.3702	17.5218	16.0357	11.7436	11.3756	12.8034	15.9365	11.3364	13.2644	14.2086	13.5514	13.3514	14.2325	14.7918	11.1225	12.695	12.1304	12.7489	12.8124	13.3982	10.3604	12.0199	10.8905
O95630	STAMBP	STAM-binding protein	STABP_HUMAN	TRUE	69.5	0.407599	1.17554	1.69618	NaN	1.7912	3.04035	1.79413	2.31194	1.59263	2.75823	3.00273	NaN	2.45146	1.89665	1.84631	2.0983	2.76837	2.7229	1.61624	2.52423	3.23904	2.45824	NaN	NaN	3.14547
O95639	CPSF4	Cleavage and polyadenylation specificity factor subunit 4	CPSF4_HUMAN	FALSE	28.8	0.298347	0.545067	NaN	1.87249	NaN	NaN	NaN	NaN	NaN	1.05041	NaN	1.35364	NaN	NaN	1.20367	NaN	1.20426	1.42454	1.3106	NaN	1.35146	NaN	NaN	0.918498	NaN
O95671	ASMTL	Probable bifunctional dTTP/UTP pyrophosphatase/methyltransferase protein	ASML_HUMAN	TRUE	81.4	0.499021	2.92964	6.33892	16.6322	10.3559	5.1481	3.1865	9.9404	9.89163	8.08341	9.71571	10.8508	6.79608	9.2459	11.1065	9.82493	4.68385	4.37106	4.27766	4.332	3.4963	5.65128	NaN	NaN	1.92521
O95684	CEP43	Centrosomal protein 43	CEP43_HUMAN	TRUE	55.9	0.609803	1.1691	NaN	NaN	1.28292	1.7984	2.54661	1.64104	NaN	1.70282	1.21608	NaN	NaN	2.21697	NaN	1.93194	2.33818	2.64527	2.304	3.08224	2.40763	2.51304	5.72746	4.32557	9.25898
O95721	SNAP29	Synaptosomal-associated protein 29	SNP29_HUMAN	TRUE	91.5	0.379638	2.41123	5.53466	5.74044	5.35922	8.43747	5.43314	5.97906	2.37407	4.83276	3.97341	4.91719	3.74461	3.5826	3.50057	4.01261	6.80108	6.44887	4.97424	5.99014	7.17644	7.11835	8.64113	8.46435	13.2938
O95747	OXSR1	Serine/threonine-protein kinase OSR1	OXSR1_HUMAN	FALSE	100	0.116654	3.93629	12.4196	15.6126	11.9288	14.5363	14.0938	14.859	12.9431	13.6094	13.8073	14.1085	17.2434	13.09	13.72	17.2715	17.016	17.8354	15.5214	14.3181	16.8722	15.981	15.8708	12.6261	15.9095
O95757	HSPA4L	Heat shock 70 kDa protein 4L	HS74L_HUMAN	FALSE	100	0.129784	4.28097	20.611	16.8253	19.0535	23.7902	20.5947	20.0116	18.1957	17.9679	19.8938	17.4328	22.369	19.8428	18.1374	19.2289	20.7451	22.6087	23.4967	22.9031	21.135	23.0109	24.7671	20.9958	18.8739
O95758	PTBP3	Polypyrimidine tract-binding protein 3	PTBP3_HUMAN	FALSE	55.9	0.330676	2.75084	NaN	NaN	3.21626	3.78337	10.8535	NaN	NaN	7.61075	NaN	7.22944	7.57818	6.36616	NaN	NaN	7.51085	NaN	8.44024	7.40571	7.69388	10.1244	NaN	5.56933	6.00089
O95777	LSM8	U6 snRNA-associated Sm-like protein LSm8	LSM8_HUMAN	FALSE	94.9	0.165796	4.92037	28.1261	21.9349	23.7911	33.2442	35.5114	28.1753	33.0595	25.8733	31.2551	24.784	36.3583	28.3657	30.1614	34.3478	27.9847	35.0711	32.7585	32.6561	34.3585	35.9633	38.185	42.353	37.357
O95782	AP2A1	AP-2 complex subunit alpha-1	AP2A1_HUMAN	TRUE	96.6	0.207991	3.56245	12.2825	8.68445	10.3177	16.6548	16.1167	9.72527	8.19012	11.3238	10.9903	9.57393	10.9969	10.5904	9.92883	10.6679	13.6942	13.4971	14.0297	14.9204	14.9118	15.8321	17.1168	15.0597	16.2726
O95793	STAU1	Double-stranded RNA-binding protein Staufen homolog 1	STAU1_HUMAN	TRUE	100	0.27062	2.95574	5.68664	7.76796	6.56	12.0578	10.8846	8.25248	6.86862	6.75898	6.66702	8.17866	7.39441	7.09727	8.45162	7.93929	11.5036	10.4951	11.0551	10.838	11.3436	11.2314	11.0695	8.63484	9.45077
O95816	BAG2	BAG family molecular chaperone regulator 2	BAG2_HUMAN	FALSE	100	0.161398	3.50776	17.3863	12.0133	13.8823	11.2194	10.8954	10.7024	11.6124	11.3983	11.2292	9.09983	12.4754	12.2385	9.93514	12.5855	10.8668	12.1606	12.522	12.6028	12.1183	11.2695	12.8046	13.1787	10.7466
O95817	BAG3	BAG family molecular chaperone regulator 3	BAG3_HUMAN	TRUE	45.8	0.697048	1.09229	NaN	NaN	NaN	2.08947	0.973094	2.78799	NaN	0.90284	NaN	NaN	1.45661	1.18397	0.671939	1.60154	2.83053	2.9536	3.53595	4.10181	3.74127	3.6756	2.61307	2.9404	2.41584
O95819;Q8N4C8	MAP4K4;MINK1	Mitogen-activated protein kinase kinase kinase kinase 4;Misshapen-like kinase 1	M4K4_HUMAN;MINK1_HUMAN	FALSE	76.3	0.320007	0.63658	1.28685	1.85014	NaN	1.72926	3.07192	1.14492	2.00679	1.03635	1.1929	0.843673	1.13054	1.30611	NaN	1.01436	1.56487	2.36074	1.42652	2.69562	2.03032	1.41561	1.24978	1.60245	1.05195
O95831	AIFM1	Apoptosis-inducing factor 1, mitochondrial	AIFM1_HUMAN	TRUE	100	0.133528	5.7629	73.4874	61.1971	71.1606	44.5437	42.386	52.3094	57.8824	49.7832	58.542	55.2313	54.2694	56.4684	51.8738	55.1797	45.9609	49.8277	48.9963	50.4996	49.4319	47.5401	49.004	51.4048	48.3516
O95834	EML2	Echinoderm microtubule-associated protein-like 2	EMAL2_HUMAN	FALSE	91.5	0.564149	1.69249	4.0797	4.85604	3.98139	2.22092	2.26615	1.96604	3.83313	1.88952	4.48553	1.75638	2.34092	6.31703	1.94682	1.81588	2.83056	3.23338	1.3867	NaN	2.71588	1.34688	NaN	3.74927	NaN
O95861	BPNT1	3'(2'),5'-bisphosphate nucleotidase 1	BPNT1_HUMAN	FALSE	94.9	0.200137	3.31168	8.94924	5.89053	8.98314	10.6323	10.9597	11.1994	8.48365	12.1498	8.97391	11.7937	10.9619	11.1972	9.5331	8.56253	12.4146	13.0265	11.7031	11.9926	14.3053	12.2882	15.4945	13.3029	13.3343
O95865	DDAH2	Putative hydrolase DDAH2	DDAH2_HUMAN	TRUE	91.5	0.313137	1.61069	1.79488	2.96367	2.26724	2.0181	3.14561	3.10368	4.04976	3.97562	3.60018	5.3475	3.97632	2.34933	3.78183	4.09115	2.28542	2.91318	3.30399	3.41625	3.57191	2.67684	4.79596	4.44377	3.42156
O95881	TXNDC12	Thioredoxin domain-containing protein 12	TXD12_HUMAN	FALSE	100	0.210889	4.75564	39.2876	22.6145	35.0601	23.4522	26.1601	23.5983	21.6382	20.5588	23.7883	27.4412	27.3031	25.8216	26.6533	24.8175	29.2236	29.4187	26.2078	27.2363	28.379	25.5845	31.9001	34.6333	36.643
O95983	MBD3	Methyl-CpG-binding domain protein 3	MBD3_HUMAN	TRUE	86.4	0.267573	2.2344	6.15961	3.51415	4.66664	6.61829	4.6666	4.11256	NaN	5.12055	3.31599	4.18628	3.96707	3.50621	3.05151	2.26307	5.99639	5.97783	5.89758	6.55111	7.02825	6.58272	7.50816	4.60101	4.80465
O96000	NDUFB10	NADH dehydrogenase [ubiquinone] 1 beta subcomplex subunit 10	NDUBA_HUMAN	TRUE	100	0.316864	3.62826	18.9348	13.9171	16.8626	9.50743	7.29836	9.7885	14.977	8.58647	13.0106	12.7791	13.3838	11.2548	10.8895	10.6774	13.1244	13.1568	13.9184	13.1833	13.5768	12.5553	3.87308	5.40909	3.2558
O96005	CLPTM1	Putative lipid scramblase CLPTM1	CLPT1_HUMAN	TRUE	100	0.454476	2.70861	9.39322	6.67837	8.50887	2.98103	2.90398	5.68078	5.29076	3.9106	5.46702	4.27877	6.60582	5.48302	2.97766	6.39848	6.84389	6.82158	7.22544	6.37929	6.39894	6.66065	3.56911	4.14386	2.62306
O96008	TOMM40	Mitochondrial import receptor subunit TOM40 homolog	TOM40_HUMAN	TRUE	100	0.320322	5.10063	40.8456	47.8299	36.5823	12.8567	11.8907	30.6632	38.7696	27.7869	38.2136	28.4661	33.9415	36.516	29.6218	31.2729	30.1594	34.8078	27.6677	32.1346	33.533	31.7492	23.6084	20.3908	20.8363
O96013	PAK4	Serine/threonine-protein kinase PAK 4	PAK4_HUMAN	TRUE	96.6	0.66849	2.29045	4.79684	3.77744	3.55161	5.76044	5.38682	5.35152	5.30796	3.98742	3.02447	2.87927	4.1131	6.12082	4.09679	4.3224	5.02713	4.63473	4.96086	4.64066	5.85648	4.61143	4.80522	5.85032	2.81007
O96019	ACTL6A	Actin-like protein 6A	ACL6A_HUMAN	FALSE	100	0.102594	4.63989	27.1388	22.7948	25.5272	31.335	26.385	25.267	20.8846	26.7284	27.223	23.5144	24.2299	25.9507	24.4322	24.5183	25.3758	25.4901	25.6772	27.6526	27.9161	27.563	27.3008	26.0801	31.2821
P00167	CYB5A	Cytochrome b5	CYB5_HUMAN	TRUE	98.3	0.340799	2.8043	10.2608	8.72489	9.86441	5.22809	6.49519	4.11413	6.48405	8.40105	9.06446	7.30866	6.96436	7.5265	4.33144	7.48656	7.1942	4.9514	6.80306	7.30869	6.42872	4.95025	6.47409	7.07406	5.08084
P00338	LDHA	L-lactate dehydrogenase A chain	LDHA_HUMAN	TRUE	100	0.249713	9.16096	539.554	504.274	571.854	697.414	709.218	670.891	626.092	665.938	698.818	661.865	732.416	729.039	708.586	760.066	657.968	705.204	657.35	644.761	666.481	688.13	735.833	738.713	801.437
P00352	ALDH1A1	Aldehyde dehydrogenase 1A1	AL1A1_HUMAN	FALSE	94.9	0.19143	2.05688	2.49495	4.61921	4.3812	5.00913	3.96223	3.41307	3.89443	4.59962	4.38976	4.73015	5.0459	5.42459	4.65505	5.3352	4.43418	4.43251	4.70727	4.9458	5.26498	5.09725	3.66877	4.05147	5.12532
P00367	GLUD1	Glutamate dehydrogenase 1, mitochondrial	DHE3_HUMAN	TRUE	100	0.200881	6.12303	98.8968	82.8631	95.638	53.3615	52.1728	63.2773	78.181	61.3188	60.6991	70.0208	63.2591	61.495	62.3713	65.0848	54.456	56.6587	57.0085	56.6087	55.8272	54.3881	60.7568	58.9462	62.6141
P00374	DHFR	Dihydrofolate reductase	DYR_HUMAN	TRUE	86.4	0.41075	2.26752	4.82132	3.46864	11.189	7.98712	7.76238	5.97889	3.51979	4.29182	6.17844	3.21795	6.97177	5.23588	5.92416	6.22194	7.11275	6.09247	8.6263	6.43025	6.77684	7.61959	5.03995	5.52882	5.29372
P00387	CYB5R3	NADH-cytochrome b5 reductase 3	NB5R3_HUMAN	TRUE	100	0.193701	6.29754	103.653	108.917	100.92	58.5657	53.2491	69.9719	89.1288	53.4884	82.1929	75.3468	75.6926	74.5608	77.3543	67.0656	75.7637	64.9212	68.0887	67.5078	73.5352	59.3291	63.6069	68.1494	59.5344
P00390	GSR	Glutathione reductase, mitochondrial	GSHR_HUMAN	TRUE	100	0.155437	5.17426	38.6259	31.9159	41.9558	40.0762	39.3077	34.8156	34.01	34.2061	37.3749	30.8044	35.761	34.0295	32.7969	41.7416	39.5953	39.9154	36.3392	38.199	35.675	34.7811	38.544	43.0895	42.0859
P00403	MT-CO2	Cytochrome c oxidase subunit 2	COX2_HUMAN	TRUE	100	0.37769	7.3075	190.987	248.265	202.05	39.0867	44.206	147.001	202.438	181.122	158.762	147.474	165.923	177.746	141.831	156.53	160.338	174.443	177.396	169.633	162.325	175.284	40.2597	41.9612	43.2554
P00441	SOD1	Superoxide dismutase [Cu-Zn]	SODC_HUMAN	TRUE	96.6	0.180877	6.27231	67.8515	59.8679	68.3142	91.2302	82.7951	76.6333	79.8946	84.7425	84.6493	86.3488	85.6915	76.9193	85.3506	92.6622	85.1124	85.3635	89.1226	81.8015	84.2777	73.8341	86.6878	95.3386	92.6187
P00450	CP	Ceruloplasmin	CERU_HUMAN	FALSE	16.9	0.365861	0.91487	NaN	NaN	1.0436	NaN	NaN	NaN	NaN	NaN	NaN	NaN	NaN	NaN	NaN	NaN	NaN	NaN	NaN	NaN	NaN	NaN	NaN	NaN	NaN
P00488	F13A1	Coagulation factor XIII A chain	F13A_HUMAN	FALSE	86.4	0.697676	3.18396	12.3552	17.5071	11.5149	NaN	NaN	6.89568	14.0333	6.95663	6.36828	5.60534	8.46419	9.433	5.64202	11.1287	7.14496	8.05131	8.38843	NaN	NaN	0.66193	NaN	NaN	1.25648
P00491	PNP	Purine nucleoside phosphorylase	PNPH_HUMAN	TRUE	98.3	0.511617	5.18786	28.1713	27.9421	23.2029	34.5029	30.3115	90.9831	74.2746	80.7188	66.9562	92.6877	65.3741	68.6564	100.801	68.3964	31.6632	32.7164	30.6186	34.7518	31.6708	33.3462	31.6975	34.022	30.4493
P00492	HPRT1	Hypoxanthine-guanine phosphoribosyltransferase	HPRT_HUMAN	TRUE	100	0.210317	5.8959	63.3479	44.4135	59.3141	67.1234	69.1467	60.576	62.7654	52.9608	67.848	66.9245	71.2218	68.63	64.1271	70.5778	69.1091	68.6052	73.4249	68.1574	69.9354	59.7337	64.4692	69.8969	66.0258
P00505	GOT2	Aspartate aminotransferase, mitochondrial	AATM_HUMAN	TRUE	100	0.325217	6.67792	149.292	120.112	146.753	73.5317	72.2911	81.0697	111.572	81.7045	96.6235	88.6769	94.5629	98.4862	85.5196	96.9557	83.4759	84.6947	75.3115	79.5189	79.357	81.1453	89.9922	82.7688	84.7874
P00558	PGK1	Phosphoglycerate kinase 1	PGK1_HUMAN	TRUE	100	0.202249	8.3132	282.09	264.837	289.194	345.902	360.262	362.548	333.992	367.549	365.157	366.124	379.747	383.984	392.503	377.759	360.912	358.722	351.798	333.305	329.638	335.292	384.586	377.035	391.415
P00568	AK1	Adenylate kinase isoenzyme 1	KAD1_HUMAN	FALSE	96.6	0.25506	2.9	5.63923	5.21377	4.72567	9.54479	8.97518	6.04246	4.04916	6.00622	7.97426	6.11126	6.88594	7.34594	4.72148	7.93153	6.82823	8.66454	9.25048	10.3723	9.63961	8.30297	8.24521	11.0914	7.68923
P00734	F2	Prothrombin	THRB_HUMAN	FALSE	81.4	0.999942	4.41709	34.4644	59.2587	30.4105	NaN	NaN	12.0732	26.8718	11.1445	24.8663	20.8387	22.1734	20.3719	14.5156	21.0683	NaN	2.14191	NaN	NaN	NaN	NaN	NaN	NaN	NaN
P00740	F9	Coagulation factor IX	FA9_HUMAN	FALSE	71.2	0.925681	6.4335	126.201	187.831	132.112	NaN	NaN	50.6248	97.5422	54.477	85.3298	79.5351	93.0338	89.0715	63.3085	57.1582	NaN	NaN	NaN	NaN	NaN	NaN	NaN	NaN	NaN
P00742	F10	Coagulation factor X	FA10_HUMAN	FALSE	78	1.04661	5.49037	74.6618	90.2016	66.9077	NaN	4.11922	24.6732	39.5932	22.5977	42.041	33.605	41.1217	46.4145	19.5678	39.1761	NaN	NaN	NaN	NaN	4.56569	NaN	NaN	NaN	NaN
P00747	PLG	Plasminogen	PLMN_HUMAN	FALSE	91.5	0.797724	6.18068	98.6109	160.532	104.174	NaN	NaN	55.0629	82.8779	54.82	94.5737	58.3443	92.9686	89.8207	45.6902	92.2677	16.9746	29.5486	33.8741	NaN	NaN	21.2443	NaN	16.1124	49.954
P00751	CFB	Complement factor B	CFAB_HUMAN	TRUE	98.3	1.08218	4.78906	38.373	34.3408	44.8128	11.1754	7.53884	18.6411	44.9023	19.9689	38.0519	26.4397	27.7318	33.6011	11.1397	21.9371	29.0349	11.0414	13.7947	8.24052	8.82106	33.4746	7.42514	NaN	13.6194
P00846	MT-ATP6	ATP synthase subunit a	ATP6_HUMAN	TRUE	100	0.348539	5.90087	86.8583	78.7237	93.2898	27.2288	40.5252	51.3822	69.606	50.7131	57.7226	62.6784	50.2396	67.0911	44.7216	59.2643	49.5075	49.997	49.7673	60.4881	62.6308	58.0439	48.2987	48.5851	41.9554
P00918	CA2	Carbonic anhydrase 2	CAH2_HUMAN	TRUE	94.9	0.15954	6.16722	54.4523	52.3374	60.1549	83.3553	78.5391	84.8758	68.8738	83.1006	82.4778	79.6108	91.2163	86.8463	83.8745	100.14	77.0295	74.9951	80.1881	73.9718	73.3279	77.8548	78.1482	77.6294	72.3047
P00966	ASS1	Argininosuccinate synthase	ASSY_HUMAN	FALSE	89.8	0.372181	3.63132	16.22	22.4215	11.9472	11.4948	NaN	10.4518	9.43056	9.91557	11.9132	14.3245	14.4538	10.1983	NaN	15.0178	13.1769	14.2977	9.12546	10.3228	NaN	8.26449	NaN	7.02669	8.46165
P01008	SERPINC1	Antithrombin-III	ANT3_HUMAN	TRUE	93.2	1.05238	5.81107	101.012	230.006	97.8393	2.13881	2.34799	43.9212	121.117	41.5823	98.1391	55.8831	86.7766	126.417	49.5496	120.041	3.72567	2.71576	2.5368	NaN	2.98884	NaN	4.9535	NaN	NaN
P01023	A2M	Alpha-2-macroglobulin	A2MG_HUMAN	TRUE	100	1.94162	6.69203	313.607	197.389	316.367	12.0859	10.909	59.0415	164.852	58.7451	124.222	92.8815	108.866	107.732	57.7466	91.4179	23.7252	22.0129	21.3208	9.37059	8.35176	8.4218	21.1636	14.7415	23.0188
P01024	C3	Complement C3	CO3_HUMAN	TRUE	100	1.53834	5.85214	136.904	161.864	136.327	6.12718	12.9788	35.1767	95.068	35.8513	82.8725	55.8415	74.2605	74.4048	40.7103	66.9631	8.21707	9.14235	5.94259	15.5075	4.36767	6.42786	13.0191	26.7895	10.944
P01031	C5	Complement C5	CO5_HUMAN	FALSE	83.1	1.32699	3.82125	23.3872	26.6538	22.2208	4.72299	NaN	7.47254	13.2047	5.84467	13.4888	6.08031	11.4484	10.9743	6.84349	10.0893	NaN	NaN	NaN	3.99619	NaN	NaN	NaN	NaN	NaN
P01034	CST3	Cystatin-C	CYTC_HUMAN	FALSE	23.7	1.02276	1.3882	NaN	2.89237	NaN	1.24841	4.49409	NaN	NaN	NaN	NaN	NaN	NaN	NaN	NaN	NaN	3.21308	2.07559	1.73393	1.52476	0.879308	NaN	NaN	NaN	NaN
P01036	CST4	Cystatin-S	CYTS_HUMAN	FALSE	11.9	1.54338	1.53939	NaN	NaN	NaN	NaN	NaN	NaN	NaN	NaN	NaN	NaN	NaN	NaN	4.79626	NaN	29.1697	NaN	NaN	NaN	1.095	NaN	NaN	NaN	NaN
P01037	CST1	Cystatin-SN	CYTN_HUMAN	FALSE	10.2	2.04006	0.955187	NaN	NaN	NaN	NaN	NaN	NaN	NaN	0.981534	NaN	NaN	NaN	NaN	2.5088	NaN	37.2891	NaN	NaN	NaN	1.17955	NaN	NaN	NaN	NaN
P01040	CSTA	Cystatin-A	CYTA_HUMAN	FALSE	33.9	1.06294	1.61743	NaN	NaN	2.23525	NaN	1.59595	2.03899	2.13592	NaN	NaN	NaN	NaN	1.55433	1.70713	NaN	NaN	1.45681	NaN	NaN	NaN	NaN	NaN	NaN	1.66199
P01111	NRAS	GTPase NRas	RASN_HUMAN	TRUE	100	0.236549	4.30757	21.3093	27.387	25.1571	16.7814	16.9778	17.8201	17.2854	21.2972	17.8537	18.1741	19.7005	16.8292	19.5749	17.2463	17.4796	16.5541	16.8337	17.4277	19.3686	19.1252	14.7583	10.8887	17.3366
P01116	KRAS	GTPase KRas	RASK_HUMAN	FALSE	6.8	0.441737	-0.114206	NaN	NaN	NaN	NaN	NaN	0.737414	NaN	NaN	NaN	NaN	NaN	NaN	NaN	NaN	NaN	NaN	NaN	NaN	NaN	NaN	NaN	NaN	NaN
P01591	JCHAIN	Immunoglobulin J chain	IGJ_HUMAN	FALSE	1.7	NaN	2.28604	NaN	NaN	NaN	NaN	NaN	NaN	NaN	NaN	NaN	NaN	NaN	NaN	NaN	NaN	4.87716	NaN	NaN	NaN	NaN	NaN	NaN	NaN	NaN
P01833	PIGR	Polymeric immunoglobulin receptor	PIGR_HUMAN	FALSE	37.3	0.302684	5.80641	64.6349	49.9034	61.3039	58.2198	32.5451	NaN	NaN	NaN	66.1322	40.0905	NaN	NaN	NaN	NaN	54.2331	NaN	51.639	57.1909	52.3492	NaN	121.218	NaN	NaN
P01834	IGKC	Immunoglobulin kappa constant	IGKC_HUMAN	FALSE	13.6	0.370122	0.382897	1.62155	0.890842	NaN	NaN	NaN	NaN	1.03579	NaN	NaN	NaN	NaN	NaN	NaN	NaN	2.44914	NaN	NaN	NaN	NaN	NaN	NaN	NaN	NaN
P01857	IGHG1	Immunoglobulin heavy constant gamma 1	IGHG1_HUMAN	TRUE	96.6	0.223344	5.60039	68.2104	65.0795	71.5866	34.1342	33.9155	42.8068	45.269	55.4522	50.4986	42.3624	50.0531	36.6724	30.9763	46.5773	53.7847	46.9515	34.9171	42.8709	45.3142	47.4221	45.7288	36.7532	47.3975
P01876	IGHA1	Immunoglobulin heavy constant alpha 1	IGHA1_HUMAN	FALSE	10.2	1.03586	0.944408	NaN	NaN	NaN	NaN	NaN	NaN	NaN	NaN	NaN	NaN	NaN	NaN	NaN	NaN	9.02488	NaN	NaN	NaN	NaN	NaN	NaN	NaN	NaN
P01889	HLA-B	HLA class I histocompatibility antigen, B alpha chain	HLAB_HUMAN	FALSE	6.8	0.475809	0.702951	NaN	NaN	NaN	NaN	NaN	NaN	NaN	NaN	NaN	NaN	NaN	NaN	NaN	NaN	NaN	NaN	NaN	NaN	NaN	NaN	NaN	NaN	NaN
P02042;P68871	HBD;HBB	Hemoglobin subunit delta;Hemoglobin subunit beta	HBD_HUMAN;HBB_HUMAN	TRUE	91.5	1.25078	7.16405	634.915	884.321	594.075	1.73074	1.02655	159.72	453.724	147.646	441.114	320.414	442.43	180.312	209.252	293.275	NaN	0.696896	NaN	NaN	1.6497	NaN	1.6889	2.20522	NaN
P02100;P69891;P69892	HBE1;HBG1;HBG2	Hemoglobin subunit epsilon;Hemoglobin subunit gamma-1;Hemoglobin subunit gamma-2	HBE_HUMAN;HBG1_HUMAN;HBG2_HUMAN	TRUE	100	1.23885	9.64726	3817.03	5673.11	3486.54	9.83298	13.6871	1380.12	2645.86	1482.06	2536.26	2353.22	2437.23	2274.18	1245.77	2327.16	16.1524	12.947	13.8778	14.7778	11.5378	14.2458	23.958	27.813	38.9817
P02452	COL1A1	Collagen alpha-1(I) chain	CO1A1_HUMAN	FALSE	16.9	0.822803	1.97767	NaN	NaN	10.9581	NaN	NaN	1.3729	NaN	NaN	2.47041	NaN	3.16285	NaN	NaN	NaN	NaN	NaN	NaN	NaN	NaN	NaN	NaN	NaN	NaN
P02462;P29400	COL4A1;COL4A5	Collagen alpha-1(IV) chain;Collagen alpha-5(IV) chain	CO4A1_HUMAN;CO4A5_HUMAN	FALSE	37.3	0.307834	3.21754	NaN	NaN	NaN	NaN	NaN	NaN	8.45676	NaN	NaN	NaN	14.2788	11.6276	12.8965	NaN	7.06107	NaN	8.77234	11.8499	14.0269	1.37991	12.2993	NaN	NaN
P02533	KRT14	Keratin, type I cytoskeletal 14	K1C14_HUMAN	TRUE	100	1.57422	4.27457	8.89722	25.7337	34.1638	3.21021	28.1765	76.4899	64.0652	23.1125	6.21722	11.1028	17.4493	32.1529	19.4922	6.55208	14.701	16.0012	19.6331	15.0811	15.2636	12.8464	19.786	17.4635	11.4435
P02538	KRT6A	Keratin, type II cytoskeletal 6A	K2C6A_HUMAN	TRUE	100	1.51469	5.21467	17.2602	44.5762	68.8143	9.42217	45.0735	122.951	61.3266	47.7772	12.2291	21.2062	36.1319	66.4784	39.5579	11.7114	48.1581	28.4509	31.4955	29.6493	29.6911	28.0826	42.3469	28.3191	24.6368
P02545	LMNA	Prelamin-A/C	LMNA_HUMAN	TRUE	98.3	0.236182	3.71055	15.0093	13.5527	13.4329	10.2211	8.91933	16.6354	16.1121	16.453	14.1995	17.8811	12.5361	12.9423	17.5675	12.9912	12.3741	11.2928	10.7261	11.7059	12.2593	12.4335	13.0506	12.5726	12.1403
P02647	APOA1	Apolipoprotein A-I	APOA1_HUMAN	FALSE	84.7	0.865465	6.80517	406.597	429.243	395.609	NaN	NaN	139.276	185.407	97.8227	210.798	152.303	249.547	222.768	117.355	157.193	NaN	75.0389	NaN	NaN	77.0316	NaN	NaN	1.39925	NaN
P02649	APOE	Apolipoprotein E	APOE_HUMAN	TRUE	100	0.973487	7.58842	563.73	808.038	562.637	7.99483	28.3636	228.34	466.266	217.616	362.859	355.315	378.752	369.78	258.193	288.868	10.6174	30.6625	34.705	14.4252	9.49571	28.006	37.743	34.4338	44.9245
P02655	APOC2	Apolipoprotein C-II	APOC2_HUMAN	FALSE	79.7	1.42583	5.98508	88.336	124.801	87.6011	NaN	NaN	27.0033	53.893	29.1681	56.762	49.1544	53.8262	59.2382	37.8246	46.4779	NaN	NaN	NaN	NaN	NaN	NaN	19.6752	NaN	NaN
P02656	APOC3	Apolipoprotein C-III	APOC3_HUMAN	TRUE	86.4	1.47537	6.12115	175.206	189.818	185.895	2.59767	3.74444	38.3523	75.3669	42.5733	75.2431	75.0697	80.7285	80.7972	56.6148	77.2779	NaN	NaN	NaN	NaN	3.34387	NaN	NaN	NaN	3.10546
P02671	FGA	Fibrinogen alpha chain	FIBA_HUMAN	FALSE	20.3	0.512094	1.88747	5.85199	4.93472	NaN	NaN	NaN	NaN	NaN	NaN	3.29128	1.13438	1.05319	3.38431	NaN	NaN	NaN	NaN	NaN	NaN	NaN	NaN	NaN	NaN	NaN
P02675	FGB	Fibrinogen beta chain	FIBB_HUMAN	TRUE	100	0.854949	3.81933	23.583	17.0538	22.2719	3.95541	4.54234	7.98604	15.9501	9.05821	13.0147	4.55337	10.8189	16.1892	7.29537	15.6481	59.0582	54.7126	58.6414	3.05394	4.59492	4.20689	6.09185	10.2417	12.7559
P02679	FGG	Fibrinogen gamma chain	FIBG_HUMAN	FALSE	71.2	0.807295	2.9564	13.6143	3.52098	9.40556	NaN	NaN	5.10511	4.01391	4.12173	2.67406	NaN	3.9554	7.67019	NaN	6.37217	28.8419	32.0849	28.0552	NaN	NaN	NaN	1.95048	NaN	NaN
P02748	C9	Complement component C9	CO9_HUMAN	FALSE	89.8	1.51024	3.47069	19.4259	21.8366	19.9001	NaN	1.83063	6.5674	7.85723	5.89447	9.48031	8.01677	9.44172	9.20128	9.5181	10.5947	NaN	NaN	NaN	NaN	2.1453	5.14382	NaN	4.04871	5.46253
P02749	APOH	Beta-2-glycoprotein 1	APOH_HUMAN	FALSE	45.8	0.90033	2.63086	8.58078	NaN	10.0595	NaN	NaN	NaN	5.7199	1.69344	2.18027	NaN	NaN	NaN	NaN	3.35026	NaN	NaN	NaN	NaN	NaN	NaN	4.90939	NaN	5.75186
P02751	FN1	Fibronectin	FINC_HUMAN	TRUE	100	1.25129	3.24617	15.2531	15.1456	15.7092	1.63572	3.35842	7.36644	13.1949	6.79926	8.07867	5.28559	8.69903	17.5721	7.38754	18.6272	19.5708	19.3928	18.741	2.43438	2.39796	2.20125	5.42157	4.56366	3.62342
P02753	RBP4	Retinol-binding protein 4	RET4_HUMAN	FALSE	81.4	0.949296	2.7091	16.1465	10.2164	14.0983	NaN	NaN	3.10375	8.51555	2.78879	8.07902	4.56883	7.03936	2.90981	2.10563	3.77989	NaN	NaN	NaN	NaN	NaN	NaN	1.9341	NaN	NaN
P02760	AMBP	Protein AMBP	AMBP_HUMAN	FALSE	88.1	1.35918	6.10343	212.476	202.686	184.438	2.46128	NaN	56.516	119.047	61.2636	121.913	105.552	93.7323	84.624	56.2223	101.961	NaN	3.20418	3.64326	NaN	1.746	NaN	5.51213	NaN	NaN
P02765	AHSG	Alpha-2-HS-glycoprotein	FETUA_HUMAN	TRUE	100	1.17863	8.65621	1668.89	417.304	1566.98	99.4232	99.9922	247.985	798.664	265.381	460.221	382.365	522.363	316.689	262.167	315.939	116.967	123.527	118.3	85.4276	84.7279	89.072	217.719	207.229	197.042
P02768	ALB	Albumin	ALBU_HUMAN	TRUE	100	1.25564	7.72575	702.458	274.238	694.758	45.503	45.4203	135.09	392.32	133.463	279.385	211.715	253.256	201.454	136.126	190.157	65.4383	50.4217	54.2891	41.0846	35.4464	39.6046	79.4723	75.5433	91.019
P02771	AFP	Alpha-fetoprotein	FETA_HUMAN	TRUE	100	1.40683	6.26478	252.98	159.611	250.353	12.2988	12.0332	55.8975	143.166	56.9034	118.833	76.4161	115.172	92.3151	52.3281	77.5351	13.5965	11.7343	11.291	7.3738	7.87199	9.30834	25.7434	21.6982	21.1403
P02774	GC	Vitamin D-binding protein	VTDB_HUMAN	TRUE	98.3	1.84223	5.65025	203.175	99.2368	185.961	8.28669	5.48148	26.0845	90.6519	17.9773	81.2754	46.2601	76.5563	35.437	26.1155	44.0685	9.1515	8.93745	4.69143	3.75876	3.18422	2.8909	10.8933	11.5619	12.7911
P02786	TFRC	Transferrin receptor protein 1	TFR1_HUMAN	TRUE	100	0.217067	3.85493	15.9852	16.5573	16.721	11.2081	9.7628	18.2253	14.0522	15.8883	15.7446	15.1393	16.9038	16.2473	16.2444	14.9431	15.9562	16.9125	15.0835	16.2409	18.3915	16.9549	14.0099	13.7379	14.3826
P02787	TF	Serotransferrin	TRFE_HUMAN	FALSE	84.7	1.30843	2.46839	25.8296	3.5165	20.1008	NaN	NaN	3.42509	8.14211	2.25984	4.87409	3.04661	5.40262	2.4567	2.45735	4.70203	0.956325	NaN	0.999336	NaN	NaN	NaN	1.67004	2.01657	1.65075
P02788	LTF	Lactotransferrin	TRFL_HUMAN	TRUE	100	1.09163	7.4135	663.117	206.746	535.99	51.9964	47.2666	103.318	353.999	125.199	239.698	160.513	206.175	145.922	106.593	149.27	73.4053	50.714	52.3929	41.2108	36.7901	38.5486	86.8645	64.0827	97.0506
P02792	FTL	Ferritin light chain	FRIL_HUMAN	TRUE	93.2	0.438812	1.84241	6.59015	1.80799	5.22401	6.18648	3.7313	5.02517	4.18567	3.08194	5.00619	7.09374	4.79089	3.04769	5.50085	3.83608	2.21082	2.57739	3.2293	3.38044	2.6453	1.94191	3.83641	3.50635	3.07863
P02794	FTH1	Ferritin heavy chain	FRIH_HUMAN	TRUE	100	0.416169	3.99558	28.0444	19.132	24.0083	20.6962	15.9753	20.5365	16.7391	14.5379	19.5976	15.3173	16.8599	17.6153	16.5775	16.534	11.2344	7.53425	9.80714	12.2806	9.20065	8.44704	10.5016	10.8405	11.2594
P02795;P13640;P80297	MT2A;MT1G;MT1X	Metallothionein-2;Metallothionein-1G;Metallothionein-1X	MT2_HUMAN;MT1G_HUMAN;MT1X_HUMAN	FALSE	86.4	0.649901	2.52134	10.4537	6.12866	7.38323	NaN	3.40169	5.10141	7.52318	6.88526	10.1735	5.02191	7.74356	10.4465	7.22086	7.75974	2.32764	2.62767	1.5947	1.90065	1.4243	1.4891	NaN	NaN	NaN
P02808	STATH	Statherin	STAT_HUMAN	FALSE	10.2	0.651088	1.49764	NaN	NaN	NaN	NaN	NaN	NaN	NaN	NaN	NaN	NaN	NaN	NaN	1.66883	2.13829	4.93344	NaN	NaN	NaN	NaN	NaN	NaN	NaN	NaN
P02812	PRB2	Basic salivary proline-rich protein 2	PRB2_HUMAN	FALSE	8.5	1.04141	2.24041	NaN	NaN	4.36397	NaN	NaN	NaN	NaN	NaN	NaN	NaN	NaN	NaN	1.78339	NaN	18.7523	NaN	NaN	NaN	3.38972	NaN	NaN	NaN	NaN
P02814	SMR3B	Submaxillary gland androgen-regulated protein 3B	SMR3B_HUMAN	FALSE	3.4	1.01277	0.984331	NaN	NaN	NaN	NaN	NaN	NaN	NaN	NaN	NaN	NaN	NaN	NaN	NaN	NaN	4.86448	NaN	NaN	NaN	NaN	NaN	NaN	NaN	NaN
P03886	MT-ND1	NADH-ubiquinone oxidoreductase chain 1	NU1M_HUMAN	FALSE	64.4	0.494566	3.7822	21.4887	12.8572	17.804	NaN	NaN	NaN	21.6923	NaN	20.3393	7.26255	NaN	14.0397	11.0563	NaN	20.6833	4.6477	12.0881	21.4305	6.33208	NaN	10.95	13.9356	NaN
P03891	MT-ND2	NADH-ubiquinone oxidoreductase chain 2	NU2M_HUMAN	TRUE	98.3	0.382913	2.9464	12.5963	11.0079	9.07996	2.16655	3.2978	7.92299	12.8575	6.07277	9.33114	8.3112	7.95862	5.16797	10.0297	7.4023	9.95235	7.82074	13.2454	9.84704	10.2273	10.0854	2.2971	5.12228	3.19863
P03897	MT-ND3	NADH-ubiquinone oxidoreductase chain 3	NU3M_HUMAN	TRUE	96.6	0.391963	2.3271	5.47603	4.32976	8.5564	4.24447	2.59551	3.18529	5.16617	5.56374	3.78891	2.56923	3.43778	1.34312	6.17797	2.69061	6.94748	6.23871	6.87004	8.84733	7.94626	11.0802	3.70877	4.26899	7.77576
P03905	MT-ND4	NADH-ubiquinone oxidoreductase chain 4	NU4M_HUMAN	TRUE	96.6	0.78588	2.9307	10.5836	14.1831	10.199	2.49612	1.38111	4.60988	10.573	6.19538	7.30007	9.36567	7.30374	5.99097	6.6314	7.26603	5.42597	9.18711	5.15581	5.65124	8.63309	7.64886	NaN	2.59241	NaN
P03915	MT-ND5	NADH-ubiquinone oxidoreductase chain 5	NU5M_HUMAN	TRUE	98.3	0.491101	1.96103	6.72891	3.4425	6.24223	1.42317	1.71713	2.38824	3.24296	5.00538	3.19083	2.7836	5.06083	4.1836	2.20492	3.99848	4.02632	5.45873	5.71072	4.88443	3.67036	3.44246	NaN	1.41785	1.55347
P03973	SLPI	Antileukoproteinase	SLPI_HUMAN	FALSE	1.7	NaN	3.33374	NaN	NaN	NaN	NaN	NaN	NaN	NaN	NaN	NaN	NaN	NaN	NaN	NaN	NaN	10.0822	NaN	NaN	NaN	NaN	NaN	NaN	NaN	NaN
P04003	C4BPA	C4b-binding protein alpha chain	C4BPA_HUMAN	TRUE	93.2	0.814892	5.58982	118.354	238.825	122.959	4.25589	6.59558	60.2467	160.21	72.8224	97.3318	78.082	108.007	123.677	60.5873	108.247	5.3638	4.63807	2.12785	NaN	2.04964	1.20303	NaN	4.8776	NaN
P04004	VTN	Vitronectin	VTNC_HUMAN	TRUE	100	0.913423	6.01448	222.963	531.117	261.108	0.716504	0.733259	209.964	336.32	247.754	225.21	225.721	195.95	238.006	174.65	284.2	1.34006	1.02584	1.42602	1.05529	0.947028	0.896746	1.62071	0.857444	1.10284
P04040	CAT	Catalase	CATA_HUMAN	TRUE	98.3	0.322704	2.92335	9.23559	8.60795	10.8493	6.92851	6.90233	6.3821	8.52811	6.51184	7.76424	7.16424	6.73722	7.47247	6.96545	6.96845	6.44387	6.85282	5.71313	6.04154	5.86604	6.08847	7.48936	8.40759	7.99404
P04062	GBA1	Lysosomal acid glucosylceramidase	GBA1_HUMAN	TRUE	88.1	0.479246	2.81633	10.0349	10.2126	12.1613	5.98496	8.74047	3.0471	1.27403	3.89441	8.34325	NaN	10.2617	NaN	6.93127	5.90974	NaN	8.92018	6.88871	6.58026	5.87165	1.10559	12.2393	9.03193	13.6354
P04066	FUCA1	Tissue alpha-L-fucosidase	FUCO_HUMAN	FALSE	89.8	0.383988	1.97194	6.40001	3.85065	7.29761	2.71226	5.17859	3.1141	3.98416	3.63924	2.60053	4.35082	2.93244	3.82063	3.27523	3.14921	4.1486	4.46732	2.73278	2.72769	4.03916	3.40397	1.68658	1.50641	6.95638
P04075	ALDOA	Fructose-bisphosphate aldolase A	ALDOA_HUMAN	TRUE	100	0.2414	7.87698	227.003	163.443	249.576	317.875	288.172	275.21	228.603	289.664	265.85	289.442	275.426	235.898	273.814	253.601	276.106	270.715	273.578	272.726	283.162	254.044	295.019	338.212	295.058
P04080	CSTB	Cystatin-B	CYTB_HUMAN	TRUE	100	0.259436	5.4198	40.793	33.1053	40.4463	57.4511	59.9449	44.8801	38.7122	43.8823	47.03	48.0776	45.9541	44.5866	50.6839	51.3194	57.527	58.3136	53.212	56.4652	57.6568	47.8726	51.5574	56.3823	56.8776
P04083	ANXA1	Annexin A1	ANXA1_HUMAN	FALSE	52.5	0.54056	0.866903	1.17524	NaN	NaN	NaN	0.939226	2.64353	2.22207	1.98277	1.78078	1.46654	NaN	1.34129	1.94382	NaN	5.84896	1.07406	2.01948	2.34399	2.51865	2.22588	2.78416	5.26023	2.87302
P04114	APOB	Apolipoprotein B-100	APOB_HUMAN	TRUE	96.6	1.7355	5.50596	200.119	187.385	200.12	3.66414	2.30935	56.1133	72.1105	54.0968	67.555	77.1806	70.2544	80.5797	59.338	82.4372	0.942587	0.825293	2.14547	2.41569	1.343	NaN	1.34971	3.21663	NaN
P04179	SOD2	Superoxide dismutase [Mn], mitochondrial	SODM_HUMAN	TRUE	100	0.298854	5.0323	45.7519	33.3875	48.5836	23.8347	22.7026	28.1473	38.9445	29.2075	34.1186	32.1489	34.6569	30.2538	34.2149	31.3969	22.8263	22.2754	27.4732	23.2711	29.8557	27.9163	25.5721	33.1933	25.4954
P04180	LCAT	Phosphatidylcholine-sterol acyltransferase	LCAT_HUMAN	FALSE	71.2	1.21181	4.37409	26.4184	53.3453	25.0928	NaN	NaN	3.25351	20.8968	5.15509	14.8995	7.574	15.9552	20.3312	4.27241	15.1104	NaN	NaN	NaN	NaN	NaN	NaN	NaN	NaN	NaN
P04181	OAT	Ornithine aminotransferase, mitochondrial	OAT_HUMAN	TRUE	100	0.288031	7.51537	245.14	183.472	231.359	183.003	153.715	278.586	266.26	299.409	252.1	312.276	271.322	262.591	303.944	242.485	124.388	127.499	123.556	122.496	132.769	122.121	125.347	145.596	140.054
P04183	TK1	Thymidine kinase, cytosolic	KITH_HUMAN	TRUE	81.4	0.776519	2.42007	1.94008	3.52149	4.82593	5.41643	4.41204	4.20937	3.72663	5.18147	3.08768	4.33503	4.0019	NaN	4.06571	2.77029	9.63651	9.02652	7.95975	8.36816	8.3344	9.20555	5.4897	7.19207	6.64014
P04217	A1BG	Alpha-1B-glycoprotein	A1BG_HUMAN	FALSE	86.4	1.43404	3.5196	46.8767	13.9027	32.7152	2.17184	NaN	5.37684	19.0872	3.89049	13.1292	5.31091	7.39791	8.39078	2.89747	5.3481	1.93542	NaN	1.03804	1.03038	1.79053	NaN	NaN	NaN	3.81214
P04259	KRT6B	Keratin, type II cytoskeletal 6B	K2C6B_HUMAN	FALSE	93.2	1.75313	6.68793	28.1249	113.982	358.09	NaN	184.108	227.59	373.51	121.137	12.2525	55.4649	154.971	229.791	81.7929	NaN	24.9876	77.8251	107.587	35.3998	90.4381	82.1979	139.054	69.3213	23.1356
P04264	KRT1	Keratin, type II cytoskeletal 1	K2C1_HUMAN	TRUE	100	1.81095	6.17579	25.999	124.208	238.069	6.81289	134.039	235.335	379.637	146.749	9.69071	35.8424	122.763	205.604	66.2131	8.62468	3.30955	74.9589	94.4243	19.1329	73.3171	61.0155	131.442	71.6886	24.7735
P04350	TUBB4A	Tubulin beta-4A chain	TBB4A_HUMAN	FALSE	59.3	0.491495	0.819827	2.54705	1.1034	NaN	1.31762	2.03772	1.61358	NaN	NaN	1.11325	1.16055	2.239	1.92362	NaN	NaN	NaN	NaN	1.44296	NaN	1.08523	NaN	NaN	NaN	NaN
P04406	GAPDH	Glyceraldehyde-3-phosphate dehydrogenase	G3P_HUMAN	FALSE	100	0.0872111	10.4397	1410.05	1264.59	1449.04	1530.67	1328.14	1331.45	1284.64	1175.7	1471.2	1465.25	1549.84	1357.19	1399.76	1280.62	1309.27	1272.94	1375.01	1246.58	1297.16	1105.37	1438.87	1604.04	1299.83
P04439	HLA-A	HLA class I histocompatibility antigen, A alpha chain	HLAA_HUMAN	TRUE	100	0.299567	7.99054	230.309	267.7	258.092	260.539	304.94	289.364	242.508	312.263	201.789	218.306	224.068	278.194	277.413	238.865	235.05	267.481	295.69	285.56	230.519	263.07	232.092	170.348	228.966
P04632	CAPNS1	Calpain small subunit 1	CPNS1_HUMAN	TRUE	100	0.234371	4.09428	20.4444	14.1868	17.9223	21.5091	20.6558	18.5433	15.1199	20.5376	15.6613	17.8206	13.2823	11.2062	14.9929	14.8323	21.6283	19.9109	20.0282	17.7777	20.3205	20.8951	21.7771	18.0369	23.7
P04637	TP53	Cellular tumor antigen p53	P53_HUMAN	TRUE	93.2	0.407169	3.95102	9.76351	17.2249	6.95906	16.5435	16.4307	17.5175	18.1145	15.8423	16.5094	17.2924	16.3582	15.9938	16.9524	13.4001	16.9875	13.4573	13.3673	15.5499	15.1527	16.0908	13.4098	13.4544	13.118
P04792	HSPB1	Heat shock protein beta-1	HSPB1_HUMAN	TRUE	67.8	0.872647	2.83672	NaN	7.31178	NaN	8.73705	8.17375	10.5657	7.03062	NaN	4.36645	6.24635	NaN	NaN	2.26317	2.90101	17.2457	16.6498	16.7763	13.6287	12.53	13.5146	4.06834	25.9151	37.202
P04818	TYMS	Thymidylate synthase	TYSY_HUMAN	TRUE	88.1	0.284149	2.60689	5.9819	9.53258	5.54365	10.8573	9.39447	6.69209	5.21737	5.68583	7.93571	6.45125	6.79514	4.06873	6.16872	6.30458	5.81647	5.44441	7.01736	6.06838	6.4192	6.95636	5.16851	6.00237	7.11786
P04843	RPN1	Dolichyl-diphosphooligosaccharide--protein glycosyltransferase subunit 1	RPN1_HUMAN	TRUE	100	0.273512	6.89098	168.727	144.007	168.248	88.3015	86.753	97.7693	120.809	95.345	101.219	110.425	110.598	99.478	107.152	106.55	101.393	100.638	106.084	102.019	100.073	99.3781	101.481	101.905	97.0892
P04844	RPN2	Dolichyl-diphosphooligosaccharide--protein glycosyltransferase subunit 2	RPN2_HUMAN	TRUE	100	0.277224	6.04985	85.6303	86.6772	92.7905	48.308	42.8002	60.2637	71.935	56.9582	54.4482	67.0902	62.116	63.0731	63.7724	68.1285	51.0404	51.3714	55.7464	55.6903	50.7449	52.2191	49.1057	57.5456	54.1527
P04899	GNAI2	Guanine nucleotide-binding protein G(i) subunit alpha-2	GNAI2_HUMAN	TRUE	100	0.225095	5.66474	67.4738	61.0385	65.2651	67.7079	60.8657	48.0512	45.6187	41.6921	43.3014	43.851	45.1139	36.0881	37.6228	42.8137	50.3243	49.374	51.8166	49.3273	45.3268	51.5707	42.4528	48.0896	53.7405
P04908;P0C0S8;P20671;Q7L7L0;Q93077;Q96KK5;Q99878;Q9BTM1	H2AC4;H2AC11;H2AC7;H2AC25;H2AC6;H2AC12;H2AC14;H2AJ	Histone H2A type 1-B/E;Histone H2A type 1;Histone H2A type 1-D;Histone H2A type 3;Histone H2A type 1-C;Histone H2A type 1-H;Histone H2A type 1-J;Histone H2A.J	H2A1B_HUMAN;H2A1_HUMAN;H2A1D_HUMAN;H2A3_HUMAN;H2A1C_HUMAN;H2A1H_HUMAN;H2A1J_HUMAN;H2AJ_HUMAN	TRUE	100	0.313999	7.98457	435.398	361.884	248.573	269.584	128.366	279.739	270.704	130.137	355.487	198.296	244.803	332.634	174.885	228.526	258.242	129.912	187.58	260.565	143.571	206.159	285.736	197.142	214.635
P05023	ATP1A1	Sodium/potassium-transporting ATPase subunit alpha-1	AT1A1_HUMAN	TRUE	100	0.3185	6.88634	161.597	135.105	165.373	58.9281	57.3851	112.908	112.284	112.792	101.208	122.684	102.855	102.867	119.77	108.536	108.614	112.806	110.012	111.918	114.824	114.087	86.5953	82.0219	88.0129
P05026	ATP1B1	Sodium/potassium-transporting ATPase subunit beta-1	AT1B1_HUMAN	TRUE	74.6	0.358449	1.53055	2.01954	NaN	2.19691	1.69476	2.52172	3.44838	4.07582	2.60243	3.46454	3.3855	3.20892	2.90661	4.57409	1.92936	3.22453	3.96201	2.73829	3.33232	2.213	3.80034	3.25552	NaN	3.5736
P05091	ALDH2	Aldehyde dehydrogenase, mitochondrial	ALDH2_HUMAN	FALSE	94.9	0.222173	2.78492	8.5907	7.5257	8.0003	5.35459	6.81537	6.06338	5.22602	5.29099	7.23046	6.30989	6.21627	6.53146	5.74058	6.10277	5.47727	6.40584	5.36597	6.23506	6.18014	5.76727	8.70433	8.02134	6.91046
P05109	S100A8	Protein S100-A8	S10A8_HUMAN	FALSE	39	1.17787	3.95021	NaN	NaN	7.42093	NaN	19.868	80.7879	NaN	15.6552	NaN	NaN	NaN	18.0002	8.58806	NaN	122.808	4.07167	NaN	NaN	16.9787	NaN	NaN	15.2263	NaN
P05114	HMGN1	Non-histone chromosomal protein HMG-14	HMGN1_HUMAN	TRUE	94.9	0.211621	5.37085	31.3779	40.3528	37.2716	23.8116	29.9836	38.0422	46.8532	42.4719	41.1865	50.2075	42.1636	42.3572	46.6291	47.4025	48.4317	52.7149	51.6997	39.6335	46.5304	52.5984	18.5853	22.32	22.5511
P05129	PRKCG	Protein kinase C gamma type	KPCG_HUMAN	FALSE	81.4	0.357214	1.72541	2.19266	4.66987	3.90136	3.49091	NaN	3.45621	3.64266	4.1695	2.56115	1.81815	2.85119	2.7448	4.41413	2.59616	3.32375	2.95652	3.40476	3.42636	2.15105	1.96715	2.51743	NaN	2.59557
P05141	SLC25A5	ADP/ATP translocase 2	ADT2_HUMAN	TRUE	100	0.167182	9.67135	1075.57	896.434	1042.15	557.727	544.444	720.638	925.385	755.227	732.663	863.691	752.497	766.96	730.078	771.302	696.904	669.561	677.147	708.966	711.583	681.897	746.296	730.038	761.17
P05155	SERPING1	Plasma protease C1 inhibitor	IC1_HUMAN	FALSE	86.4	1.24647	4.35699	36.2944	36.364	34.2227	8.76925	NaN	8.31225	22.7149	11.0002	16.1327	15.2795	17.592	16.1391	10.8982	13.8245	NaN	9.35293	NaN	NaN	NaN	12.6729	12.5449	11.3868	10.3703
P05160	F13B	Coagulation factor XIII B chain	F13B_HUMAN	FALSE	66.1	1.36661	2.18368	8.90013	11.0528	8.51312	NaN	NaN	1.23225	8.40075	1.10444	3.73686	2.20537	4.81866	4.01964	1.73257	3.43326	NaN	NaN	NaN	NaN	NaN	NaN	NaN	NaN	NaN
P05164	MPO	Myeloperoxidase	PERM_HUMAN	FALSE	1.7	NaN	1.36351	NaN	NaN	NaN	NaN	NaN	NaN	NaN	NaN	NaN	NaN	NaN	NaN	NaN	NaN	2.57311	NaN	NaN	NaN	NaN	NaN	NaN	NaN	NaN
P05198	EIF2S1	Eukaryotic translation initiation factor 2 subunit 1	IF2A_HUMAN	TRUE	100	0.137022	5.86869	56.0273	53.4918	50.5506	59.4713	54.6098	65.9197	59.3353	67.8098	65.9908	66.1002	65.9214	59.8262	62.1855	61.9229	60.665	62.2681	64.8405	61.9569	63.7221	63.0962	68.2202	68.2753	63.3266
P05204	HMGN2	Non-histone chromosomal protein HMG-17	HMGN2_HUMAN	TRUE	94.9	0.286672	5.97802	51.2754	45.4452	43.1556	54.7815	46.3688	79.3442	84.4002	60.7826	67.3976	74.7044	64.6824	82.1677	80.6392	74.855	61.822	70.4179	84.8048	93.322	72.5942	74.6853	43.0274	35.3229	32.7022
P05386	RPLP1	Large ribosomal subunit protein P1	RLA1_HUMAN	FALSE	100	0.200752	5.26886	58.0028	48.7228	51.6442	38.7559	38.5846	39.3853	38.9284	41.227	35.7902	29.3066	41.6724	35.413	29.2989	42.1437	30.5616	36.3	31.0562	39.3347	33.6372	44.6971	37.7081	34.2447	39.5335
P05387	RPLP2	Large ribosomal subunit protein P2	RLA2_HUMAN	TRUE	100	0.208306	8.00387	322.612	297.875	333.813	237.403	244.834	230.292	253.006	237.999	254.534	236.097	252.834	259.255	234.515	257.46	248.395	241.362	256.267	221.462	233.366	244.459	227.722	245.882	259.272
P05388	RPLP0	Large ribosomal subunit protein uL10	RLA0_HUMAN	FALSE	100	0.144042	8.01865	302.714	291.225	302.621	262.687	269.798	248.805	264.694	240.133	249.689	262.009	249.723	259.664	250.352	256.668	253.572	253.796	241.565	254.365	246.48	244.306	267.75	287.708	269.214
P05412	JUN	Transcription factor Jun	JUN_HUMAN	FALSE	49.2	0.428645	1.09836	NaN	NaN	NaN	NaN	NaN	3.36205	1.97599	3.21758	2.23753	4.65054	1.85281	2.27489	4.23172	2.0886	NaN	1.43781	1.72069	1.34638	2.46524	2.3964	2.04926	1.02269	1.46122
P05452	CLEC3B	Tetranectin	TETN_HUMAN	FALSE	45.8	0.812203	1.41752	4.76305	2.00858	5.12784	NaN	NaN	0.996718	2.19113	NaN	0.867453	1.40715	1.68879	NaN	NaN	NaN	NaN	NaN	NaN	NaN	NaN	NaN	NaN	NaN	NaN
P05455	SSB	Lupus La protein	LA_HUMAN	FALSE	100	0.0990549	7.70032	200.15	192.725	212.294	196.465	211.388	209.896	209.066	212.112	211.512	199.522	216.326	213.916	212.763	219.471	230.739	221.979	221.362	202.757	218.749	232.375	225.306	225.511	240.799
P05543	SERPINA7	Thyroxine-binding globulin	THBG_HUMAN	FALSE	81.4	1.11979	3.11258	16.4758	15.7789	16.9156	NaN	NaN	2.53516	11.8155	5.21706	7.09624	6.38705	8.14614	6.61727	2.56918	6.85949	NaN	NaN	NaN	NaN	NaN	NaN	1.63454	NaN	NaN
P05546	SERPIND1	Heparin cofactor 2	HEP2_HUMAN	FALSE	83.1	1.05775	5.88672	151.183	161.358	120.381	NaN	NaN	37.3576	91.8202	45.9105	90.175	63.776	80.6214	62.531	48.9704	65.5352	1.07215	NaN	NaN	NaN	NaN	NaN	NaN	NaN	NaN
P05556	ITGB1	Integrin beta-1	ITB1_HUMAN	TRUE	100	0.615821	4.21613	33.0508	22.3526	27.2229	21.0545	18.5589	13.4473	12.4449	14.249	14.5941	15.509	12.7062	10.2491	13.1229	12.4508	14.3918	14.3524	13.6345	14.199	14.9593	13.9501	12.7154	12.6271	11.6937
P05783	KRT18	Keratin, type I cytoskeletal 18	K1C18_HUMAN	TRUE	100	0.177532	4.20222	21.2921	20.3812	18.8874	15.6771	14.8153	19.6015	22.6797	17.2761	20.6398	22.3497	19.4368	19.462	20.2565	17.806	14.1335	14.1299	13.0419	11.9249	14.4497	14.1765	13.6908	15.0679	16.5401
P05787	KRT8	Keratin, type II cytoskeletal 8	K2C8_HUMAN	FALSE	100	0.13709	3.2812	9.39119	12.4924	9.18385	10.0149	8.63396	11.7327	12.7885	11.2233	9.91096	11.4477	10.0483	11.129	10.5367	8.93131	9.43757	9.49661	9.97161	9.26515	9.47031	8.74136	8.95742	9.99967	10.5051
P06132	UROD	Uroporphyrinogen decarboxylase	DCUP_HUMAN	TRUE	93.2	0.257594	2.44623	4.76732	3.68065	4.10015	6.93372	7.08771	6.35527	5.69164	5.28813	5.75373	5.09386	6.36963	5.04522	6.26006	5.67527	7.11293	5.26016	5.30325	4.98771	5.5729	7.25571	5.48593	4.14957	6.10689
P06280	GLA	Alpha-galactosidase A	AGAL_HUMAN	FALSE	84.7	0.270457	1.29379	3.20292	1.93027	3.44835	1.7698	3.02567	1.26514	2.73078	3.74006	2.87917	3.59689	2.06423	2.44687	2.26134	2.60042	2.69936	2.14237	2.43997	2.0604	2.00718	2.88436	2.29589	4.32143	2.12245
P06396	GSN	Gelsolin	GELS_HUMAN	TRUE	100	1.16175	4.80023	59.8732	75.3464	61.4273	5.98089	5.44447	21.2414	48.9191	18.0888	36.9261	32.9057	36.5603	33.1675	21.3202	30.7848	7.80364	6.68886	3.84257	5.29623	4.27732	5.27246	6.79387	5.92954	5.07023
P06454	PTMA	Prothymosin alpha	PTMA_HUMAN	TRUE	100	0.32279	7.1641	192.588	108.726	182.975	154.714	155.513	167.784	129.839	185.23	127.261	176.382	170.076	157.759	193.12	191.968	176.709	165.418	167.19	163.682	146.663	170.81	147.587	171.54	155.212
P06493	CDK1	Cyclin-dependent kinase 1	CDK1_HUMAN	TRUE	100	0.272665	5.3488	22.3516	34.7261	20.8897	54.5941	54.0181	56.1553	45.713	59.0757	48.2609	56.7085	46.9667	46.5736	54.9465	50.1784	56.7524	54.9998	63.4819	58.0138	53.8388	58.7975	55.4238	56.3272	50.1286
P06576	ATP5F1B	ATP synthase subunit beta, mitochondrial	ATPB_HUMAN	TRUE	100	0.218334	8.46673	536.996	400.802	545.755	314.008	277.279	301.822	375.527	305.589	330.152	324.861	353.872	331.222	293.725	333.634	286.65	283.131	296.926	281.454	276.956	280.84	317.654	350.674	320.776
P06702	S100A9	Protein S100-A9	S10A9_HUMAN	FALSE	61	1.08814	4.06623	NaN	NaN	7.73112	NaN	11.5504	56.9021	NaN	15.7381	NaN	7.46713	14.9182	NaN	10.0308	NaN	86.069	9.11202	4.88757	7.10806	18.1926	3.80321	NaN	6.14945	3.88023
P06727	APOA4	Apolipoprotein A-IV	APOA4_HUMAN	FALSE	71.2	0.887603	6.53564	174.953	278.276	172.004	NaN	NaN	36.1892	122.898	25.5291	97.1591	86.1499	130.277	54.6328	61.3465	73.004	NaN	NaN	NaN	NaN	NaN	NaN	NaN	NaN	NaN
P06730	EIF4E	Eukaryotic translation initiation factor 4E	IF4E_HUMAN	FALSE	100	0.1416	4.94405	32.747	28.3696	27.6249	32.3984	31.3896	34.8473	31.7828	32.5923	32.3715	33.3193	30.779	32.0661	31.0281	31.5962	35.9109	34.706	32.0291	35.198	37.6731	35.3783	36.9695	34.0309	38.9261
P06733	ENO1	Alpha-enolase	ENOA_HUMAN	TRUE	100	0.158689	8.15579	256.287	244.373	280.358	293.095	281.189	284.773	279.598	308.394	302.949	322.479	319.246	318.164	330.615	330.681	311.876	317.979	315.724	284.027	304.586	293.394	302.197	332.888	313.234
P06737	PYGL	Glycogen phosphorylase, liver form	PYGL_HUMAN	TRUE	100	0.2835	3.912	12.4196	13.5257	13.3957	13.2988	11.4343	14.6157	13.5762	14.278	15.3666	15.7924	13.1099	15.1761	13.9963	13.789	14.9796	14.0134	14.5502	13.6399	14.67	13.0453	12.4032	11.7129	10.6878
P06744	GPI	Glucose-6-phosphate isomerase	G6PI_HUMAN	TRUE	100	0.251726	7.28295	168.255	125.798	154.183	213.341	192.769	181.743	152.307	179.57	178.825	160.744	202.109	190.275	159.155	193.263	181.067	184.142	193.93	187.172	196.087	177.149	185.358	206.806	187.681
P06748	NPM1	Nucleophosmin	NPM_HUMAN	TRUE	100	0.150454	8.70612	374.845	482.627	366.118	412.859	413.688	450.853	482.301	455.48	487.267	449.689	467.068	485.815	460.456	517.086	380.363	400.746	392.083	384.982	398.324	368.284	436.41	416.816	447.116
P06753	TPM3	Tropomyosin alpha-3 chain	TPM3_HUMAN	TRUE	100	0.196643	5.16109	39.9003	29.6528	32.5512	39.8941	35.4261	27.7926	33.3712	34.6722	37.8775	29.1016	40.455	40.7143	40.1012	36.4837	32.8857	38.7428	41.2688	40.7277	42.2197	32.232	36.509	39.1499	30.8287
P06865	HEXA	Beta-hexosaminidase subunit alpha	HEXA_HUMAN	TRUE	88.1	0.520953	2.25574	7.03529	NaN	7.19006	3.79064	4.80577	3.66209	3.75094	2.68625	2.88926	4.41608	4.98137	6.65013	5.4192	4.46079	3.61344	3.23538	3.18721	3.69465	3.04547	5.15659	4.58123	NaN	NaN
P07099	EPHX1	Epoxide hydrolase 1	HYEP_HUMAN	TRUE	100	0.230746	3.86248	16.7149	12.3968	17.1736	11.8021	10.3786	12.9897	12.5865	13.3371	13.2061	10.4113	11.5595	15.7165	11.4697	17.8362	10.6967	12.7738	11.6402	11.7004	10.8206	11.8633	10.9069	11.2204	12.6096
P07108	DBI	Acyl-CoA-binding protein	ACBP_HUMAN	TRUE	94.9	0.27201	4.75936	31.0636	19.1842	21.5773	41.4778	33.4901	25.9016	30.2674	19.8265	31.5819	39.4049	44.8141	32.8141	29.2453	25.6027	25.6965	27.6541	32.0455	28.5537	31.8035	16.5783	38.5418	41.9143	28.3488
P07195	LDHB	L-lactate dehydrogenase B chain	LDHB_HUMAN	TRUE	100	0.23032	10.1705	1058.71	937.131	1162.39	1285.12	1321.85	1297.13	1159.63	1357.36	1287.1	1244.17	1408.11	1353.54	1335.91	1448.88	1315.92	1313.94	1281.37	1235.77	1229.33	1347.63	1383.7	1375.02	1439.13
P07196	NEFL	Neurofilament light polypeptide	NFL_HUMAN	TRUE	100	0.303063	3.49755	10.1634	10.4428	10.8222	10.6428	11.188	17.3346	13.8801	16.8541	9.9174	18.7162	9.89239	12.4438	19.4025	10.9203	10.2049	10.4228	9.75055	9.56714	10.5358	10.3207	12.959	9.30163	10.9367
P07203	GPX1	Glutathione peroxidase 1	GPX1_HUMAN	TRUE	98.3	0.508216	3.65734	11.8344	15.8145	15.0594	11.7392	7.92294	11.8802	13.6226	13.9436	13.7329	14.4844	15.7938	12.0902	11.997	10.2665	10.4959	9.76264	9.73525	12.1007	10.1865	9.64323	12.5737	11.2487	11.0386
P07225	PROS1	Vitamin K-dependent protein S	PROS_HUMAN	FALSE	57.6	1.27827	2.06866	2.35683	2.64815	4.41136	NaN	NaN	0.73713	1.22702	NaN	1.66482	1.38466	2.447	1.57212	NaN	1.4413	NaN	NaN	NaN	NaN	NaN	NaN	NaN	NaN	NaN
P07237	P4HB	Protein disulfide-isomerase	PDIA1_HUMAN	TRUE	100	0.302601	6.50902	135.842	100.571	138.378	72.5481	70.7706	76.1462	88.9136	76.3967	81.0456	86.5997	81.5957	77.0852	79.162	75.3413	72.6578	73.2361	71.5145	67.9312	68.7438	74.3161	71.9949	73.7793	75.5272
P07305	H1-0	Histone H1.0	H10_HUMAN	FALSE	25.4	0.382819	1.73822	NaN	NaN	NaN	NaN	NaN	NaN	NaN	NaN	NaN	2.75032	1.83613	NaN	NaN	NaN	2.49369	2.54734	NaN	3.32499	3.39823	NaN	NaN	NaN	NaN
P07311	ACYP1	Acylphosphatase-1	ACYP1_HUMAN	TRUE	94.9	0.269814	2.57987	4.10756	5.05461	4.94331	7.6198	6.28746	6.20994	5.65293	5.8766	7.10268	4.26066	8.53266	6.47211	7.48279	7.26838	8.45409	8.08793	6.52858	8.4241	6.86615	7.2613	7.24012	6.86806	6.18739
P07320	CRYGD	Gamma-crystallin D	CRGD_HUMAN	TRUE	88.1	0.288098	2.36799	5.24527	4.72053	4.43205	6.39309	6.95854	5.83537	NaN	4.0632	5.52798	4.10994	5.04576	4.93006	4.61364	5.25948	7.31888	5.71703	6.69858	5.44203	2.0589	7.2915	7.14381	7.2136	4.4572
P07339	CTSD	Cathepsin D	CATD_HUMAN	TRUE	100	0.229486	6.40494	101.143	87.0902	104.911	74.2698	75.9293	83.4932	74.8514	85.5038	73.389	70.8725	81.5877	81.9165	70.1922	82.0142	78.4219	76.3001	77.7753	76.1699	74.6194	81.0869	86.2074	87.9503	85.5921
P07355	ANXA2	Annexin A2	ANXA2_HUMAN	TRUE	100	0.283379	5.25216	31.899	35.7329	28.7586	25.8648	23.5258	56.6086	46.4408	49.9598	41.6662	54.2727	38.8551	42.4878	55.4747	42.1255	63.7387	62.8509	62.0054	61.1554	59.8468	59.5603	31.9464	30.5705	34.7779
P07358	C8B	Complement component C8 beta chain	CO8B_HUMAN	FALSE	28.8	1.12501	1.5143	1.78995	1.55608	0.964326	NaN	NaN	NaN	NaN	NaN	NaN	NaN	NaN	NaN	NaN	NaN	NaN	NaN	NaN	NaN	NaN	NaN	NaN	NaN	NaN
P07384	CAPN1	Calpain-1 catalytic subunit	CAN1_HUMAN	TRUE	98.3	0.216048	2.88097	5.89019	6.19354	6.67106	10.6696	8.31364	6.97422	4.50591	7.60772	6.64673	5.51994	7.12441	6.17973	6.87283	5.42506	8.15003	9.36133	8.16061	9.52375	9.34778	8.44799	8.7177	9.41898	8.57747
P07437	TUBB	Tubulin beta chain	TBB5_HUMAN	TRUE	100	0.281603	8.89071	547.731	607.93	557.236	630.693	527.078	271.885	395.759	267.751	400.771	325.943	420.306	390.564	298.192	365.334	313.58	281.694	272.485	279.762	283.925	307.774	339.41	350.858	290.743
P07602	PSAP	Prosaposin	SAP_HUMAN	FALSE	100	0.239342	5.73369	61.643	53.0654	66.2359	46.6723	50.5273	55.2764	54.1709	63.1712	46.7952	63.6775	51.0414	48.0845	64.4425	54.7253	49.1229	56.1453	53.1989	54.1027	53.0615	52.9339	45.9621	45.1247	49.1195
P07686	HEXB	Beta-hexosaminidase subunit beta	HEXB_HUMAN	TRUE	100	0.375182	3.35562	14.734	11.2375	16.7302	9.07401	8.86768	8.19881	9.99147	8.69588	8.90486	9.4399	10.1398	8.40494	7.10176	10.5498	9.11754	9.25889	9.2777	8.8993	8.18704	10.3722	9.97769	7.42107	9.12342
P07737	PFN1	Profilin-1	PROF1_HUMAN	TRUE	100	0.221594	7.56479	163.748	166.159	173.245	223.124	195.76	220.655	169.165	199.002	214.344	198.908	198.782	215.692	207.582	241.473	243.923	232.072	227.652	220.571	227.179	221.881	237.077	238.714	242.714
P07738	BPGM	Bisphosphoglycerate mutase	PMGE_HUMAN	FALSE	78	0.519566	1.8183	3.35078	6.40028	3.97757	NaN	NaN	1.94081	6.8684	6.14569	3.9437	5.73123	4.40832	NaN	4.51918	3.65752	NaN	NaN	0.83833	1.34509	NaN	1.24188	NaN	1.08747	NaN
P07741	APRT	Adenine phosphoribosyltransferase	APT_HUMAN	TRUE	100	0.162329	5.95647	59.0581	68.4753	52.872	49.7435	60.7525	56.0706	61.2907	55.7981	60.4865	46.478	58.0493	71.2142	46.4887	64.8092	57.514	66.4634	60.193	62.4909	55.0145	65.929	63.0222	60.0054	56.1057
P07814	EPRS1	Bifunctional glutamate/proline--tRNA ligase	SYEP_HUMAN	FALSE	100	0.0843407	5.85039	63.5817	61.3183	66.832	66.7944	60.1552	54.9228	54.7456	54.3924	59.9884	51.7351	63.1374	56.7218	53.0373	57.6153	56.2966	56.8009	55.5026	57.2899	57.0688	58.4335	62.3872	55.1685	51.5878
P07858	CTSB	Cathepsin B	CATB_HUMAN	FALSE	98.3	0.224244	3.92716	17.7025	13.6292	16.5231	14.6679	15.6502	19.0283	14.1684	18.5844	13.4337	19.4978	13.538	13.7316	20.2035	14.7362	16.3401	17.4781	16.1504	16.1737	15.5635	15.9472	17.5846	19.5779	16.4862
P07900	HSP90AA1	Heat shock protein HSP 90-alpha	HS90A_HUMAN	FALSE	100	0.113743	9.17002	599.006	527.203	617.277	648.774	561.609	603.7	584.759	578.358	621.009	689.334	685.898	608.061	648.075	616.7	535.173	540.329	579.784	543.413	566.99	510.808	534.044	616.138	579.299
P07910	HNRNPC	Heterogeneous nuclear ribonucleoproteins C1/C2	HNRPC_HUMAN	FALSE	100	0.131614	8.97094	509.453	569.095	481.262	476.141	422.17	534.99	563.806	527.202	525.782	568.93	564.363	564.244	545.777	578.391	446.336	436.22	438.373	457.013	449.577	447.543	484.365	478.914	507.537
P07919	UQCRH	Cytochrome b-c1 complex subunit 6, mitochondrial	QCR6_HUMAN	TRUE	100	0.305726	4.57532	35.8096	21.5718	34.5624	19.2851	15.8236	22.1619	24.2347	20.9506	22.5221	18.4127	22.4348	23.5151	20.1669	22.462	23.3723	24.7558	21.8967	23.0881	24.0615	19.8626	14.6723	18.042	17.7513
P07947	YES1	Tyrosine-protein kinase Yes	YES_HUMAN	TRUE	94.9	0.604502	5.04606	37.9309	38.0859	19.8699	25.6169	20.2122	29.8479	25.1183	29.6446	36.9461	19.9574	26.8233	39.7844	23.5406	31.2742	31.3728	30.2081	30.7465	30.9369	36.0495	30.3483	32.5271	38.5729	23.5331
P07948;P08631	LYN;HCK	Tyrosine-protein kinase Lyn;Tyrosine-protein kinase HCK	LYN_HUMAN;HCK_HUMAN	FALSE	40.7	0.384721	1.29029	2.47463	3.63501	NaN	2.89325	NaN	1.03139	NaN	NaN	1.21597	2.07925	NaN	NaN	NaN	2.2811	2.44018	NaN	NaN	NaN	NaN	2.92863	1.56006	NaN	NaN
P07954	FH	Fumarate hydratase, mitochondrial	FUMH_HUMAN	TRUE	100	0.169937	5.24007	50.7329	40.0068	49.1959	31.8204	32.5981	33.8214	40.5618	33.8007	37.466	31.5172	35.0985	35.117	29.9176	39.4303	33.734	34.9844	33.3967	34.6448	35.38	38.4998	37.4018	36.7663	33.2233
P07996	THBS1	Thrombospondin-1	TSP1_HUMAN	FALSE	86.4	1.54349	4.19319	30.3155	32.4779	29.1917	4.25614	NaN	8.24305	17.2609	7.75526	14.718	11.2837	14.1653	14.838	8.88681	15.4776	3.98623	NaN	4.48184	NaN	NaN	NaN	NaN	4.41686	NaN
P08047	SP1	Transcription factor Sp1	SP1_HUMAN	FALSE	52.5	0.494885	2.22796	NaN	3.8645	NaN	5.14395	3.01639	4.03955	5.25973	4.37782	NaN	9.45638	6.83802	NaN	2.65276	3.60308	NaN	2.27899	4.39057	4.66791	4.25397	3.54725	NaN	NaN	NaN
P08133	ANXA6	Annexin A6	ANXA6_HUMAN	TRUE	100	0.19155	4.27662	22.7913	17.7543	24.3586	12.4909	13.3407	17.3319	18.1855	17.6328	19.6508	16.8778	19.1105	21.7678	16.7291	18.8241	19.3712	19.4855	19.5529	22.2372	20.8348	20.51	15.6846	19.2462	16.2058
P08195	SLC3A2	Amino acid transporter heavy chain SLC3A2	4F2_HUMAN	TRUE	100	0.289921	3.71639	11.2372	15.4628	13.2216	8.42508	8.56284	12.758	17.488	12.319	12.6942	17.5929	12.7644	13.2803	16.3467	13.0251	13.4227	14.605	13.2443	12.5562	13.2987	15.1476	11.0516	10.3916	12.2218
P08237	PFKM	ATP-dependent 6-phosphofructokinase, muscle type	PFKAM_HUMAN	FALSE	98.3	0.202759	3.56972	13.5218	15.8339	13.2647	13.9903	12.4829	11.3175	11.097	10.8342	12.168	9.40596	11.9532	14.6484	10.6901	12.1699	10.2367	10.4834	9.25019	11.1541	10.6861	11.0128	12.3447	10.9069	11.7104
P08238	HSP90AB1	Heat shock protein HSP 90-beta	HS90B_HUMAN	FALSE	100	0.0929856	10.3928	1447.13	1363.98	1501.65	1457.34	1270.41	1398.51	1336.44	1408.55	1407.56	1444.4	1480.6	1309.4	1479.41	1358.68	1267.58	1246.23	1332.92	1270.02	1262.26	1169.65	1349.93	1419.97	1381.13
P08240	SRPRA	Signal recognition particle receptor subunit alpha	SRPRA_HUMAN	FALSE	98.3	0.22901	2.68098	7.61822	7.00511	6.63666	5.58104	6.73265	6.18124	5.37008	6.02149	5.59	6.75956	5.66288	5.76764	4.5394	6.63891	5.685	6.82717	8.01192	7.46834	7.36569	6.87206	8.60182	6.43602	6.83097
P08243	ASNS	Asparagine synthetase [glutamine-hydrolyzing]	ASNS_HUMAN	TRUE	100	0.335384	3.81084	10.8318	14.8895	11.0049	17.1582	20.2238	10.1141	12.6832	9.75417	7.54322	8.68489	7.94911	6.98398	10.7607	7.18448	19.4635	20.5424	20.9636	20.4277	20.54	21.1057	17.6806	18.9859	18.5952
P08311	CTSG	Cathepsin G	CATG_HUMAN	FALSE	3.4	0.285109	0.869328	NaN	NaN	NaN	NaN	NaN	NaN	NaN	NaN	NaN	NaN	NaN	NaN	NaN	NaN	2.24112	NaN	NaN	NaN	NaN	NaN	NaN	NaN	NaN
P08493	MGP	Matrix Gla protein	MGP_HUMAN	FALSE	54.2	0.638278	1.68828	2.58229	10.8189	1.94838	NaN	NaN	1.53455	5.91248	2.07765	2.96022	3.63634	1.70766	1.71424	NaN	2.57086	NaN	NaN	NaN	NaN	NaN	NaN	NaN	NaN	NaN
P08559	PDHA1	Pyruvate dehydrogenase E1 component subunit alpha, somatic form, mitochondrial	ODPA_HUMAN	FALSE	100	0.190524	5.65658	62.0289	61.8681	64.9033	41.9297	44.172	51.3612	63.6892	48.4992	53.3824	54.5428	53.1076	51.2864	50.7373	48.0538	47.15	44.3969	43.0341	45.5851	47.2942	46.3459	52.263	45.701	46.5983
P08574	CYC1	Cytochrome c1, heme protein, mitochondrial	CY1_HUMAN	TRUE	100	0.305886	4.92003	53.0688	33.5042	51.3243	22.1304	19.6615	30.0977	35.4635	30.2269	26.9123	24.0561	31.3001	24.988	25.5752	28.487	24.6903	29.4897	24.5902	28.0562	27.7986	24.2611	19.1505	17.466	20.1762
P08579	SNRPB2	U2 small nuclear ribonucleoprotein B''	RU2B_HUMAN	TRUE	98.3	0.169087	4.35952	20.3499	18.371	17.1772	27.1351	26.4807	20.592	19.5279	21.4743	24.255	23.7811	25.0333	20.9319	22.3859	23.2908	22.2993	24.1844	25.218	20.1517	24.1642	21.9932	20.0011	23.4951	21.0798
P08603	CFH	Complement factor H	CFAH_HUMAN	FALSE	40.7	1.31498	2.06721	3.20913	5.18926	3.02578	NaN	NaN	NaN	4.08589	1.47613	1.63862	NaN	1.8243	4.06198	NaN	4.66947	NaN	NaN	NaN	NaN	NaN	NaN	NaN	NaN	NaN
P08621	SNRNP70	U1 small nuclear ribonucleoprotein 70 kDa	RU17_HUMAN	FALSE	100	0.122869	6.48813	93.4364	100.958	97.3159	95.2172	95.1079	99.802	103.384	105.607	91.0865	111.396	99.3402	93.1586	104.758	99.9921	88.2755	91.8228	99.5275	89.6751	95.2876	88.5811	81.6188	83.0862	91.3483
P08670	VIM	Vimentin	VIME_HUMAN	TRUE	100	0.178648	8.12085	245.953	308.912	242.851	202.478	200.183	305.239	352.529	296.211	272.083	389.103	266.263	287.477	351.151	268.889	295.366	293.888	292.229	282.075	282.888	277.957	284.828	291.067	287.472
P08697	SERPINF2	Alpha-2-antiplasmin	A2AP_HUMAN	FALSE	93.2	1.20736	4.57126	67.7595	80.5945	72.259	3.36707	NaN	17.3597	35.2908	16.5413	40.2338	23.9642	36.026	30.5052	19.3824	31.9657	1.44726	2.42273	2.08653	1.54065	1.47565	NaN	NaN	2.69179	NaN
P08708	RPS17	Small ribosomal subunit protein eS17	RS17_HUMAN	TRUE	100	0.477494	4.61581	26.8801	40.9931	29.0724	61.956	41.1289	35.3144	34.1432	39.8081	39.1809	37.1942	31.5096	29.0485	36.6774	31.116	46.6463	42.3484	39.4059	46.2265	46.6512	37.5381	52.3993	46.4238	42.8819
P08754	GNAI3	Guanine nucleotide-binding protein G(i) subunit alpha-3	GNAI3_HUMAN	TRUE	100	0.238014	3.6857	13.681	15.3139	16.594	16.2265	15.1418	13.4085	11.5313	11.7354	9.60424	11.4186	11.5071	10.2424	11.8363	11.3539	14.9682	14.1721	11.7655	14.749	14.4731	15.4974	15.1109	12.8605	14.3915
P08758	ANXA5	Annexin A5	ANXA5_HUMAN	TRUE	100	0.190985	7.74239	217.592	190.412	206.11	135.326	123.797	258.062	241.817	245.954	236.221	262.092	245.312	256.088	248.797	234.524	247.899	224.198	222.689	221.855	242.676	242.086	114.085	118.485	119.353
P08779	KRT16	Keratin, type I cytoskeletal 16	K1C16_HUMAN	TRUE	44.1	1.33843	1.67572	NaN	NaN	1.48964	2.90938	4.23122	7.56006	NaN	NaN	NaN	NaN	NaN	4.73534	5.74691	NaN	1.91345	3.81799	2.58582	1.49578	NaN	NaN	NaN	NaN	7.37906
P08865	RPSA	Small ribosomal subunit protein uS2	RSSA_HUMAN	TRUE	100	0.25864	7.69548	223.605	251.504	229.606	326.882	286.332	225.825	233.618	228.065	227.586	218.679	231.005	224.883	211.573	189.487	240.847	265.06	258.597	261.692	256.778	264.554	251.638	274.33	293.228
P08962	CD63	CD63 antigen	CD63_HUMAN	TRUE	100	0.438299	3.60593	16.6336	19.1455	17.9927	12.4013	16.6549	12.3006	15.2321	11.0759	6.73491	10.5897	8.61485	10.2169	10.2944	8.65473	10.8392	11.5458	9.98564	12.099	12.5219	12.2829	10.9935	9.33174	11.5094
P09001	MRPL3	Large ribosomal subunit protein uL3m	RM03_HUMAN	TRUE	84.7	0.43595	1.97835	1.46856	1.75072	1.29691	6.05124	6.00787	3.80261	2.30076	3.17816	2.80729	2.96314	2.04158	3.48358	2.38956	2.47362	7.40724	6.18751	6.03032	6.57802	6.86079	6.72627	7.30173	5.7651	7.89345
P09012	SNRPA	U1 small nuclear ribonucleoprotein A	SNRPA_HUMAN	TRUE	98.3	0.175022	4.59527	29.6959	25.7515	28.543	26.9681	24.5708	29.4572	24.5678	28.5216	28.7815	26.999	24.7786	28.6984	27.7427	24.3426	25.2253	23.6603	25.3335	26.209	26.2745	21.5612	28.079	25.4362	26.2519
P09110	ACAA1	3-ketoacyl-CoA thiolase, peroxisomal	THIK_HUMAN	TRUE	94.9	0.279314	1.65544	4.59634	3.06628	4.0988	3.01353	2.42638	2.61151	2.92358	2.13925	3.34679	3.05918	3.80179	2.6101	2.71873	2.6127	2.51483	1.91541	2.90152	2.02327	1.96954	2.95738	3.38513	1.88734	NaN
P09132	SRP19	Signal recognition particle 19 kDa protein	SRP19_HUMAN	TRUE	98.3	0.251512	2.42879	5.25017	4.54812	4.62624	6.39318	6.36241	4.57495	4.8162	6.01581	7.46195	3.6593	4.49475	4.30144	5.07787	4.59605	7.94442	8.82423	5.27824	7.12667	6.2587	7.10122	5.80291	6.45809	6.28941
P09211	GSTP1	Glutathione S-transferase P	GSTP1_HUMAN	TRUE	100	0.154091	6.23591	70.0829	69.8146	70.2164	75.0022	80.1619	76.3815	78.6519	78.8467	78.7062	76.9596	78.2039	82.9841	83.5367	85.4131	80.9833	92.6204	81.8803	78.0763	83.5778	75.784	82.2873	87.2374	82.5754
P09234	SNRPC	U1 small nuclear ribonucleoprotein C	RU1C_HUMAN	TRUE	100	0.321814	3.83534	13.257	10.6119	16.2706	18.2671	16.4374	18.9555	21.5201	16.866	16.3449	24.704	16.6889	16.2777	19.7877	14.6761	14.8387	16.8888	16.4966	17.1424	13.1051	10.9244	16.7396	11.241	14.3504
P09382	LGALS1	Galectin-1	LEG1_HUMAN	TRUE	98.3	0.237855	3.44749	8.86848	9.99815	9.13188	11.5658	9.5258	13.2438	9.29353	10.6276	9.90226	13.5038	9.4748	12.4625	9.45769	8.68466	17.7222	14.6537	15.2191	17.2575	14.4525	13.4966	14.7634	13.3589	15.7461
P09429	HMGB1	High mobility group protein B1	HMGB1_HUMAN	TRUE	100	0.253621	6.78682	105.281	121.89	111.467	131.263	124.006	113.734	119.553	106.018	121.311	147.032	131.363	109.024	141.786	122.579	127.358	115.947	128.978	115.486	124.712	99.111	124.206	148.066	128.724
P09455	RBP1	Retinol-binding protein 1	RET1_HUMAN	TRUE	88.1	0.233752	1.72584	3.88923	3.12637	2.64099	4.32642	4.08749	4.09435	3.40876	2.29462	4.43	3.57832	3.60051	3.32537	2.41171	2.97751	3.25922	3.02019	3.78425	3.84505	4.10641	2.77736	3.52443	3.81779	2.8255
P09493	TPM1	Tropomyosin alpha-1 chain	TPM1_HUMAN	FALSE	89.8	0.39152	2.15583	5.9551	6.57593	6.69196	4.93392	3.7896	3.2894	4.35196	3.11139	3.22503	2.60147	5.31016	3.68675	2.74113	2.64265	4.39647	4.51066	4.28107	5.56991	4.18105	3.6724	4.71434	NaN	NaN
P09496	CLTA	Clathrin light chain A	CLCA_HUMAN	TRUE	100	0.136276	5.66277	63.455	47.9749	56.892	52.9663	51.4705	52.5466	47.2573	50.3347	53.334	47.0886	48.7663	52.3776	49.6681	45.893	54.278	53.6663	51.94	53.673	53.5951	55.6458	57.2804	51.6885	59.3288
P09497	CLTB	Clathrin light chain B	CLCB_HUMAN	FALSE	94.9	0.159389	3.40206	10.7473	7.23529	11.3461	13.0575	10.6426	9.08728	8.84713	9.78642	12.7183	8.94772	8.384	10.01	8.2616	11.2155	11.7151	12.1672	12.6303	11.6351	12.5331	13.3206	13.137	12.9401	10.4024
P09525	ANXA4	Annexin A4	ANXA4_HUMAN	TRUE	98.3	0.289202	3.70197	16.5635	16.2792	13.4003	7.05547	7.22724	12.9736	14.444	11.7319	12.5234	15.515	14.3686	15.6354	14.1807	13.6694	13.184	11.8044	11.6485	11.1022	13.0746	12.8848	6.62598	7.02147	8.38008
P09543	CNP	2',3'-cyclic-nucleotide 3'-phosphodiesterase	CN37_HUMAN	FALSE	98.3	0.150723	3.48859	11.5207	11.4553	11.7458	11.3074	10.8277	11.1674	10.5583	9.89969	11.5117	11.9319	9.88186	9.10911	10.4843	10.2868	10.0391	10.3846	10.1822	10.7364	11.7274	9.43832	12.2754	10.8166	11.7818
P09601	HMOX1	Heme oxygenase 1	HMOX1_HUMAN	FALSE	54.2	0.717485	0.834925	NaN	NaN	NaN	2.14367	1.55769	1.89259	1.46018	2.14454	1.1863	1.32808	NaN	NaN	1.54425	NaN	1.62677	1.31802	1.01225	1.6816	1.69841	1.51202	2.01642	NaN	NaN
P09622	DLD	Dihydrolipoyl dehydrogenase, mitochondrial	DLDH_HUMAN	TRUE	100	0.32247	6.25258	113.535	89.6378	119.239	61.7279	55.4684	66.7448	83.207	57.4852	72.6926	67.0216	75.8865	84.6178	65.6615	71.2086	55.6088	66.2849	62.4571	65.4277	65.6636	65.5664	62.217	58.4199	58.8835
P09651	HNRNPA1	Heterogeneous nuclear ribonucleoprotein A1	ROA1_HUMAN	TRUE	100	0.173841	5.62804	43.7101	45.5952	39.663	62.8488	47.8463	50.0965	51.9362	45.0947	59.5582	57.8229	57.6427	55.7265	56.3522	54.6327	51.6394	49.0078	61.0468	54.9672	59.0011	45.8278	42.0999	59.311	43.1546
P09661	SNRPA1	U2 small nuclear ribonucleoprotein A'	RU2A_HUMAN	FALSE	100	0.104634	4.82536	25.7192	28.3807	23.6677	34.7755	28.2589	31.5671	27.6663	30.9505	29.7955	29.075	27.4313	27.7779	30.435	31.6172	31.0025	31.4512	30.6732	28.9604	30.3989	30.4076	27.0608	30.2459	30.7579
P09669	COX6C	Cytochrome c oxidase subunit 6C	COX6C_HUMAN	TRUE	100	0.393103	5.95677	79.5643	78.7953	69.0093	17.431	15.9418	67.7298	74.0003	67.8751	67.6749	57.2519	60.9248	66.0999	54.9158	65.0665	80.7584	65.0915	75.767	69.6817	77.3924	73.4134	16.3236	14.0006	14.0681
P09874	PARP1	Poly [ADP-ribose] polymerase 1	PARP1_HUMAN	TRUE	100	0.136367	7.93323	251.179	228.886	246.291	256.749	270.993	256.776	249.974	256.328	257.153	259.415	253.426	252.325	254.098	257.602	246.815	249.856	247.621	238.391	240.102	244.341	271.043	263.757	260.685
P09884	POLA1	DNA polymerase alpha catalytic subunit	DPOLA_HUMAN	FALSE	35.6	0.383496	0.545514	NaN	1.10276	NaN	NaN	1.49041	1.55952	3.14456	1.25473	2.07268	NaN	NaN	NaN	1.42989	NaN	0.877609	1.08198	1.34453	1.37596	NaN	NaN	NaN	1.07682	NaN
P09936	UCHL1	Ubiquitin carboxyl-terminal hydrolase isozyme L1	UCHL1_HUMAN	TRUE	100	0.217188	6.87134	99.5692	91.2897	98.1616	139.099	140.552	137.433	128.961	139.414	131.215	148.083	134.486	136.542	139.24	134.55	133.607	125.379	132.542	130.922	132.988	120.004	145.941	140.298	150.378
P09960	LTA4H	Leukotriene A-4 hydrolase	LKHA4_HUMAN	TRUE	98.3	0.201031	5.93355	57.7147	43.8365	54.1842	66.8262	70.5562	70.3857	64.5552	74.4976	69.3977	65.5925	72.5108	67.8338	74.646	73.4195	72.2218	74.7017	72.4316	70.0723	72.6483	74.5073	70.0442	64.9317	69.6068
P09972	ALDOC	Fructose-bisphosphate aldolase C	ALDOC_HUMAN	TRUE	94.9	0.290096	4.39957	19.0157	10.9929	19.1619	29.3145	28.6734	24.3364	13.4462	33.1476	21.3249	16.0565	26.1303	24.9275	25.638	31.2806	31.5775	23.833	32.8268	26.3832	22.9365	26.3098	35.1403	23.5561	29.8366
P0C0L4	C4A	Complement C4-A	CO4A_HUMAN	TRUE	94.9	1.03788	4.72704	48.4833	64.2195	45.5956	6.81249	11.3913	18.7991	42.1785	18.216	32.214	29.3465	32.9721	30.3802	20.7432	30.2165	1.28368	3.14017	1.44015	NaN	NaN	NaN	21.0089	8.44825	11.4443
P0C0S5;Q71UI9	H2AZ1;H2AZ2	Histone H2A.Z;Histone H2A.V	H2AZ_HUMAN;H2AV_HUMAN	FALSE	100	0.205603	7.55851	214.721	266.804	234.803	183.079	143.768	198.814	256.399	145.148	213.761	266.395	223.293	182.681	285.607	234.847	153.67	146.395	177.665	159.81	137.362	115.322	162.324	201.877	165.527
P0CG22;Q9BTZ2	DHRS4L1;DHRS4	Putative dehydrogenase/reductase SDR family member 4-like 1;Dehydrogenase/reductase SDR family member 4	DR4L1_HUMAN;DHRS4_HUMAN	FALSE	69.5	0.363429	2.14016	5.09594	6.14817	3.09204	3.95144	NaN	6.8877	3.59206	NaN	3.01225	NaN	4.56458	3.91712	2.64784	NaN	2.41663	3.38628	2.93581	4.69226	4.75066	4.53672	5.4889	NaN	NaN
P0CG34;P0CG35;P0DX04	TMSB15A;TMSB15B;TMSB15C	Thymosin beta-15A;Thymosin beta-15B;Thymosin beta-15C	TB15A_HUMAN;TB15B_HUMAN;TB15C_HUMAN	FALSE	3.4	0.172565	-0.0108211	NaN	NaN	NaN	NaN	NaN	NaN	NaN	0.877978	NaN	NaN	NaN	NaN	NaN	NaN	NaN	NaN	NaN	NaN	NaN	NaN	NaN	NaN	NaN
P0CG38	POTEI	POTE ankyrin domain family member I	POTEI_HUMAN	FALSE	98.3	0.315307	10.1226	1067.13	1177.61	1079.2	991.613	1016.42	1204.56	1138.94	1172.17	1182.67	1363.39	1129.73	1022.63	1175.51	1089.84	1162.49	1049.42	1092.42	1030.82	1029.25	885.519	1177.18	1291.77	1116.15
P0DI81;P0DI82	TRAPPC2;TRAPPC2B	Trafficking protein particle complex subunit 2;Trafficking protein particle complex subunit 2B	TPC2A_HUMAN;TPC2B_HUMAN	FALSE	64.4	0.348769	1.19569	1.61366	4.05913	1.80372	2.37627	3.21403	2.40465	1.39221	NaN	NaN	2.0932	NaN	1.86718	NaN	NaN	1.96572	2.67597	1.68312	2.03664	3.56457	2.50561	2.6426	4.68018	1.71979
P0DMV8;P0DMV9	HSPA1A;HSPA1B	Heat shock 70 kDa protein 1A;Heat shock 70 kDa protein 1B	HS71A_HUMAN;HS71B_HUMAN	TRUE	100	0.164502	11.0063	2245.23	1888.19	2221.59	2632.82	2408.71	1942.52	1919.44	1953.91	2189.81	1993.23	2264.4	2221.35	1914.65	2136.84	2079.03	2052.24	2104.83	1979.79	2034.71	1931.71	2159.79	2278.21	2216.49
P0DOY2;P0DOY3	IGLC2;IGLC3	Immunoglobulin lambda constant 2;Immunoglobulin lambda constant 3	IGLC2_HUMAN;IGLC3_HUMAN	FALSE	10.2	0.899652	4.77934	NaN	NaN	NaN	NaN	NaN	NaN	NaN	NaN	4.20217	NaN	NaN	89.7109	NaN	NaN	41.6679	NaN	NaN	105.389	NaN	NaN	NaN	NaN	NaN
P0DP23;P0DP24;P0DP25	CALM1;CALM2;CALM3	Calmodulin-1;Calmodulin-2;Calmodulin-3	CALM1_HUMAN;CALM2_HUMAN;CALM3_HUMAN	TRUE	100	0.214715	8.76597	400.084	430.582	434.386	454.055	450.982	460.555	475.475	503.678	458.2	468.613	499.767	513.56	511.662	519.581	450.008	507.151	472.909	464.819	473.335	506.374	558.279	561.141	560.921
P0DPB6	POLR1D	DNA-directed RNA polymerases I and III subunit RPAC2	RPAC2_HUMAN	FALSE	81.4	0.524636	2.75094	13.4896	NaN	8.27907	7.78736	6.10345	7.53114	7.91443	7.77088	9.76477	6.57113	7.99794	NaN	5.92953	10.0353	5.14115	5.04351	6.00152	4.79238	6.99097	5.60572	NaN	6.60431	7.17432
P0DPI2	GATD3	Glutamine amidotransferase-like class 1 domain-containing protein 3, mitochondrial	GAL3A_HUMAN	TRUE	100	0.264403	4.39405	29.1993	27.8738	28.3441	19.2102	19.3072	18.9276	18.7184	19.8374	19.4558	17.3537	16.4376	25.0614	15.411	17.8792	14.8141	17.7845	19.0063	16.2851	18.1008	15.9486	18.4465	19.0879	25.8846
P0DTE7;P0DTE8;P0DUB6	AMY1B;AMY1C;AMY1A	Alpha-amylase 1B;Alpha-amylase 1C;Alpha-amylase 1A	AMY1B_HUMAN;AMY1C_HUMAN;AMY1A_HUMAN	FALSE	89.8	1.94436	3.43452	9.11207	15.739	7.66833	13.8077	NaN	7.06257	11.8511	6.99386	7.96064	7.81402	4.69116	6.36185	12.5891	8.52605	227.36	6.22034	NaN	7.94377	7.12643	8.30328	NaN	NaN	16.5799
P10109	FDX1	Adrenodoxin, mitochondrial	ADX_HUMAN	TRUE	89.8	0.409431	2.24559	7.7128	NaN	5.11631	5.05121	3.06096	5.06905	4.32603	6.05215	7.45122	1.83647	4.03921	7.33178	4.11304	4.10107	3.93705	3.3019	3.73428	3.32198	3.50583	3.8026	NaN	5.25857	3.66522
P10155	RO60	RNA-binding protein RO60	RO60_HUMAN	TRUE	96.6	0.277809	3.06464	5.21943	8.14836	5.81266	10.9691	10.8067	10.7681	11.2759	9.28762	9.59037	6.82018	11.0015	10.2981	10.6467	9.5088	10.5809	11.5286	12.2148	9.44619	10.886	10.3947	10.1244	12.5045	9.87595
P10398;P15056	ARAF;BRAF	Serine/threonine-protein kinase A-Raf;Serine/threonine-protein kinase B-raf	ARAF_HUMAN;BRAF_HUMAN	TRUE	88.1	0.32743	2.38675	6.3991	6.94069	6.22245	4.50854	3.12511	3.6388	5.63208	5.29119	5.95665	3.89767	5.1728	7.15642	2.91708	2.98684	5.85456	4.63973	4.24143	5.5881	3.61807	5.32517	4.9935	NaN	4.88733
P10515	DLAT	Dihydrolipoyllysine-residue acetyltransferase component of pyruvate dehydrogenase complex, mitochondrial	ODP2_HUMAN	TRUE	100	0.176264	6.44203	112.302	103.739	111.784	67.36	71.5044	76.0266	94.8058	76.3575	78.7985	72.9607	86.0274	80.2176	72.4477	89.7571	74.5847	75.2187	67.3437	76.2158	73.5642	74.8996	81.0783	75.6535	77.5038
P10599	TXN	Thioredoxin	THIO_HUMAN	TRUE	100	0.194521	7.33564	136.459	132.651	134.062	158.125	174.723	188.463	163.364	181.586	160.748	189.106	177.26	178.517	193.934	211.847	182.141	190.355	182.183	160.173	174.515	178.51	195.536	209.871	199.707
P10606	COX5B	Cytochrome c oxidase subunit 5B, mitochondrial	COX5B_HUMAN	TRUE	100	0.29785	7.74886	223.905	258.325	258.479	78.2957	79.0251	194.989	271.965	214.899	201.348	199.762	222.728	204.371	201.829	230.647	201.217	205.723	220.025	193.669	216.02	215.847	89.514	98.1229	94.5957
P10619	CTSA	Lysosomal protective protein	PPGB_HUMAN	TRUE	93.2	0.350598	3.6672	14.9492	12.7533	15.4718	18.4775	19.8736	8.99147	11.4577	11.3544	14.3051	10.6571	9.73936	11.4548	10.358	12.0463	10.5447	10.0413	14.3417	12.7279	11.5417	11.3097	32.4564	13.7444	14.9823
P10644	PRKAR1A	cAMP-dependent protein kinase type I-alpha regulatory subunit	KAP0_HUMAN	FALSE	100	0.17682	3.52587	10.3223	15.5635	11.0153	12.6454	11.3381	11.5903	10.8186	11.1702	10.4847	10.7955	10.3134	7.34145	9.47599	11.5962	11.073	11.1364	11.0603	9.94113	14.6682	11.5809	11.66	11.1852	13.2833
P10768	ESD	S-formylglutathione hydrolase	ESTD_HUMAN	FALSE	100	0.126262	4.76871	29.7279	24.5381	26.56	30.2618	25.7503	31.4563	28.2955	26.7977	32.3884	33.6863	31.99	25.4801	28.8279	24.1164	25.646	28.7494	27.4677	27.2727	26.7844	25.7907	26.7353	27.1759	24.6264
P10809	HSPD1	60 kDa heat shock protein, mitochondrial	CH60_HUMAN	TRUE	100	0.340634	8.2387	482.083	366.734	484.497	249.569	220.248	235.627	299.85	246.529	280.427	273.168	280.614	271.018	243.92	278.949	235.11	232.425	238.099	229.312	229.519	234.262	255.423	265.066	263.896
P11021	HSPA5	Endoplasmic reticulum chaperone BiP	BIP_HUMAN	TRUE	100	0.260085	8.07805	362.632	317.314	371.046	181.2	188.887	288.928	323.657	297.487	282.387	344.84	282.074	294.627	316.487	283.577	210.129	217.956	215.876	205.001	207.134	210.125	227.176	220.048	226.287
P11117	ACP2	Lysosomal acid phosphatase	PPAL_HUMAN	FALSE	88.1	0.314315	2.11389	6.75689	4.47555	4.03855	4.64858	3.79786	3.09705	4.80467	NaN	4.56403	4.40015	4.78873	4.4431	3.33719	4.06184	3.94394	4.53747	3.6048	4.17776	3.53608	4.05562	2.77938	4.85331	4.16051
P11142	HSPA8	Heat shock cognate 71 kDa protein	HSP7C_HUMAN	TRUE	100	0.139941	8.35513	313.738	332.631	325.575	339.506	335.746	290.361	314.329	287.944	322.801	302.334	328.778	326.774	308.471	333.678	355.823	343.822	360.892	344.957	339.142	333.106	372.813	371.397	376.756
P11166	SLC2A1	Solute carrier family 2, facilitated glucose transporter member 1	GTR1_HUMAN	TRUE	89.8	0.398454	2.38763	4.0593	5.53312	4.43721	2.90179	2.32974	5.58172	6.75201	6.51303	5.90111	6.1778	5.43892	5.33736	6.31134	4.78923	5.92042	9.20418	5.95553	7.94897	6.35229	6.40705	5.27672	6.94548	8.26809
P11171	EPB41	Protein 4.1	EPB41_HUMAN	FALSE	89.8	0.303424	2.25169	2.83765	3.94857	4.87542	3.9054	4.48644	5.65907	6.73478	5.01279	4.08987	3.80853	3.88739	3.9839	3.52468	6.00012	4.89265	4.09423	4.3272	4.15461	6.5233	4.24341	NaN	4.95139	2.82903
P11172	UMPS	Uridine 5'-monophosphate synthase	UMPS_HUMAN	FALSE	100	0.102057	4.52801	21.7898	23.832	20.1586	25.084	24.6532	21.4581	22.7826	19.6148	25.3745	20.6606	26.6807	24.8191	22.2142	21.4359	24.5911	22.8047	25.3258	26.2682	25.0365	25.2253	23.2421	27.8013	23.6264
P11177	PDHB	Pyruvate dehydrogenase E1 component subunit beta, mitochondrial	ODPB_HUMAN	TRUE	100	0.221826	6.44176	102.332	116.168	99.7941	72.0061	78.3431	88.0186	110.908	91.9033	91.4972	91.9075	87.6864	93.7115	86.3648	96.4058	73.115	80.2148	79.1389	82.6847	80.8549	91.3268	78.0794	78.6421	82.0719
P11182	DBT	Lipoamide acyltransferase component of branched-chain alpha-keto acid dehydrogenase complex, mitochondrial	ODB2_HUMAN	FALSE	62.7	0.389441	1.16945	NaN	NaN	NaN	2.11731	NaN	1.04888	2.14178	1.86637	2.65028	2.11756	NaN	NaN	1.96118	1.7454	NaN	3.1384	1.26865	2.12645	2.20809	3.83436	1.4551	1.05429	3.16488
P11216	PYGB	Glycogen phosphorylase, brain form	PYGB_HUMAN	TRUE	100	0.476074	5.81646	57.2444	54.8802	50.3993	43.8305	45.7292	51.7317	53.6987	48.6474	58.2804	43.5701	52.9413	48.1772	50.1232	47.9371	52.0982	50.4567	50.9702	47.9462	45.3931	49.0583	46.3546	46.4759	37.9306
P11233	RALA	Ras-related protein Ral-A	RALA_HUMAN	TRUE	98.3	0.32468	2.42375	5.70073	5.91478	5.82053	3.1318	4.83185	7.33827	8.0349	9.46211	3.31752	3.56257	2.98071	3.08302	5.46089	5.29759	7.22152	7.49935	6.95305	6.49217	5.83026	7.27293	4.04141	1.37835	7.57709
P11234	RALB	Ras-related protein Ral-B	RALB_HUMAN	TRUE	100	0.183676	4.75999	32.2902	31.0112	32.0803	19.6178	24.012	23.7804	30.4023	22.7019	28.1176	29.7771	26.0449	25.192	32.6844	24.2639	24.9611	22.061	25.1921	27.7959	29.7713	24.503	20.5938	21.5824	19.5236
P11279	LAMP1	Lysosome-associated membrane glycoprotein 1	LAMP1_HUMAN	TRUE	100	0.344043	6.54253	139.156	104.042	127.783	73.7099	75.2143	78.7124	96.2836	71.8598	83.2184	72.8361	84.176	82.8722	74.5506	83.9819	81.5182	76.55	79.6297	82.118	74.0251	76.7798	78.4846	80.8313	82.4603
P11310	ACADM	Medium-chain specific acyl-CoA dehydrogenase, mitochondrial	ACADM_HUMAN	TRUE	96.6	0.186545	3.89792	15.7119	18.2716	14.3442	10.6673	9.7329	12.7648	19.7296	15.6056	16.1303	13.8379	16.6931	19.7965	11.8736	16.1388	13.8703	14.2946	14.0139	12.9713	14.3346	13.7708	10.2837	13.7398	13.7992
P11387	TOP1	DNA topoisomerase 1	TOP1_HUMAN	TRUE	100	0.202894	6.24583	82.3079	76.0391	72.6882	68.0671	63.9515	94.541	100.2	92.3408	82.2792	105.274	82.8296	80.8095	102.5	87.8881	75.8275	71.9738	72.6463	78.428	75.2362	73.7777	81.2736	76.4212	80.7779
P11388	TOP2A	DNA topoisomerase 2-alpha	TOP2A_HUMAN	TRUE	100	0.40083	5.84792	37.4946	44.0844	36.6971	50.922	52.0508	77.0154	61.0745	80.4654	56.3217	76.7076	57.363	57.3073	73.6528	57.0399	106.252	106.514	106.849	107.233	109.725	113.606	115.539	109.389	111.295
P11413	G6PD	Glucose-6-phosphate 1-dehydrogenase	G6PD_HUMAN	FALSE	98.3	0.127333	3.99001	14.6923	12.1303	14.6209	18.5214	16.9834	17.7196	15.0177	18.3172	16.5031	16.6455	16.5793	15.7893	15.5138	16.7489	14.5386	13.2077	13.3975	14.6284	15.4189	13.8753	16.6993	17.7823	16.0289
P11441	UBL4A	Ubiquitin-like protein 4A	UBL4A_HUMAN	FALSE	93.2	0.238618	2.24364	7.04857	5.3673	6.30313	5.38771	4.35609	4.37364	3.68341	3.63688	5.34919	5.43876	5.34146	5.93178	4.1615	5.53777	5.27732	2.79431	4.48998	4.89262	4.7214	4.99198	3.79048	2.34318	4.54746
P11586	MTHFD1	C-1-tetrahydrofolate synthase, cytoplasmic	C1TC_HUMAN	FALSE	100	0.101888	7.10858	147.968	156.645	145.802	144.088	143.543	132.921	140.454	128.87	137.189	122.784	137.02	143.852	128.706	139.644	126.776	130.045	126.059	129.985	127.843	130.066	132.326	138.344	133.104
P11717	IGF2R	Cation-independent mannose-6-phosphate receptor	MPRI_HUMAN	TRUE	100	0.326973	3.20802	11.6063	8.38469	12.4365	11.1334	10.5068	8.26155	7.98626	7.69569	8.04392	7.97578	7.41274	6.02151	7.3862	6.1219	8.77013	8.60153	8.83265	9.72952	9.573	8.75147	8.24808	10.2575	9.55066
P11766	ADH5	Alcohol dehydrogenase class-3	ADHX_HUMAN	FALSE	100	0.11923	5.90792	51.383	58.2127	55.1278	62.1065	66.1117	59.8993	59.8015	60.2906	67.9141	54.6091	66.4664	63.5979	64.2942	72.2816	60.4508	62.2266	54.3694	56.6393	55.8172	56.3237	66.5483	62.7223	65.3732
P11802	CDK4	Cyclin-dependent kinase 4	CDK4_HUMAN	TRUE	98.3	0.344483	3.20209	13.08	12.33	7.89367	18.378	17.6339	6.1511	5.24422	5.39278	5.68047	4.69611	6.7484	4.8762	6.10991	5.53749	9.55583	8.85701	9.01393	12.2492	9.57633	11.08	9.89364	10.4949	11.643
P11908	PRPS2	Ribose-phosphate pyrophosphokinase 2	PRPS2_HUMAN	FALSE	100	0.175362	3.2526	9.37618	10.0657	9.94067	11.0146	10.4379	7.82287	8.85257	8.16803	9.44481	8.99716	12.5123	7.66313	9.56447	8.5264	10.169	11.4168	8.16605	9.56102	9.38323	7.26936	6.79762	10.2815	7.21701
P11940	PABPC1	Polyadenylate-binding protein 1	PABP1_HUMAN	FALSE	100	0.0923492	7.61201	194.413	209.293	188.287	203.965	209.902	170.414	183.597	176.404	193.934	176.888	189.179	184.168	172.123	185.177	216.277	199.867	200.398	205.625	209.191	200.361	209.434	217.44	215.295
P12004	PCNA	Proliferating cell nuclear antigen	PCNA_HUMAN	TRUE	100	0.201307	6.75495	115.278	93.598	113.969	122.657	120.579	126.862	113.208	129.444	111.299	125.747	109.86	114.668	127.261	120.456	123.62	123.263	122.283	122.249	115.64	127.503	136.226	129.324	130.557
P12081	HARS1	Histidine--tRNA ligase, cytoplasmic	HARS1_HUMAN	TRUE	96.6	0.196558	4.63243	22.0765	15.9819	21.1584	30.772	33.5854	27.7058	23.7798	28.5672	26.2848	25.1143	26.0437	28.4294	23.9467	26.4357	30.8945	30.0757	30.2628	30.7557	29.6787	29.4597	30.8097	29.7341	30.4877
P12109	COL6A1	Collagen alpha-1(VI) chain	CO6A1_HUMAN	FALSE	67.8	1.17001	2.56052	9.05509	7.76321	8.53992	NaN	NaN	2.11983	4.73937	2.19469	2.86874	3.73157	4.62253	3.49454	2.3778	4.58329	NaN	NaN	NaN	NaN	NaN	NaN	NaN	NaN	NaN
P12235	SLC25A4	ADP/ATP translocase 1	ADT1_HUMAN	TRUE	100	0.200387	5.12048	46.1667	33.7592	50.92	21.837	24.6971	27.5165	38.3249	29.1982	28.9823	31.7765	33.9853	30.2414	31.5784	28.0692	27.4258	31.882	29.9154	32.0507	30.4113	30.6562	28.8728	32.7814	29.104
P12236	SLC25A6	ADP/ATP translocase 3	ADT3_HUMAN	TRUE	100	0.212719	5.70386	63.5687	65.8601	76.4866	35.3466	25.6526	44.7072	45.0359	40.0527	45.0966	55.7671	51.1844	43.3053	45.1087	44.7775	43.854	55.6469	39.5742	45.2729	50.717	44.9444	58.02	48.9424	37.6976
P12259	F5	Coagulation factor V	FA5_HUMAN	FALSE	89.8	0.871866	4.06171	33.2601	49.8156	34.1917	3.30401	NaN	8.64394	31.0096	8.76853	16.5333	15.1904	17.7708	16.296	11.6506	16.8918	0.837627	NaN	1.15972	NaN	NaN	NaN	3.86279	1.94381	NaN
P12268	IMPDH2	Inosine-5'-monophosphate dehydrogenase 2	IMDH2_HUMAN	FALSE	100	0.15304	7.04228	139.601	168.697	131.848	134.142	125.66	118.56	136.459	113.624	134.897	114.516	136.914	118.994	123.366	124.381	117.115	106	120.126	117.851	109.851	99.5944	120.517	117.729	117.023
P12270	TPR	Nucleoprotein TPR	TPR_HUMAN	FALSE	100	0.0957859	5.37024	50.0407	40.3088	46.4578	44.739	38.3018	41.0365	42.1111	36.6838	40.5828	43.1171	39.4838	42.6765	37.4729	42.0775	40.4808	39.9205	41.242	38.8273	38.7333	40.4688	38.9022	42.521	40.2406
P12273	PIP	Prolactin-inducible protein	PIP_HUMAN	FALSE	16.9	2.24407	1.92629	NaN	NaN	NaN	NaN	NaN	1.18067	NaN	1.29412	NaN	NaN	NaN	NaN	3.01041	NaN	113.24	NaN	NaN	NaN	0.85382	NaN	NaN	NaN	NaN
P12277	CKB	Creatine kinase B-type	KCRB_HUMAN	FALSE	100	0.100303	9.03844	555.273	507.991	571.669	595.514	538.528	457.146	490.066	482.986	542.425	464.37	557.35	542.881	478.056	537.819	486.792	492.044	523.243	488.098	505.086	447.412	543.301	595.717	546.829
P12429	ANXA3	Annexin A3	ANXA3_HUMAN	FALSE	62.7	0.637286	1.44875	1.53935	NaN	1.28725	NaN	NaN	NaN	2.95076	NaN	NaN	2.14676	2.19556	NaN	2.44295	NaN	7.77129	5.68822	5.60232	4.60941	5.63613	6.47634	2.90488	2.43391	NaN
P12532	CKMT1A	Creatine kinase U-type, mitochondrial	KCRU_HUMAN	TRUE	100	0.216228	4.35624	20.8445	12.5342	16.9087	21.4221	25.9985	22.3865	20.0985	22.3384	18.5319	17.6953	19.0778	25.8096	18.2502	20.1994	18.6792	18.4318	19.635	18.6601	20.5749	17.2496	24.9347	29.018	19.5071
P12694	BCKDHA	2-oxoisovalerate dehydrogenase subunit alpha, mitochondrial	ODBA_HUMAN	TRUE	91.5	0.253218	2.07699	6.99404	2.98457	6.50593	3.60873	3.1824	4.71714	4.99434	3.08717	4.09098	3.87123	3.44592	4.94978	4.76747	3.58828	4.00116	2.30788	3.27645	3.54891	3.99303	3.17129	4.63081	5.34203	3.81727
P12814	ACTN1	Alpha-actinin-1	ACTN1_HUMAN	TRUE	94.9	0.3968	3.0995	7.8252	6.28765	8.57791	10.7049	8.77535	6.71878	7.2985	10.1841	8.53018	7.99856	10.1347	8.13671	7.46147	8.47087	9.69829	9.17237	10.1544	9.41338	9.39757	9.01362	10.3828	9.42897	7.24656
P12955	PEPD	Xaa-Pro dipeptidase	PEPD_HUMAN	FALSE	94.9	0.228533	3.67461	12.453	7.99641	10.957	14.4339	15.1812	13.6353	12.9398	15.6986	14.4211	13.6076	13.9734	19.244	11.0117	15.4316	15.3541	13.7286	16.5178	15.6729	13.4796	16.7082	12.4386	14.4019	17.8536
P12956	XRCC6	X-ray repair cross-complementing protein 6	XRCC6_HUMAN	FALSE	100	0.0698743	6.89364	122.257	129.135	122.451	119.781	116.887	117.87	121.532	125.52	120.84	125.089	129.915	123.917	126.338	129.036	116.581	117.665	120.629	109.626	123.374	111.863	122.867	123.598	130.065
P13010	XRCC5	X-ray repair cross-complementing protein 5	XRCC5_HUMAN	FALSE	100	0.0681517	7.74626	225.34	236.349	231.712	229.961	217.333	198.132	209.333	206.359	216.048	222.357	226.254	224.281	212.981	210.1	218.099	202.959	216.676	205.481	208.272	203.808	223.779	230.058	212.173
P13073	COX4I1	Cytochrome c oxidase subunit 4 isoform 1, mitochondrial	COX41_HUMAN	TRUE	100	0.311422	6.67399	128.642	132.39	137.354	50.8478	43.7591	93.6617	113.626	102.045	99.9917	107.386	103.61	102.358	100.839	105.423	98.2003	93.7695	96.3726	102.227	91.0122	85.0925	44.5629	37.1816	37.5916
P13473	LAMP2	Lysosome-associated membrane glycoprotein 2	LAMP2_HUMAN	TRUE	100	0.31547	5.14434	59.0669	43.7604	60.5785	29.0609	26.2724	26.7437	33.8662	27.8665	34.1274	38.2763	31.1764	33.1327	31.5568	28.8077	34.4166	29.8099	24.3211	33.6903	33.2791	30.0881	24.9838	30.3673	24.6331
P13489	RNH1	Ribonuclease inhibitor	RINI_HUMAN	TRUE	100	0.172681	4.57404	26.5058	22.3344	27.4515	33.0938	29.4372	22.4088	19.2712	21.1287	21.9907	23.0497	23.1579	19.4639	22.3452	20.685	26.5468	28.2977	26.0554	27.4725	30.7803	28.4056	28.4513	25.4694	31.1046
P13639	EEF2	Elongation factor 2	EF2_HUMAN	FALSE	100	0.0729979	9.6653	851.078	806.751	879.781	900.265	846.567	773.236	762.55	761.325	809.912	880.813	808.727	731.483	837.851	751.15	792.341	770.287	787.702	785.016	798.012	734.276	793.273	873.679	837.245
P13645	KRT10	Keratin, type I cytoskeletal 10	K1C10_HUMAN	TRUE	100	2.06402	5.73201	28.2295	119.373	160.748	6.66848	135.876	248.988	251.518	115.1	6.82592	25.4639	95.3656	142.852	63.5985	4.19086	3.01405	60.1976	83.3157	11.1924	50.3668	56.8219	79.7186	62.6663	25.1089
P13646	KRT13	Keratin, type I cytoskeletal 13	K1C13_HUMAN	TRUE	86.4	1.81396	4.01343	3.41539	16.2376	27.6579	8.54267	27.325	48.9488	67.2957	13.2678	1.69691	NaN	17.365	25.3059	15.836	4.41938	59.353	15.9078	16.7088	NaN	9.14538	6.99433	14.7834	23.4008	16.1814
P13647	KRT5	Keratin, type II cytoskeletal 5	K2C5_HUMAN	FALSE	76.3	1.49683	2.52516	NaN	3.86312	9.50263	NaN	5.46315	13.5852	10.324	5.47361	NaN	1.83922	4.93652	7.99371	2.72773	5.35985	2.12178	1.53431	4.0932	2.08122	2.75891	2.55962	4.53605	NaN	3.1856
P13667	PDIA4	Protein disulfide-isomerase A4	PDIA4_HUMAN	TRUE	100	0.337899	5.74237	78.3986	61.3742	77.9717	43.3583	41.6457	47.0295	51.0764	46.7832	48.9493	48.3567	49.1356	47.7715	47.0765	53.6959	40.1385	39.7816	39.3701	38.3559	37.856	40.1363	42.1808	37.4234	41.3505
P13674	P4HA1	Prolyl 4-hydroxylase subunit alpha-1	P4HA1_HUMAN	TRUE	93.2	0.345868	2.25423	8.66199	7.71486	8.46277	5.41272	4.31775	3.69808	2.4336	3.1757	4.07826	4.65402	4.35558	3.37105	3.32808	2.48964	5.24282	4.7164	5.13014	5.22602	5.09332	4.77806	4.63278	6.40788	5.16392
P13693	TPT1	Translationally-controlled tumor protein	TCTP_HUMAN	FALSE	96.6	0.215534	4.63538	22.859	18.4634	21.2648	33.6769	28.135	26.4082	27.2905	21.1295	26.5144	32.9213	33.305	23.0706	32.95	28.588	22.8205	35.378	31.9179	28.2606	27.4182	25.8629	26.3336	37.6666	22.1888
P13796	LCP1	Plastin-2	PLSL_HUMAN	TRUE	96.6	0.253659	4.20918	17.5677	12.2144	14.6935	21.575	18.2064	21.0476	14.8305	23.4767	21.6165	16.5656	19.0989	20.2792	16.6086	19.6801	29.106	27.734	24.6749	28.0104	25.3906	27.9547	28.8447	24.5936	28.5312
P13797	PLS3	Plastin-3	PLST_HUMAN	TRUE	100	0.258183	7.5462	183.641	152.487	178.135	237.342	218.503	254.87	208.282	253.953	232.573	248.003	231.124	231.754	243.413	235.712	250.295	242.715	250.6	240.963	233.429	234.382	259.877	262.457	248.673
P13798	APEH	Acylamino-acid-releasing enzyme	ACPH_HUMAN	TRUE	96.6	0.166305	3.63827	12.4925	7.97193	10.9599	15.0223	16.3602	14.1627	10.5138	13.0395	13.2409	12.1432	13.9596	14.3851	12.6888	13.7775	13.0488	12.9241	12.4105	14.6049	13.4365	15.0286	13.1409	14.2851	12.0506
P13804	ETFA	Electron transfer flavoprotein subunit alpha, mitochondrial	ETFA_HUMAN	TRUE	100	0.227432	9.34335	677.448	819.902	691.285	592.197	557.703	618.987	775.255	626.967	671.7	613.652	686.919	692.805	648.703	800.219	615.662	581.519	615.395	615.976	578.978	684.072	672.591	601.994	693.329
P13807	GYS1	Glycogen [starch] synthase, muscle	GYS1_HUMAN	FALSE	96.6	1.07731	3.07754	7.95229	6.84956	7.88546	7.6438	8.13385	7.14478	5.43425	8.92618	7.88529	6.01813	7.29139	8.25974	6.76142	7.17417	7.49361	7.4897	7.15339	7.33733	8.97803	9.54529	9.80172	8.27329	13.8401
P13861	PRKAR2A	cAMP-dependent protein kinase type II-alpha regulatory subunit	KAP2_HUMAN	FALSE	100	0.0925549	3.59072	13.6864	13.1226	13.382	12.8558	11.8189	11.6032	10.482	11.3104	12.7998	10.0959	12.5095	11.8395	11.0515	12.5202	12.4936	12.1336	11.1011	13.5716	12.7756	10.8401	12.6565	10.3973	12.0528
P13929	ENO3	Beta-enolase	ENOB_HUMAN	TRUE	100	0.215224	6.44695	96.2055	82.0486	92.4948	85.3768	92.7513	97.8108	94.2553	111.506	86.2048	89.5235	109.566	94.2953	90.4952	93.7242	101.051	101.053	98.2374	112.162	97.1706	92.4362	110.174	109.239	93.7603
P13984	GTF2F2	General transcription factor IIF subunit 2	T2FB_HUMAN	FALSE	93.2	0.281575	2.5036	6.39784	3.33639	5.30851	5.78477	5.18993	4.80566	7.01341	5.38992	6.97319	4.80971	8.03208	6.83637	6.53003	6.68712	5.51512	4.48267	4.25629	7.80132	4.96472	4.17002	3.65504	4.13553	5.48844
P13987	CD59	CD59 glycoprotein	CD59_HUMAN	TRUE	83.1	0.354354	1.84684	4.37863	5.93134	2.6979	4.19545	2.66058	3.37188	2.97882	3.17829	3.2585	4.92867	2.99108	NaN	4.23654	4.17247	4.10277	3.46667	3.23248	5.7655	4.35232	3.16091	3.78621	NaN	2.16629
P13995	MTHFD2	Bifunctional methylenetetrahydrofolate dehydrogenase/cyclohydrolase, mitochondrial	MTDC_HUMAN	FALSE	98.3	0.278187	3.2713	12.3102	11.8558	10.6946	8.72025	7.62745	10.0887	10.6997	10.5738	9.60827	9.25829	9.52494	10.1799	9.73666	9.43999	8.45032	9.70317	9.63431	8.45954	9.9447	9.65744	7.41783	11.0627	8.04294
P14174	MIF	Macrophage migration inhibitory factor	MIF_HUMAN	TRUE	100	0.270856	8.49903	368.39	277.022	378.908	452.183	465.624	406.356	337.221	448.218	385.856	428.585	403.049	348.676	470.027	423.515	478.669	440.554	429.475	472.235	416.032	453.137	522.493	478.687	491.186
P14209	CD99	CD99 antigen	CD99_HUMAN	FALSE	100	0.246869	3.45221	10.4866	11.5049	12.8415	12.7536	9.26584	11.6423	8.22576	8.90918	8.12725	7.20922	12.3451	9.00066	7.24385	8.61094	15.0166	15.4396	15.694	15.9677	17.3099	12.8477	11.6069	12.5091	11.0393
P14314	PRKCSH	Glucosidase 2 subunit beta	GLU2B_HUMAN	TRUE	100	0.339644	6.86421	169.867	137.946	172.25	88.7252	84.7724	104.163	119.617	100.832	107.471	114.507	104.469	101.606	99.6516	108.078	89.9425	92.0018	91.6954	93.6839	91.5732	88.8011	91.7258	93.9531	95.01
P14324	FDPS	Farnesyl pyrophosphate synthase	FPPS_HUMAN	TRUE	94.9	0.159625	5.13991	30.1249	25.1709	36.8453	40.1597	42.794	34.7388	31.3151	33.6899	40.4429	30.5754	38.2884	37.8351	35.5105	36.0685	40.3802	38.9311	41.1873	37.9567	39.3911	36.2979	35.0451	38.04	37.7186
P14406	COX7A2	Cytochrome c oxidase subunit 7A2, mitochondrial	CX7A2_HUMAN	TRUE	100	0.239758	6.11343	63.9492	86.9827	74.7177	32.9614	40.3254	67.3351	75.7138	74.3735	65.34	71.1786	73.2392	85.8605	70.1355	79.8745	77.5923	79.9212	71.5618	69.8393	70.4692	83.0983	40.9681	24.357	17.8398
P14543	NID1	Nidogen-1	NID1_HUMAN	FALSE	20.3	0.490876	0.397914	0.705586	2.40098	1.0157	NaN	NaN	NaN	NaN	2.44103	NaN	NaN	NaN	0.917042	NaN	2.02082	NaN	NaN	NaN	NaN	NaN	NaN	NaN	NaN	NaN
P14550	AKR1A1	Aldo-keto reductase family 1 member A1	AK1A1_HUMAN	TRUE	98.3	0.179054	3.54504	10.0197	11.5904	7.46953	13.3062	12.281	11.7987	13.2977	10.7576	11.6549	10.4535	12.6943	13.1556	11.3644	14.1693	11.8293	13.4992	11.35	13.3458	12.6062	14.9169	13.4093	12.0794	13.2736
P14618	PKM	Pyruvate kinase PKM	KPYM_HUMAN	FALSE	100	0.100175	8.69608	401.503	371.017	417.641	445.926	405.997	461.218	371.322	498.625	441.454	453.277	462.581	413.098	476.374	424.867	412.495	421.659	410.516	418.703	408.27	412.482	447.413	460.854	438.388
P14625	HSP90B1	Endoplasmin	ENPL_HUMAN	TRUE	100	0.328656	8.55206	563.216	434.985	582.005	294.579	287.138	336.599	397.924	347.871	355.924	396.678	374.092	345.271	374.679	359.812	264.218	257.441	279.66	261.713	263.797	259.613	291.651	287.241	272.483
P14635	CCNB1	G2/mitotic-specific cyclin-B1	CCNB1_HUMAN	TRUE	89.8	0.508612	3.30708	3.64577	4.37396	4.76822	9.12075	8.44153	17.9671	11.493	25.3265	12.3314	16.3609	10.7884	12.2389	18.1665	12.7164	21.4831	22.9128	20.0952	19.4153	20.3404	19.1495	12.2119	13.077	13.2079
P14678;P63162	SNRPB;SNRPN	Small nuclear ribonucleoprotein-associated proteins B and B';Small nuclear ribonucleoprotein-associated protein N	RSMB_HUMAN;RSMN_HUMAN	TRUE	98.3	0.143904	7.25587	161.628	121.574	153.929	178.748	172.11	146.966	152.859	180.882	154.851	167.281	152.266	148.709	142.38	167.768	131.176	155.061	159.313	154.965	163.082	177.629	157.527	160.885	149.5
P14735	IDE	Insulin-degrading enzyme	IDE_HUMAN	FALSE	98.3	0.144342	3.69678	11.4711	10.1561	11.5009	13.9286	15.738	13.9247	11.0553	14.7395	12.9058	12.4842	12.998	12.1155	12.3162	13.5954	14.9268	15.0344	14.2168	14.926	14.2488	16.5243	12.7586	13.8204	15.4254
P14854	COX6B1	Cytochrome c oxidase subunit 6B1	CX6B1_HUMAN	TRUE	98.3	0.226067	4.24034	22.843	17.3033	12.5016	13.6915	18.292	18.0358	19.9908	17.3536	21.3808	21.468	19.5857	17.356	20.3612	21.9502	21.0095	20.5187	25.2384	23.2065	22.3886	23.8142	9.66696	17.7793	9.753
P14859	POU2F1	POU domain, class 2, transcription factor 1	PO2F1_HUMAN	FALSE	6.8	0.330052	0.162635	NaN	NaN	NaN	NaN	NaN	0.998117	NaN	NaN	1.00188	NaN	0.907646	NaN	NaN	NaN	NaN	NaN	NaN	NaN	NaN	NaN	NaN	NaN	NaN
P14866	HNRNPL	Heterogeneous nuclear ribonucleoprotein L	HNRPL_HUMAN	FALSE	100	0.138409	7.10527	118.342	155.35	117.489	165.756	155.845	155.216	164.748	160.716	156.194	170.45	166.808	146.255	171.452	149.966	125.791	118.932	124.226	121.767	127.012	119.308	129.524	129.915	120.349
P14868	DARS1	Aspartate--tRNA ligase, cytoplasmic	SYDC_HUMAN	FALSE	100	0.121749	5.84436	63.5921	62.4665	62.8863	58.5923	58.0053	53.4689	56.0848	54.9085	56.9059	48.5984	58.3108	56.1323	50.5618	59.2249	55.2413	53.4864	53.7508	56.0368	54.1804	56.5917	56.3442	54.4575	56.93
P14923	JUP	Junction plakoglobin	PLAK_HUMAN	FALSE	33.9	0.349841	0.989603	NaN	NaN	2.79763	NaN	1.77786	2.60573	NaN	2.53996	NaN	NaN	1.74198	1.39276	1.40017	NaN	NaN	1.49595	NaN	1.26277	1.31214	1.57025	NaN	NaN	NaN
P14927	UQCRB	Cytochrome b-c1 complex subunit 7	QCR7_HUMAN	TRUE	100	0.358153	4.15036	30.1329	18.1912	28.4146	9.49129	13.1906	16.1626	16.3663	15.4044	13.9806	16.4043	20.0965	16.3487	12.0124	15.0304	15.5968	16.5899	17.2431	17.0874	14.7233	16.4647	9.26028	9.09479	14.2914
P15104	GLUL	Glutamine synthetase	GLNA_HUMAN	TRUE	66.1	0.247777	3.92014	13.206	NaN	11.7224	22.1319	16.1327	14.7199	NaN	15.8154	20.1951	11.6997	10.046	13.9906	19.3928	12.4627	16.7083	16.4305	10.1803	20.5734	9.33121	16.273	23.2192	NaN	NaN
P15121	AKR1B1	Aldo-keto reductase family 1 member B1	ALDR_HUMAN	TRUE	100	0.212474	6.18108	70.7199	64.564	73.4377	76.0408	70.2764	90.7787	77.8643	94.9605	85.4036	102.725	85.8012	84.4477	105.768	81.3023	79.2424	80.7427	78.0119	75.5353	75.0201	72.672	75.868	73.8996	68.4365
P15153	RAC2	Ras-related C3 botulinum toxin substrate 2	RAC2_HUMAN	FALSE	25.4	0.724819	0.908841	NaN	2.61041	1.44939	NaN	NaN	NaN	1.85002	NaN	1.23262	NaN	1.14954	NaN	NaN	NaN	NaN	NaN	NaN	NaN	NaN	NaN	NaN	NaN	NaN
P15170	GSPT1	Eukaryotic peptide chain release factor GTP-binding subunit ERF3A	ERF3A_HUMAN	FALSE	100	0.0831979	5.7242	55.6822	53.014	57.2109	61.515	56.6319	53.005	44.7128	55.8388	47.9298	49.177	52.0466	44.8255	52.0748	48.7475	54.0667	55.6466	53.051	52.0337	54.8668	53.0632	52.2117	53.7774	54.7719
P15291	B4GALT1	Beta-1,4-galactosyltransferase 1	B4GT1_HUMAN	FALSE	64.4	0.6121	1.51643	1.86109	4.37828	2.21493	NaN	NaN	NaN	3.49557	NaN	2.0593	2.46733	2.97466	3.42605	1.09647	2.29388	1.42288	1.54035	NaN	NaN	NaN	NaN	NaN	NaN	NaN
P15311	EZR	Ezrin	EZRI_HUMAN	TRUE	98.3	0.163431	6.03966	60.5462	50.5754	54.8307	84.1404	74.3754	74.143	67.2994	71.7446	69.0649	76.6571	71.2709	71.618	74.1711	69.786	75.7525	71.4458	72.7066	72.5984	71.2752	77.989	79.2489	77.668	75.4126
P15313	ATP6V1B1	V-type proton ATPase subunit B, kidney isoform	VATB1_HUMAN	FALSE	100	0.166666	4.20389	27.2307	21.0758	21.8413	21.4846	21.1144	24.1721	17.0367	20.4097	17.3441	16.6643	14.4225	19.6833	13.4493	24.4581	18.7061	20.159	16.0016	15.9599	18.7748	19.9029	21.5202	16.0225	19.0463
P15374	UCHL3	Ubiquitin carboxyl-terminal hydrolase isozyme L3	UCHL3_HUMAN	TRUE	100	0.132068	4.78217	26.3365	28.6305	24.6627	31.6322	27.1758	25.3522	24.2945	25.428	29.6196	25.0507	29.2007	27.4541	27.6901	27.4212	30.7668	35.3516	33.0173	33.7484	31.2067	30.2672	31.9207	33.6461	32.4728
P15531	NME1	Nucleoside diphosphate kinase A	NDKA_HUMAN	TRUE	100	0.248641	5.88052	64.1753	48.7679	72.6305	79.1014	71.848	61.202	64.7563	64.3831	66.1346	66.4763	80.6615	63.9785	55.185	64.8236	71.5481	64.6031	77.6373	68.6769	84.6604	63.5386	68.5887	78.6173	65.4805
P15586	GNS	N-acetylglucosamine-6-sulfatase	GNS_HUMAN	TRUE	98.3	0.252846	3.25392	13.3526	11.7893	14.1423	7.75308	7.64486	8.95959	7.74125	6.15384	9.01738	8.19542	10.0069	9.48256	7.85615	10.85	9.09267	7.92778	9.7104	8.7114	8.85248	9.70743	6.57946	7.85387	7.89594
P15880	RPS2	Small ribosomal subunit protein uS5	RS2_HUMAN	TRUE	100	0.481765	7.14122	140.083	222.131	136.576	257.616	273.243	209.637	216.394	220.492	213.956	207.972	203.939	199.804	215.697	199.992	265.033	251.35	257.839	257.981	250	261.35	295.452	244.247	256.381
P15924	DSP	Desmoplakin	DESP_HUMAN	FALSE	72.9	0.460805	1.73186	NaN	2.72134	3.08274	3.37911	3.12127	3.46083	4.11123	2.44744	NaN	3.15851	NaN	2.3903	2.18364	NaN	2.09178	5.55809	2.32775	2.3114	3.06005	3.36894	3.84136	2.10644	NaN
P15927	RPA2	Replication protein A 32 kDa subunit	RFA2_HUMAN	TRUE	98.3	0.154541	3.92043	16.3547	14.4231	14.134	18.8951	19.1355	16.4316	11.5559	18.7179	15.6951	12.8356	15.1345	15.1173	15.9045	12.5889	15.0933	16.4352	15.1427	17.9818	17.3436	16.6541	18.7053	17.1122	17.9111
P15954	COX7C	Cytochrome c oxidase subunit 7C, mitochondrial	COX7C_HUMAN	TRUE	98.3	0.409332	5.17074	26.1706	51.3007	42.9918	10.1589	13.2335	32.8126	46.0189	32.8318	30.1791	29.1497	36.7026	37.8228	33.2614	51.9836	24.6267	39.984	38.2597	40.6601	50.8554	26.386	16.9827	12.5273	9.79406
P16104	H2AX	Histone H2AX	H2AX_HUMAN	TRUE	100	0.188672	12.8424	8147.75	8803.23	7416.67	5389.76	4955.44	6197.26	8698.3	6039.19	6887.66	7855.01	7135	7088.2	6272.33	7302.54	6100.94	5720.82	6548.17	6442.47	6331.81	6104.81	6817.13	7134.73	7293.18
P16112	ACAN	Aggrecan core protein	PGCA_HUMAN	FALSE	59.3	0.88981	3.57806	21.3845	16.9105	17.5363	NaN	NaN	3.12589	8.25616	NaN	9.15147	7.55945	8.59379	6.95659	6.11026	5.95923	NaN	NaN	NaN	NaN	NaN	NaN	NaN	NaN	NaN
P16152	CBR1	Carbonyl reductase [NADPH] 1	CBR1_HUMAN	FALSE	100	0.133304	4.96397	32.5418	27.5724	32.6602	39.2755	31.2102	30.2408	27.1804	27.7303	38.8256	26.6269	34.8925	29.9218	28.3101	30.6831	31.4797	33.6435	33.4162	35.0895	30.9224	29.0794	29.6123	30.2001	29.2921
P16220	CREB1	Cyclic AMP-responsive element-binding protein 1	CREB1_HUMAN	TRUE	66.1	0.296487	0.955879	2.0085	1.18444	2.00238	2.09743	3.55201	1.4511	1.64355	NaN	2.24314	2.19133	2.18406	3.55485	2.01171	2.1411	2.76529	1.12913	1.59585	1.85264	1.62738	1.99598	NaN	2.54672	1.61782
P16278	GLB1	Beta-galactosidase	BGAL_HUMAN	FALSE	98.3	0.272195	1.96613	7.09698	4.06311	5.43851	2.84916	3.64033	2.57443	3.7556	3.81883	2.71278	4.05442	3.51684	3.98458	3.82309	3.255	3.25597	3.0374	2.5445	3.48785	3.07604	2.67856	3.66836	3.67246	5.08701
P16401	H1-5	Histone H1.5	H15_HUMAN	TRUE	100	0.269854	9.11843	599.773	751.299	559.187	225.18	241.334	556.242	755.839	504.536	521.798	661.599	548.352	616.869	588.377	617.914	513.927	541.355	532.97	513.704	509.845	536.62	414.538	396.294	442.06
P16403	H1-2	Histone H1.2	H12_HUMAN	TRUE	100	0.281242	10.0275	895.14	1098.95	784.221	639.619	579.975	934.746	1074.26	1003.41	844.923	1023.86	902.473	926.983	1059.91	970.051	1193.66	1153.47	1141.64	1204.56	1130.56	1162.4	827.275	693.311	827.325
P16435	POR	NADPH--cytochrome P450 reductase	NCPR_HUMAN	TRUE	100	0.209107	4.32551	25.0207	24.9352	24.3761	13.3105	14.9849	22.8563	18.3125	21.0686	20.5501	19.3956	17.7292	19.6103	18.7034	18.3073	17.1773	14.8314	16.7524	17.8948	14.8568	16.3839	17.1107	16.1452	19.8654
P16591	FER	Tyrosine-protein kinase Fer	FER_HUMAN	TRUE	79.7	0.45481	2.05646	4.65761	7.57066	5.21453	3.93108	2.72456	3.2003	NaN	2.31336	3.76215	3.1351	4.93161	2.60405	3.08654	3.54817	4.2811	4.34024	3.46079	3.37756	4.12278	3.36433	NaN	3.80639	6.35422
P16615	ATP2A2	Sarcoplasmic/endoplasmic reticulum calcium ATPase 2	AT2A2_HUMAN	TRUE	100	0.217166	5.44463	59.9427	51.3282	59.2603	29.7792	27.4013	43.9153	43.0093	46.6074	41.8853	45.5492	41.3832	42.3576	46.7959	41.1223	36.7709	36.5444	35.1106	36.0615	36.0184	39.102	36.9235	35.5418	35.7687
P16949	STMN1	Stathmin	STMN1_HUMAN	TRUE	98.3	0.330128	6.95563	112.974	117.474	108.092	170.763	182.805	199.251	154.013	173.623	168.832	190.79	179.383	194.645	225.796	214.573	102.661	98.4388	91.8536	109.389	104.615	103.433	124.187	145.29	161.979
P16989	YBX3	Y-box-binding protein 3	YBOX3_HUMAN	TRUE	100	0.254202	6.69862	105.788	113.971	109.241	167.702	167.056	92.9778	96.6073	101.87	127.088	96.25	128.862	115.986	98.1837	117.75	79.5257	90.2042	84.9237	92.2602	82.4287	84.8008	89.4282	78.2565	82.2876
P17050	NAGA	Alpha-N-acetylgalactosaminidase	NAGAB_HUMAN	TRUE	83.1	0.357406	1.34544	5.73204	2.01615	4.05006	2.19734	2.75237	1.81506	2.51647	2.16528	3.34619	2.17059	3.8105	1.93793	1.56797	2.25885	2.0385	2.55096	2.38698	1.51746	2.10452	1.3323	2.28871	NaN	NaN
P17066	HSPA6	Heat shock 70 kDa protein 6	HSP76_HUMAN	TRUE	71.2	0.791524	5.61143	37.9787	45.269	147.739	47.2835	45.4817	NaN	NaN	34.1942	70.82	45.2622	185.668	37.7724	23.6111	28.1855	152.935	25.9105	NaN	48.8281	55.775	NaN	58.4807	161.63	200.305
P17096	HMGA1	High mobility group protein HMG-I/HMG-Y	HMGA1_HUMAN	TRUE	94.9	0.260863	5.3823	40.9668	43.651	36.8739	25.0115	30.8603	51.1559	50.0326	42.5607	47.1051	46.853	52.1601	50.7175	52.429	56.6555	27.6146	26.6483	26.0436	32.578	30.4998	29.9128	13.9628	19.0424	17.3264
P17152	TMEM11	Transmembrane protein 11, mitochondrial	TMM11_HUMAN	TRUE	86.4	0.266718	2.86864	6.56217	11.103	8.79875	3.09034	4.7794	6.50506	9.83172	7.10777	9.39805	7.08586	5.66263	5.5734	6.80058	7.612	5.83505	7.44557	5.67024	6.8949	8.15048	7.43063	3.61058	5.99578	6.52492
P17174	GOT1	Aspartate aminotransferase, cytoplasmic	AATC_HUMAN	FALSE	94.9	0.154856	4.25697	15.3825	12.6069	19.2373	22.3672	17.3535	21.4774	19.5185	22.088	21.5527	20.5078	18.8004	19.9434	18.5097	19.3468	22.3429	22.1687	22.8337	23.2259	20.0995	20.1135	19.7414	22.6307	20.0966
P17252	PRKCA	Protein kinase C alpha type	KPCA_HUMAN	FALSE	33.9	0.291178	0.278207	1.54484	NaN	NaN	0.857964	NaN	NaN	1.31082	NaN	1.55744	NaN	0.981492	NaN	1.35969	0.846128	NaN	0.920746	0.939477	NaN	NaN	NaN	NaN	1.44276	1.94739
P17480	UBTF	Nucleolar transcription factor 1	UBF1_HUMAN	FALSE	98.3	0.202251	3.7844	9.62317	14.233	11.455	15.3138	15.5491	9.9364	14.079	11.0322	12.9407	10.226	13.1334	11.4806	11.4802	12.2207	12.6757	10.9159	10.4492	11.8111	11.4579	12.4716	14.5238	14.7331	13.2708
P17568	NDUFB7	NADH dehydrogenase [ubiquinone] 1 beta subcomplex subunit 7	NDUB7_HUMAN	TRUE	93.2	0.318428	2.4921	6.36395	9.03413	6.54152	2.73835	3.09496	2.49136	4.85625	5.14996	7.25443	5.87656	4.78969	5.11308	4.12682	7.24368	3.3769	5.08374	7.32853	5.79375	4.34069	7.63427	NaN	NaN	5.35596
P17612	PRKACA	cAMP-dependent protein kinase catalytic subunit alpha	KAPCA_HUMAN	FALSE	98.3	0.181557	5.0719	36.1462	32.2168	28.7334	33.2022	40.6083	39.9799	30.3398	32.1246	35.8695	32.1217	31.8249	38.6054	29.8362	35.648	29.127	30.6973	29.8186	28.4626	28.2557	32.4449	35.2034	36.6876	40.4689
P17655	CAPN2	Calpain-2 catalytic subunit	CAN2_HUMAN	FALSE	98.3	0.180303	2.84907	6.52261	10.4988	6.5841	8.7913	7.05196	4.11671	6.04645	6.53017	6.31404	7.11943	6.63194	6.7145	7.40409	8.95957	6.12428	5.71352	7.00735	7.73458	7.36511	7.79348	7.31049	8.35545	5.65931
P17812	CTPS1	CTP synthase 1	PYRG1_HUMAN	FALSE	100	0.0827698	4.73608	28.1726	26.0244	29.0739	26.58	25.4688	25.3366	25.6687	24.0397	29.9406	23.6991	27.3123	26.7024	26.0934	23.9944	26.0135	26.6987	27.1958	27.6744	26.1876	25.1891	26.485	24.6385	24.6388
P17844	DDX5	Probable ATP-dependent RNA helicase DDX5	DDX5_HUMAN	TRUE	100	0.274614	6.55594	76.3153	96.8489	76.6195	107.465	113.105	131.609	121.336	135.014	112.925	136.365	111.86	112.618	125.173	119.39	132.969	129.5	126.885	131.113	131.997	136.308	134.799	129.513	134.802
P17858	PFKL	ATP-dependent 6-phosphofructokinase, liver type	PFKAL_HUMAN	FALSE	100	0.143996	5.83108	58.705	65.8865	58.881	56.5596	52.2585	50.9284	55.7594	49.1352	52.5301	50.5225	57.7083	56.6095	48.5675	53.8151	53.1207	48.9077	52.0311	51.1348	51.8348	54.1501	55.3908	51.7884	48.7452
P17900	GM2A	Ganglioside GM2 activator	SAP3_HUMAN	FALSE	100	0.381729	3.08419	12.0229	6.94183	14.2475	9.68157	5.37972	12.2516	7.24427	9.48147	3.32693	7.17832	8.71629	9.24176	9.04188	6.84668	4.12478	6.75203	7.44162	4.61977	6.95461	7.67591	10.6875	5.99571	8.64009
P17980	PSMC3	26S proteasome regulatory subunit 6A	PRS6A_HUMAN	FALSE	100	0.0973183	5.55238	54.4147	56.9479	51.7252	48.5587	44.651	43.137	45.6358	42.9741	45.2549	42.2324	47.6922	49.6927	44.0746	43.0799	43.4323	45.4193	43.7907	50.6866	43.196	44.7413	44.5409	44.3299	45.8219
P17987	TCP1	T-complex protein 1 subunit alpha	TCPA_HUMAN	FALSE	100	0.0894727	7.4444	171.475	160.232	185.857	208.503	187.852	168.713	150.646	182.884	174.669	178.573	167.429	166.199	173.9	184.849	190.803	187.24	179.164	176.092	188.865	176.664	211.446	205.633	192.606
P18031	PTPN1	Tyrosine-protein phosphatase non-receptor type 1	PTN1_HUMAN	FALSE	100	0.151054	3.95856	20.439	14.4627	17.3094	14.9007	13.7232	15.338	13.337	16.4556	14.993	16.476	15.5753	15.3159	15.0837	14.1548	14.8147	13.0091	12.7071	15.5066	14.7116	13.3581	13.5747	13.1444	12.7975
P18077	RPL35A	Large ribosomal subunit protein eL33	RL35A_HUMAN	TRUE	93.2	0.58828	6.0749	40.7474	78.3665	38.5548	153.195	172.766	131.025	137.541	145.239	112.07	138.071	108.612	110.748	127.13	125.861	173.719	182.721	183.196	179.367	186.266	187.153	167.468	157.937	155.14
P18085	ARF4	ADP-ribosylation factor 4	ARF4_HUMAN	FALSE	100	0.159153	4.70162	24.04	38.2132	24.4799	24.0458	27.6641	23.7605	25.1601	28.9579	25.2545	22.5703	31.4464	25.9106	23.6442	24.2111	25.0295	26.0575	27.6279	26.6944	27.5709	25.1907	28.3573	27.7313	28.3481
P18124	RPL7	Large ribosomal subunit protein uL30	RL7_HUMAN	TRUE	100	0.630511	7.07943	110.694	222.503	104.995	296.415	300.301	334.265	316.261	304.932	274.026	293.655	247.806	273.59	314.252	272.248	373.672	397.909	373.153	364.159	371.107	406.633	300.289	297.673	274.173
P18206	VCL	Vinculin	VINC_HUMAN	TRUE	100	0.257966	4.73926	21.7039	18.932	20.8117	31.8578	30.8873	38.0932	27.729	36.3987	29.8594	35.7176	29.5988	27.3175	34.7279	27.0237	34.435	35.9821	35.0833	35.0065	35.1823	37.0372	35.0114	35.3743	34.3016
P18564	ITGB6	Integrin beta-6	ITB6_HUMAN	TRUE	100	0.698004	4.28153	31.5193	24.9002	23.898	16.8373	17.5487	14.9651	12.277	15.5631	14.6137	18.7589	9.64269	13.6765	12.9151	11.0416	13.3269	16.938	15.8967	14.9209	15.6705	14.6334	11.4694	13.839	7.97657
P18583	SON	Protein SON	SON_HUMAN	TRUE	98.3	0.256185	3.95635	16.161	19.2728	12.0228	18.0161	16.8481	23.7048	23.1487	24.4167	17.6857	23.4227	18.0627	18.1566	24.1633	17.8197	12.6097	10.9645	12.5687	12.3756	13.3265	13.8894	12.7654	13.8024	12.3377
P18615	NELFE	Negative elongation factor E	NELFE_HUMAN	TRUE	76.3	0.57296	1.05011	2.11925	3.04062	2.10028	1.47725	1.57323	1.76152	2.08077	1.98731	2.89025	2.58933	NaN	1.67961	3.16778	1.35672	1.59384	1.57351	1.95512	2.04025	2.16921	1.69088	NaN	9.6869	2.50913
P18621	RPL17	Large ribosomal subunit protein uL22	RL17_HUMAN	TRUE	100	0.585133	5.88149	51.6664	87.0524	52.4629	167.071	131.642	104.073	109.55	99.5153	101.12	111.511	112.555	82.1562	111.551	89.3798	133.681	139.253	147.118	146.976	136.253	115.315	126.754	146.291	115.513
P18669	PGAM1	Phosphoglycerate mutase 1	PGAM1_HUMAN	TRUE	100	0.264463	6.6996	101.991	87.4781	110.356	139.416	134.647	120.273	108.613	115.363	125.662	121.152	127.004	124.959	125.001	142.41	139.771	137.192	146.126	129.538	136.759	109.765	147.036	151.747	142.565
P18754	RCC1	Regulator of chromosome condensation	RCC1_HUMAN	TRUE	100	0.15799	4.84024	30.0743	25.5262	28.591	26.7694	29.8228	31.8076	29.8708	31.5246	31.4701	31.5198	33.6065	31.7583	33.4197	34.2458	29.7444	35.1153	31.2698	32.213	35.4736	30.2309	30.7949	31.0819	29.3334
P18858	LIG1	DNA ligase 1	DNLI1_HUMAN	TRUE	93.2	0.262062	2.16494	4.75679	3.98678	3.61287	4.19406	4.86538	3.98891	4.25926	3.89032	4.48975	3.75943	3.9205	3.94387	5.36318	4.24817	5.72951	4.70698	5.45416	5.68072	5.07039	5.04255	7.28298	6.64811	6.21851
P18859	ATP5PF	ATP synthase-coupling factor 6, mitochondrial	ATP5J_HUMAN	TRUE	100	0.308368	2.73902	11.033	7.07232	9.91099	4.55916	3.47561	7.23817	7.156	5.43669	5.98651	5.33769	5.37135	6.33995	5.35205	5.30582	6.35034	6.42608	6.42304	5.89521	5.17883	5.38515	6.49334	6.22326	7.01952
P18887	XRCC1	DNA repair protein XRCC1	XRCC1_HUMAN	TRUE	96.6	0.240603	3.29787	7.81996	8.09357	9.39485	11.2112	12.639	6.28445	8.44696	6.54703	9.72687	8.63379	10.273	10.9506	9.44678	10.7295	10.0169	11.7948	8.79615	12.2972	11.5061	13.2302	9.03855	11.4266	12.15
P19013	KRT4	Keratin, type II cytoskeletal 4	K2C4_HUMAN	FALSE	39	0.619806	1.13934	1.07919	NaN	2.43757	NaN	NaN	NaN	NaN	0.396251	1.99228	NaN	NaN	2.06344	2.50017	NaN	5.67174	NaN	NaN	0.810821	NaN	NaN	NaN	NaN	NaN
P19099	CYP11B2	Cytochrome P450 11B2, mitochondrial	C11B2_HUMAN	FALSE	89.8	0.182548	4.10135	15.7323	18.4008	18.0602	14.9366	14.5085	20.7656	16.6042	22.7128	18.4553	21.1402	19.4556	15.4742	19.3427	20.1193	16.0236	23.6786	14.4923	14.4507	16.4163	14.3088	20.4328	22.8008	22.5968
P19174	PLCG1	1-phosphatidylinositol 4,5-bisphosphate phosphodiesterase gamma-1	PLCG1_HUMAN	FALSE	93.2	0.365638	1.83532	2.92004	7.35229	2.92947	2.79813	3.3382	3.34469	3.42061	2.52485	2.66132	2.83207	3.64176	3.82212	2.92847	3.82959	3.08305	3.46257	3.08407	2.85863	3.19069	4.77356	2.40013	2.68324	2.0104
P19338	NCL	Nucleolin	NUCL_HUMAN	FALSE	100	0.155734	8.71886	267.026	433.55	280.438	392.939	407.742	497.621	535.91	528.239	468.391	525.143	457.768	511.884	526.277	497.004	392.787	377.016	377.946	373.737	379.31	385.963	408.221	403.604	426.45
P19367	HK1	Hexokinase-1	HXK1_HUMAN	TRUE	100	0.207851	5.23408	51.3488	45.0222	49.4974	29.6994	26.1837	31.9144	37.7687	31.809	39.0105	30.161	36.5167	38.347	29.7035	33.8172	33.8099	35.3993	32.6983	34.4473	33.6644	33.8558	36.1231	30.2407	30.1508
P19387	POLR2C	DNA-directed RNA polymerase II subunit RPB3	RPB3_HUMAN	TRUE	76.3	0.403684	1.29675	1.28575	1.59485	1.80701	5.17699	6.00169	3.7981	1.71708	2.40821	1.54354	2.9543	2.75557	2.56415	2.06142	2.23683	1.72345	3.82827	3.53994	3.23624	2.70045	2.54458	2.4622	2.56149	2.57715
P19388	POLR2E	DNA-directed RNA polymerases I, II, and III subunit RPABC1	RPAB1_HUMAN	TRUE	100	0.268922	3.26913	10.668	8.41863	10.7195	16.3844	12.8473	9.79996	8.8859	11.2099	8.29709	10.7551	8.70046	9.92061	9.98318	8.2656	10.4944	8.39583	9.21765	9.09101	8.92191	11.11	9.45269	10.9223	10.0016
P19404	NDUFV2	NADH dehydrogenase [ubiquinone] flavoprotein 2, mitochondrial	NDUV2_HUMAN	TRUE	100	0.205208	3.97732	19.9496	18.6501	16.061	11.6301	12.6112	14.7111	16.0455	15.9311	10.8377	15.5769	15.2078	18.2225	11.8237	15.5252	13.9974	15.3068	13.7283	13.6175	14.5498	17.6017	14.9209	12.8203	18.5432
P19525	EIF2AK2	Interferon-induced, double-stranded RNA-activated protein kinase	E2AK2_HUMAN	TRUE	98.3	0.219701	2.94763	6.13542	8.50724	5.53752	9.85552	8.54174	6.62313	6.63542	7.08711	8.24708	5.26628	7.02596	6.07842	6.0956	6.46196	9.30605	8.67531	10.015	8.32423	10.4325	10.5851	9.36265	8.95513	10.1193
P19623	SRM	Spermidine synthase	SPEE_HUMAN	FALSE	100	0.168415	6.12635	58.0163	84.216	59.4399	81.6812	77.3939	55.1722	57.1424	57.9473	66.1223	49.9914	64.8484	66.6277	52.1802	60.6072	73.3558	65.3139	68.1658	67.2948	72.0128	68.3255	66.1295	62.6929	70.7353
P19784	CSNK2A2	Casein kinase II subunit alpha'	CSK22_HUMAN	TRUE	96.6	0.202186	2.91214	7.59942	6.19278	9.15969	9.86225	8.52979	3.98601	7.12614	5.43806	7.95336	6.66065	9.65744	7.10952	5.52666	5.80133	7.41001	6.94539	8.12482	7.14911	6.67405	6.87897	12.1733	8.78735	7.73293
P19823	ITIH2	Inter-alpha-trypsin inhibitor heavy chain H2	ITIH2_HUMAN	TRUE	100	1.36323	6.78392	496.808	608.523	441.722	3.44456	7.90651	144.057	325.048	132.621	282.726	229.059	297.939	242.808	138.861	244.349	5.40197	5.97057	6.6719	3.95509	8.03684	2.89625	7.40575	2.62491	6.72651
P19827	ITIH1	Inter-alpha-trypsin inhibitor heavy chain H1	ITIH1_HUMAN	TRUE	84.7	1.20444	4.05902	24.9872	39.4158	27.2845	28.9141	0.832417	6.37886	20.1472	9.14834	19.5592	16.2248	19.9888	8.78515	7.31068	13.5376	1.27436	NaN	NaN	10.0742	1.70161	NaN	NaN	12.7652	NaN
P19838	NFKB1	Nuclear factor NF-kappa-B p105 subunit	NFKB1_HUMAN	FALSE	39	0.398824	0.809139	NaN	1.77809	NaN	1.6613	1.74425	NaN	NaN	NaN	1.04737	NaN	NaN	NaN	1.28396	NaN	2.20454	1.70201	1.67147	NaN	1.67185	NaN	NaN	NaN	4.48394
P20020	ATP2B1	Plasma membrane calcium-transporting ATPase 1	AT2B1_HUMAN	FALSE	98.3	0.279811	2.81495	8.127	7.26616	9.70399	6.03755	7.01022	5.38419	6.65745	6.60405	6.66019	6.93916	7.37881	6.27912	4.69014	6.15192	5.26537	6.96443	6.74316	6.44515	6.26737	6.63099	7.90071	7.07172	8.44892
P20042	EIF2S2	Eukaryotic translation initiation factor 2 subunit 2	IF2B_HUMAN	FALSE	100	0.102108	4.89583	29.2539	30.2836	28.9256	31.3577	29.8429	33.31	27.1359	30.5109	28.2051	29.7415	31.0025	31.8824	31.066	30.0026	32.5414	32.2853	32.7882	30.6687	33.0086	33.6005	33.2495	32.2916	32.307
P20073	ANXA7	Annexin A7	ANXA7_HUMAN	TRUE	100	0.202974	4.68	30.766	25.9304	26.4918	21.0257	18.7861	22.3638	25.4899	25.1623	25.9093	22.2768	28.6926	26.6275	22.3611	28.0634	28.264	26.3262	28.6139	29.8319	26.7298	27.2787	24.4746	29.7064	28.7589
P20290	BTF3	Transcription factor BTF3	BTF3_HUMAN	TRUE	96.6	0.438832	4.64354	17.4578	17.4279	19.1726	52.773	46.8902	32.8002	26.1315	38.5667	28.5273	30.2155	30.8632	28.4516	41.7885	26.8848	43.3601	56.2394	37.8673	41.9211	46.315	40.8358	46.4783	51.2432	41.3926
P20338	RAB4A	Ras-related protein Rab-4A	RAB4A_HUMAN	FALSE	100	0.378915	2.14003	6.30551	2.54849	5.62264	4.86275	4.17038	3.99011	1.9638	3.94775	4.38066	3.74812	4.28721	3.60053	4.14591	4.40264	3.80139	5.42143	5.58843	4.12053	5.04496	4.78352	3.65577	3.78624	4.12299
P20339	RAB5A	Ras-related protein Rab-5A	RAB5A_HUMAN	TRUE	96.6	0.306999	1.67482	3.80105	3.9973	4.24366	1.14909	2.44936	4.12726	3.74917	3.28222	2.19211	3.44741	3.14773	3.58593	2.36444	2.40884	2.54143	3.69133	3.50042	3.07681	3.7464	3.28986	2.01539	2.97729	1.59752
P20340	RAB6A	Ras-related protein Rab-6A	RAB6A_HUMAN	TRUE	100	0.152647	5.60942	54.4327	52.9466	54.175	41.5111	33.6905	43.5425	47.9622	38.7715	46.0585	41.0472	51.0596	50.427	41.4434	44.1571	43.7689	40.0032	43.1685	43.5129	45.2676	45.8204	48.1249	48.928	42.9387
P20585	MSH3	DNA mismatch repair protein Msh3	MSH3_HUMAN	TRUE	72.9	0.430555	0.983537	1.89687	1.25974	1.6164	1.41726	1.29882	1.19135	1.18287	NaN	1.54515	1.24386	1.41635	2.83633	1.49208	NaN	2.03353	1.05485	1.65641	2.70618	1.3686	2.16909	1.36024	1.91165	1.60486
P20594	NPR2	Atrial natriuretic peptide receptor 2	ANPRB_HUMAN	FALSE	50.8	1.34229	3.86582	45.6279	4.93517	44.9936	NaN	NaN	NaN	8.27827	NaN	5.6828	12.5104	22.0386	3.97015	1.74246	NaN	NaN	NaN	NaN	NaN	NaN	NaN	NaN	NaN	NaN
P20618	PSMB1	Proteasome subunit beta type-1	PSB1_HUMAN	TRUE	100	0.191736	6.21018	76.1244	67.2621	68.4797	89.2974	82.046	80.813	69.5288	82.6336	81.5279	75.2749	82.6663	86.4672	76.4515	87.8706	83.9016	81.3561	79.4588	86.2284	79.7993	68.784	78.4373	84.9851	84.9585
P20645	M6PR	Cation-dependent mannose-6-phosphate receptor	MPRD_HUMAN	TRUE	98.3	0.453215	3.84258	20.641	16.6896	13.531	18.5217	21.0565	10.394	10.4178	12.7544	11.1434	12.2428	14.1222	11.5784	11.4048	11.5363	11.3441	11.3353	11.5448	12.2942	12.3223	11.8551	17.2678	45.4104	26.1658
P20674	COX5A	Cytochrome c oxidase subunit 5A, mitochondrial	COX5A_HUMAN	TRUE	100	0.313541	4.68936	31.3347	32.4325	29.9673	12.1253	12.6412	27.496	29.5529	28.0554	24.8111	21.6284	23.4546	25.9071	23.4617	26.8691	24.2749	23.1366	23.3382	25.4155	23.1281	31.0783	11.7088	9.30474	10.4532
P20700	LMNB1	Lamin-B1	LMNB1_HUMAN	FALSE	100	0.166352	7.3236	189.937	189.091	187.944	146.274	137.411	161.351	209.43	161.6	187.902	181.104	185.142	188.545	176.12	190.228	118.285	119.865	116.639	116.957	118.11	115.769	124.893	118.671	115.641
P20742	PZP	Pregnancy zone protein	PZP_HUMAN	FALSE	61	1.59619	2.19853	8.61439	1.78612	6.97904	NaN	NaN	NaN	6.45122	NaN	2.0479	2.91447	3.23481	1.19583	1.91662	NaN	NaN	NaN	NaN	NaN	NaN	NaN	NaN	NaN	NaN
P20774	OGN	Mimecan	MIME_HUMAN	FALSE	66.1	1.43252	2.50069	5.67581	7.87855	5.98116	NaN	2.90191	NaN	3.72753	1.24407	4.06118	2.86254	2.62209	3.49201	1.26943	NaN	NaN	NaN	2.08735	3.55086	NaN	NaN	NaN	NaN	NaN
P20810	CAST	Calpastatin	ICAL_HUMAN	TRUE	94.9	0.197195	3.04824	6.20027	5.99676	7.66042	10.4915	8.90103	8.34347	7.63924	6.96297	6.71168	7.76534	7.64818	6.31117	8.13483	9.00526	9.96274	10.8221	8.34417	9.98601	10.0804	10.5515	10.5656	12.0767	9.90193
P20839	IMPDH1	Inosine-5'-monophosphate dehydrogenase 1	IMDH1_HUMAN	TRUE	100	0.204345	5.76934	49.3444	74.511	51.461	52.7923	41.5218	47.4186	51.543	47.202	52.3434	43.3852	46.7083	54.5939	46.8756	60.6829	51.997	42.7413	45.7574	48.287	51.4866	42.998	50.6542	47.4886	46.6753
P20962	PTMS	Parathymosin	PTMS_HUMAN	TRUE	100	0.297715	6.36754	86.4928	87.6106	87.6806	76.3375	83.3156	91.8698	81.0427	91.1879	68.8355	86.3051	75.9612	84.5358	95.0318	79.9315	77.3406	74.0075	78.1504	85.9421	63.4348	77.3961	70.7243	79.8209	67.4262
P21127;Q9UQ88	CDK11B;CDK11A	Cyclin-dependent kinase 11B;Cyclin-dependent kinase 11A	CD11B_HUMAN;CD11A_HUMAN	FALSE	100	0.177093	2.88108	3.59721	7.3189	4.84672	6.68324	7.02742	7.43259	9.36134	8.8033	6.65971	7.03742	7.47249	7.02352	7.19976	6.34827	6.55035	6.50365	7.44349	7.53717	7.95264	7.40612	8.2796	7.63766	9.43822
P21266	GSTM3	Glutathione S-transferase Mu 3	GSTM3_HUMAN	FALSE	100	0.167208	3.769	14.0122	10.0705	11.8034	17.3597	11.2869	12.9539	10.3278	14.4615	15.2234	12.7734	12.9703	15.6294	11.5883	14.873	15.5014	14.7948	14.5058	14.5446	15.0138	13.0861	15.3672	14.804	13.8381
P21281	ATP6V1B2	V-type proton ATPase subunit B, brain isoform	VATB2_HUMAN	FALSE	100	0.22327	4.23634	24.1366	19.881	24.1772	19.6295	17.0174	18.2713	16.0071	18.5128	18.1653	18.8017	16.9444	18.7473	17.9024	20.4269	16.167	19.2117	18.7647	19.4265	18.3436	19.2384	17.3793	16.9732	18.1935
P21283	ATP6V1C1	V-type proton ATPase subunit C 1	VATC1_HUMAN	FALSE	98.3	0.197972	3.01051	9.01258	8.70675	8.5577	9.3518	8.00911	8.07398	7.81063	7.05755	6.27846	7.90659	7.78902	7.43169	7.70954	7.00213	9.2524	7.86493	7.42058	7.62747	7.58174	7.73634	7.5179	7.91042	7.61578
P21291	CSRP1	Cysteine and glycine-rich protein 1	CSRP1_HUMAN	TRUE	74.6	0.4222	1.55214	NaN	NaN	4.60152	2.65333	1.74469	1.57745	1.5417	2.99346	2.33198	2.63804	3.30664	NaN	2.37506	3.08229	5.7692	6.64382	5.75627	6.61375	6.04484	4.95314	3.47853	3.1168	4.38039
P21333	FLNA	Filamin-A	FLNA_HUMAN	TRUE	100	0.257823	7.21165	127.802	144.566	133.41	134.181	125.405	212.366	150.625	212.178	140.403	245.199	147.308	126.536	257.603	133.651	152.561	159.663	163.867	155.121	162.123	153.97	167.527	169.678	159.903
P21399	ACO1	Cytoplasmic aconitate hydratase	ACOHC_HUMAN	TRUE	94.9	0.376563	2.5365	6.22032	7.88178	5.07287	4.72	4.33113	4.5148	5.10117	5.59505	4.62957	6.71083	5.72879	6.23578	4.22205	5.29049	4.87822	5.13647	4.81149	3.86653	4.92314	4.84355	5.11295	4.49301	5.55383
P21675	TAF1	Transcription initiation factor TFIID subunit 1	TAF1_HUMAN	FALSE	20.3	0.390117	0.89632	1.35871	NaN	NaN	1.65681	NaN	NaN	NaN	NaN	1.55637	NaN	NaN	1.79476	NaN	1.85228	NaN	NaN	NaN	NaN	NaN	NaN	NaN	NaN	NaN
P21796	VDAC1	Non-selective voltage-gated ion channel VDAC1	VDAC1_HUMAN	TRUE	100	0.845032	6.79598	119.363	154.784	122.952	34.6216	37.4967	93.5862	124.281	86.0457	111.461	93.4856	119.113	108.227	103.891	102.28	98.5226	101.423	92.5698	92.941	98.0891	85.4378	59.1061	59.0643	56.9265
P21810	BGN	Biglycan	PGS1_HUMAN	FALSE	5.1	0.412975	0.218012	NaN	NaN	NaN	NaN	NaN	NaN	NaN	NaN	NaN	NaN	NaN	NaN	NaN	NaN	NaN	NaN	NaN	NaN	NaN	NaN	NaN	NaN	NaN
P21912	SDHB	Succinate dehydrogenase [ubiquinone] iron-sulfur subunit, mitochondrial	SDHB_HUMAN	TRUE	100	0.253848	4.90605	44.5799	33.8911	42.2702	25.0781	23.1852	24.3301	37.5923	25.0657	27.2825	25.7694	28.1913	28.1984	26.0065	27.886	28.0761	25.809	27.9915	25.2734	26.1238	26.6193	23.2944	29.7253	26.5208
P21926	CD9	CD9 antigen	CD9_HUMAN	FALSE	50.8	0.308744	2.12858	NaN	NaN	NaN	3.83678	NaN	NaN	4.07999	4.00999	4.58336	2.20827	NaN	NaN	NaN	4.55373	4.96298	NaN	5.87953	4.9571	6.93917	3.59591	NaN	NaN	NaN
P21964	COMT	Catechol O-methyltransferase	COMT_HUMAN	TRUE	98.3	0.188718	4.33802	29.1068	26.2561	27.1827	18.9657	14.0649	18.5626	20.9515	18.4954	19.3354	23.8073	17.3869	14.4351	22.6568	15.0851	19.8797	19.9176	19.2044	16.0497	22.0527	17.8723	18.2769	16.239	19.854
P22033	MMUT	Methylmalonyl-CoA mutase, mitochondrial	MUTA_HUMAN	TRUE	100	0.258503	3.70709	19.3486	11.8529	20.7168	10.8975	8.72365	14.1334	12.597	11.9297	11.2928	9.54271	14.4912	13.2901	12.2385	11.6188	10.9255	11.636	12.614	11.3196	11.2756	13.1666	11.2407	10.2709	12.6543
P22059	OSBP	Oxysterol-binding protein 1	OSBP1_HUMAN	TRUE	93.2	0.15368	2.82628	5.86393	7.14197	5.84883	7.03655	8.04992	8.83753	7.53094	7.29447	7.89835	7.213	6.6653	6.54229	8.77072	8.00905	8.23229	7.76734	8.58995	8.614	7.00402	8.12775	7.18664	6.90505	6.23452
P22061	PCMT1	Protein-L-isoaspartate(D-aspartate) O-methyltransferase	PIMT_HUMAN	TRUE	100	0.160795	6.06463	63.7569	62.1159	60.3299	65.6086	68.4451	79.3908	69.4983	74.7722	65.1978	71.5993	77.4199	73.1848	80.2141	76.4372	68.903	77.0121	76.0318	73.0408	74.8857	68.9621	74.2294	76.6231	74.4218
P22087	FBL	rRNA 2'-O-methyltransferase fibrillarin	FBRL_HUMAN	FALSE	100	0.122426	6.83884	96.2942	126.253	86.4913	125.728	95.1161	112.936	145.641	96.4102	115.757	121.621	120.367	115.907	125.316	108.279	106.885	107.682	113.833	121.796	112.802	93.383	105.511	127.646	118.468
P22102	GART	Trifunctional purine biosynthetic protein adenosine-3	PUR2_HUMAN	FALSE	100	0.101903	5.80528	58.1165	63.932	56.796	66.8679	63.947	52.6016	51.6789	55.7988	54.9962	50.1569	59.8094	53.9597	49.5559	51.8827	60.01	58.4098	58.7369	57.9443	56.2213	52.659	58.0721	65.466	60.3579
P22234	PAICS	Bifunctional phosphoribosylaminoimidazole carboxylase/phosphoribosylaminoimidazole succinocarboxamide synthetase	PUR6_HUMAN	TRUE	100	0.135647	6.96944	114.476	111.537	121.284	136.27	147.784	125.238	122.565	136.31	135.459	130.686	133.349	136.576	131.982	143.613	119.314	120.214	123.883	118.001	119.121	125.794	140.891	135.637	138.269
P22307	SCP2	Sterol carrier protein 2	SCP2_HUMAN	TRUE	98.3	0.18306	5.62968	62.7973	63.3837	56.4162	44.0333	44.3458	56.4251	62.6115	50.5928	55.8921	56.2102	58.581	61.5425	57.5488	59.6917	40.8058	41.1019	36.2441	37.5387	43.7617	35.7119	38.0359	41.8593	42.0431
P22314	UBA1	Ubiquitin-like modifier-activating enzyme 1	UBA1_HUMAN	FALSE	100	0.0718515	8.0998	295.79	248.18	280.402	299.729	273.783	299.887	267.66	297.479	293.08	284.685	276.917	289.468	288.456	284.873	279.452	264.295	274.402	274.609	274.707	264.834	297.25	305.289	294.825
P22352	GPX3	Glutathione peroxidase 3	GPX3_HUMAN	FALSE	76.3	0.583034	4.69494	27.9727	58.1848	22.4858	NaN	NaN	16.1501	36.4513	10.85	24.4006	23.5942	21.1786	29.1633	16.2585	24.0455	NaN	NaN	NaN	NaN	NaN	NaN	NaN	NaN	NaN
P22392	NME2	Nucleoside diphosphate kinase B	NDKB_HUMAN	TRUE	100	0.253564	8.04452	283.999	214.97	284.312	362.506	323.826	228.627	241.645	225.671	302.989	254.642	322.105	298.09	252.892	308.511	320.794	312.134	336.072	318.955	321.391	294.298	343.494	396.128	342.02
P22570	FDXR	NADPH:adrenodoxin oxidoreductase, mitochondrial	ADRO_HUMAN	TRUE	94.9	0.179708	3.41824	11.3158	13.0496	10.8067	8.53867	7.05066	8.58123	13.8704	9.59934	11.3478	10.3046	10.5417	12.5279	7.44943	8.89512	8.21526	8.29027	9.2425	8.72024	9.11405	11.2938	10.5524	10.7942	10.5059
P22626	HNRNPA2B1	Heterogeneous nuclear ribonucleoproteins A2/B1	ROA2_HUMAN	TRUE	100	0.249793	8.82927	273.011	328.276	248.714	605.069	531.196	575.864	594.514	589.832	538.935	679.695	553.329	559.025	648.322	556.605	535.659	522.786	523.273	569.932	550.836	485.515	506.433	589.871	513.244
P22670	RFX1	MHC class II regulatory factor RFX1	RFX1_HUMAN	FALSE	16.9	0.230976	0.37098	NaN	NaN	NaN	NaN	NaN	1.37911	1.17195	NaN	NaN	NaN	NaN	NaN	NaN	NaN	NaN	1.48879	0.99988	NaN	NaN	NaN	NaN	1.72977	NaN
P22695	UQCRC2	Cytochrome b-c1 complex subunit 2, mitochondrial	QCR2_HUMAN	TRUE	100	0.373922	4.27503	35.937	20.3048	35.5723	15.6045	12.7245	15.3129	21.3404	16.0208	19.1467	17.4576	18.8474	16.6848	15.0641	15.0716	16.3211	16.6617	17.8447	17.6282	18.2765	16.3581	11.0395	11.5566	12.0818
P23142	FBLN1	Fibulin-1	FBLN1_HUMAN	FALSE	88.1	0.969691	5.75437	223.507	297.833	223.603	NaN	NaN	93.0317	231.818	75.1252	107.235	157.231	107.851	316.84	157.495	295.182	4.59671	4.79035	3.74526	3.83304	NaN	NaN	NaN	NaN	NaN
P23193	TCEA1	Transcription elongation factor A protein 1	TCEA1_HUMAN	TRUE	94.9	0.142967	5.51763	44.2998	41.8089	41.351	59.7975	57.0761	47.0442	36.1629	44.5061	46.784	45.6215	44.7179	38.5694	48.6154	47.9	56.1873	53.6126	57.8054	59.6686	55.423	58.1932	53.2299	41.8153	49.7852
P23246	SFPQ	Splicing factor, proline- and glutamine-rich	SFPQ_HUMAN	TRUE	100	0.503285	6.9152	31.2268	46.3963	34.2366	231.461	236.065	51.4741	95.3018	46.2094	59.1419	57.0987	56.9312	40.7026	34.7915	46.8921	211.191	223.55	219.28	228.87	205.881	212.894	212.076	220.931	216.371
P23258	TUBG1	Tubulin gamma-1 chain	TBG1_HUMAN	TRUE	100	0.181774	4.12822	17.1997	13.9198	16.4902	25.3679	19.2696	15.4657	13.64	17.2564	15.4064	14.2281	17.0064	18.1768	13.6365	15.1765	18.0074	19.4772	16.4138	17.2512	20.1563	17.4526	13.6546	18.5253	20.723
P23284	PPIB	Peptidyl-prolyl cis-trans isomerase B	PPIB_HUMAN	TRUE	100	0.186875	7.13596	174.241	129.904	185.307	101.788	116.982	120.66	145.704	130.684	125.606	134.626	132.445	134.869	130.117	142.56	134.602	129.822	126.548	119.472	123.366	136.916	126.574	119.423	134.721
P23368	ME2	NAD-dependent malic enzyme, mitochondrial	MAOM_HUMAN	TRUE	100	0.315479	4.20039	29.5683	21.2652	28.357	14.3395	13.3897	13.5095	17.4396	13.4698	15.5814	14.3188	14.6622	17.1742	12.3377	16.9087	16.4893	15.5346	15.0006	14.8339	17.0305	15.0591	16.0353	14.7828	16.844
P23381	WARS1	Tryptophan--tRNA ligase, cytoplasmic	SYWC_HUMAN	TRUE	94.9	0.167719	2.57678	5.02365	4.71298	5.82679	7.21563	7.17827	6.39581	6.44682	6.59816	5.58272	6.59992	6.08175	5.04402	6.22582	5.29884	6.10758	5.90809	6.58809	7.17509	6.11825	6.36439	5.73226	5.8414	7.05455
P23396	RPS3	Small ribosomal subunit protein uS3	RS3_HUMAN	TRUE	100	0.518859	7.06535	139.855	216.431	140.038	280.551	276.764	222.202	230.537	221.675	211.099	228.932	212.07	211.001	223.384	213.657	264.862	261.547	248.524	257.265	256.348	251.419	289.475	273.885	279.477
P23434	GCSH	Glycine cleavage system H protein, mitochondrial	GCSH_HUMAN	TRUE	100	0.250261	3.76718	19.1354	19.6014	19.7249	11.5538	8.85018	14.2375	13.3382	12.7582	12.4888	12.3309	10.2388	12.1336	8.6692	11.2966	11.3959	13.2675	12.3965	12.6394	11.4916	11.7363	14.3325	11.4144	12.2304
P23511	NFYA	Nuclear transcription factor Y subunit alpha	NFYA_HUMAN	FALSE	28.8	0.305738	0.279157	NaN	NaN	NaN	2.06332	0.927922	NaN	NaN	1.26332	0.894996	1.66828	0.97253	NaN	NaN	1.84155	0.966093	NaN	0.897511	NaN	NaN	1.15635	NaN	NaN	NaN
P23526	AHCY	Adenosylhomocysteinase	SAHH_HUMAN	FALSE	100	0.104218	7.69696	205.243	186.381	202.838	238.354	200.573	208.28	182.67	200.951	210.284	188.211	205.936	213.186	187.951	210.229	204.32	204.883	202.962	192.816	192.029	205.889	229.455	230.843	217.531
P23528	CFL1	Cofilin-1	COF1_HUMAN	TRUE	100	0.183483	8.15051	237.074	261.042	246.952	287.923	288.153	363.778	318.997	352.219	308.832	390.424	323.409	308.469	374.455	321.152	308.883	314.776	302.04	296.284	301.06	295.226	324.966	334.215	328.458
P23588	EIF4B	Eukaryotic translation initiation factor 4B	IF4B_HUMAN	FALSE	96.6	0.14421	5.2633	38.3232	36.7143	34.0135	40.7529	37.9255	42.0635	43.2758	42.3105	42.3914	41.627	36.8285	42.0199	41.2009	42.4375	44.4371	42.2891	43.6757	41.7399	46.5907	44.4307	39.829	41.5431	40.8474
P23786	CPT2	Carnitine O-palmitoyltransferase 2, mitochondrial	CPT2_HUMAN	TRUE	89.8	0.302014	1.22735	2.54361	2.41781	2.06076	1.4869	1.35876	0.70125	3.87237	2.00276	2.21694	1.63812	1.79797	2.10884	2.56079	2.64555	1.91054	1.71411	1.66443	1.42347	1.77358	2.40703	NaN	2.22963	3.55582
P23919	DTYMK	Thymidylate kinase	KTHY_HUMAN	FALSE	96.6	0.137234	4.73126	24.738	34.3307	27.222	25.4717	26.0675	23.286	25.1218	22.8026	26.9166	20.9696	25.7048	25.1141	22.2152	23.6111	23.8087	23.7147	20.9971	22.908	28.0759	23.0272	26.0187	27.2233	26.6529
P23921	RRM1	Ribonucleoside-diphosphate reductase large subunit	RIR1_HUMAN	TRUE	100	0.295731	4.62087	31.53	28.8214	32.2295	39.9052	33.1129	18.4585	19.9908	22.2375	24.3073	19.7058	24.6172	21.6454	19.4457	23.3203	22.922	28.6331	28.7084	23.3812	22.2618	24.3832	30.9791	29.8539	29.4557
P24386	CHM	Rab proteins geranylgeranyltransferase component A 1	RAE1_HUMAN	FALSE	42.4	0.26393	1.50928	3.42536	NaN	NaN	2.27859	1.92148	3.72776	1.63313	2.37239	NaN	NaN	2.18225	3.40255	NaN	NaN	3.7645	NaN	2.70091	3.77384	3.4862	4.05129	2.02749	NaN	3.48704
P24390	KDELR1	ER lumen protein-retaining receptor 1	ERD21_HUMAN	TRUE	55.9	0.670442	0.941304	3.76553	1.13819	3.73004	1.30974	1.12593	NaN	NaN	NaN	NaN	0.937345	4.06985	1.3745	0.932879	NaN	0.917237	NaN	1.07373	NaN	0.986368	NaN	NaN	1.69016	3.52376
P24534	EEF1B2	Elongation factor 1-beta	EF1B_HUMAN	TRUE	100	0.164115	7.77573	244.672	189.747	226.582	253.033	240.724	227.298	196.657	221.727	227.335	222.294	219.257	220.914	235.725	216.852	222.308	220.352	216.495	225.411	225.594	218.001	281.818	252.442	245.451
P24539	ATP5PB	ATP synthase F(0) complex subunit B1, mitochondrial	AT5F1_HUMAN	TRUE	100	0.257708	5.7761	83.7309	63.159	81.186	38.1754	37.3854	43.2317	60.1766	42.0745	54.7002	48.7808	54.8986	49.7248	44.4125	42.5643	47.4488	45.3946	48.6194	49.4086	47.8122	41.0589	50.1834	50.8524	53.6266
P24666	ACP1	Low molecular weight phosphotyrosine protein phosphatase	PPAC_HUMAN	FALSE	98.3	0.138729	4.57264	22.2975	22.0908	18.3509	24.6879	21.3944	23.9444	20.4561	24.445	22.5569	22.1048	24.3872	22.6107	23.302	27.5463	27.3843	26.0385	27.0511	23.5086	27.4755	24.6687	23.7199	22.7906	23.5863
P24752	ACAT1	Acetyl-CoA acetyltransferase, mitochondrial	THIL_HUMAN	TRUE	100	0.173688	6.26055	103.745	87.5852	101.505	62.3359	63.6296	72.4354	86.802	71.3447	76.4654	70.4317	75.4313	74.0128	68.2089	70.6088	64.8783	63.9356	65.4283	67.1627	70.385	68.1601	67.6083	71.2571	69.7368
P24928	POLR2A	DNA-directed RNA polymerase II subunit RPB1	RPB1_HUMAN	TRUE	72.9	0.756625	3.2814	17.0355	NaN	31.0862	23.0369	15.2226	5.96074	7.08287	11.9399	5.9881	12.8937	9.02572	6.38261	8.94415	10.6488	6.87452	6.80677	4.21229	3.8622	4.22428	6.9231	11.1755	22.4878	29.9003
P24941	CDK2	Cyclin-dependent kinase 2	CDK2_HUMAN	TRUE	100	0.151002	6.07598	44.7372	62.6365	56.0267	78.8074	78.2374	68.9152	59.1443	72.76	64.6388	69.1425	67.2797	67.7131	64.1361	72.6866	68.1679	75.0383	80.7469	76.1698	72.2892	84.4261	81.4026	80.5891	72.3772
P25205	MCM3	DNA replication licensing factor MCM3	MCM3_HUMAN	FALSE	100	0.0894651	6.28819	75.6517	79.0762	81.0345	83.7251	81.5481	75.7526	69.6161	81.3782	72.4572	73.0158	76.245	73.1459	67.9328	71.4678	75.6868	76.4822	73.6487	73.46	72.9019	73.6889	73.6885	78.5295	79.4625
P25208	NFYB	Nuclear transcription factor Y subunit beta	NFYB_HUMAN	FALSE	88.1	0.221217	3.74151	12.7885	9.47112	10.0059	10.3217	NaN	12.8814	12.7161	13.8042	12.813	11.4414	12.2211	12.0531	9.23574	17.6989	10.7575	14.5163	12.3665	15.0383	16.2402	17.9523	NaN	16.7531	15.5356
P25311	AZGP1	Zinc-alpha-2-glycoprotein	ZA2G_HUMAN	FALSE	20.3	0.999872	3.34504	NaN	NaN	NaN	NaN	NaN	9.14537	15.7935	NaN	NaN	12.0732	NaN	NaN	7.01989	NaN	13.2398	NaN	NaN	NaN	NaN	NaN	NaN	7.37273	NaN
P25325	MPST	3-mercaptopyruvate sulfurtransferase	THTM_HUMAN	FALSE	98.3	0.125682	4.54504	21.2622	25.2532	21.6276	25.1131	22.9413	23.1227	23.3124	18.4067	20.1332	20.9446	23.6433	20.3601	20.2419	26.3119	27.0241	21.8676	24.7512	24.498	23.8306	29.6206	22.8408	21.6733	26.1723
P25398	RPS12	Small ribosomal subunit protein eS12	RS12_HUMAN	TRUE	100	0.289199	6.45523	100.365	117.505	98.942	141.954	137.365	94.6887	99.5293	89.625	102.817	105.344	104.219	75.7011	106.884	89.4923	115.946	121.669	121.017	123.683	131.221	103.074	128.079	132.631	112.792
P25440	BRD2	Bromodomain-containing protein 2	BRD2_HUMAN	TRUE	91.5	0.344434	2.31993	5.19576	5.86698	4.72677	6.86111	5.59698	4.0084	2.98658	4.552	4.1806	3.07881	3.14856	3.28829	3.15845	2.50932	7.24692	7.68985	8.92057	7.21294	8.27801	7.9265	7.26211	7.38542	6.82816
P25490	YY1	Transcriptional repressor protein YY1	TYY1_HUMAN	TRUE	76.3	1.47877	2.49673	5.09878	5.29933	3.91043	9.66806	9.76018	6.20291	4.36154	4.82809	4.89322	4.95938	2.82055	NaN	6.17927	3.89162	6.51124	6.91089	5.02567	6.55946	5.37714	5.36459	22.7099	75.7752	NaN
P25685	DNAJB1	DnaJ homolog subfamily B member 1	DNJB1_HUMAN	FALSE	100	0.100714	4.87863	30.4377	29.2076	32.1436	29.7997	28.1575	31.4617	26.0655	31.3285	29.5228	27.6446	31.3052	30.1605	29.8663	28.0865	28.8151	31.9859	28.347	28.2746	29.2309	32.0037	31.0482	31.4767	33.6227
P25705	ATP5F1A	ATP synthase subunit alpha, mitochondrial	ATPA_HUMAN	TRUE	100	0.18641	9.33034	886.493	799.588	878.589	529.567	465.671	560.995	705.97	572.169	629.111	599.081	629.265	641.715	564.083	636.879	529.688	525.23	524.458	514.287	525.08	469.003	605.675	575.815	600.034
P25786	PSMA1	Proteasome subunit alpha type-1	PSA1_HUMAN	TRUE	98.3	0.205063	6.63626	97.3989	80.7377	96.1137	128.358	128.519	100.92	99.2351	97.5772	115.863	95.8788	109.29	107.723	103.653	106.611	112.737	116.773	120.236	112.124	113.048	117.089	126.317	124.705	117.103
P25787	PSMA2	Proteasome subunit alpha type-2	PSA2_HUMAN	TRUE	100	0.21232	5.51559	44.2531	38.5841	47.7213	59.4398	49.824	51.2369	44.8256	55.1399	53.8924	54.124	50.9726	57.3153	53.465	53.2656	50.584	53.6752	51.3127	54.742	55.0242	50.5275	46.2769	58.4557	46.8823
P25788	PSMA3	Proteasome subunit alpha type-3	PSA3_HUMAN	TRUE	98.3	0.200335	6.05005	55.2762	49.9061	65.2542	76.0895	78.0366	70.1868	68.753	70.8044	73.3112	70.0221	76.1167	80.7555	68.7412	79.4215	76.9374	78.2878	75.8242	77.9823	77.2797	76.5639	73.836	78.7236	74.0366
P25789	PSMA4	Proteasome subunit alpha type-4	PSA4_HUMAN	TRUE	100	0.202091	6.59499	85.9255	84.164	88.6127	109.959	117.094	106.928	94.611	117.188	112.557	93.4428	103.908	117.671	104.918	116.836	112.956	112.349	103.872	110.55	114.378	118.263	117.212	103.081	121.349
P26038	MSN	Moesin	MOES_HUMAN	TRUE	96.6	0.174357	5.2809	32.4593	27.9661	32.4177	48.7843	42.8564	42.4654	34.4085	42.0426	42.3111	39.0443	41.3654	44.1255	42.1456	41.6731	42.9695	40.7817	42.1428	42.9611	41.3827	42.507	41.068	40.8326	43.5562
P26196	DDX6	Probable ATP-dependent RNA helicase DDX6	DDX6_HUMAN	TRUE	100	0.235161	4.08112	16.1034	15.0036	14.1714	26.6811	23.041	21.85	18.6484	20.8506	18.2379	20.0057	19.0525	18.7881	18.983	17.0165	22.7519	18.4602	20.3195	20.9527	21.2766	20.2278	18.8331	18.7546	16.5594
P26358	DNMT1	DNA (cytosine-5)-methyltransferase 1	DNMT1_HUMAN	TRUE	100	0.331923	2.94287	5.64779	5.32285	5.4237	16.2388	14.8714	9.30127	7.47676	9.85516	7.39874	8.09177	7.20097	6.56512	8.43268	6.92472	9.07894	8.81153	8.73953	7.99384	10.2739	10.2042	8.44743	9.017	8.90275
P26368	U2AF2	Splicing factor U2AF 65 kDa subunit	U2AF2_HUMAN	FALSE	100	0.114455	6.77098	124.348	113.895	110.402	105.628	116.852	114.417	120.752	108.76	118.428	120.045	110.06	113.397	125.459	123.868	108.432	100.913	99.613	96.5942	99.2222	102.833	118.795	111.211	122.263
P26373	RPL13	Large ribosomal subunit protein eL13	RL13_HUMAN	TRUE	100	0.58955	6.66809	79.8598	139.323	71.063	223.025	219.65	210.308	216.367	222.404	183.205	205.425	177.306	204.071	215.066	196.098	273.493	276.803	254.324	269.391	263.596	283.399	246.166	241.588	230.406
P26440	IVD	Isovaleryl-CoA dehydrogenase, mitochondrial	IVD_HUMAN	TRUE	93.2	0.238965	2.99468	11.4267	11.2123	7.98526	7.16528	4.20014	6.96546	7.73834	6.67622	9.81298	5.28759	7.28134	9.44787	5.70274	6.73793	6.73145	8.31378	7.15021	8.5081	8.32187	7.78133	11.6449	9.23148	7.69457
P26583	HMGB2	High mobility group protein B2	HMGB2_HUMAN	TRUE	100	0.268444	6.3977	77.6352	87.348	78.2759	86.9692	84.8224	90.3762	107.885	85.1488	73.7028	104.458	94.024	94.6948	111.417	94.8878	94.8929	86.8374	96.9592	98.8424	94.165	84.0682	108.502	98.4449	99.7285
P26599	PTBP1	Polypyrimidine tract-binding protein 1	PTBP1_HUMAN	TRUE	100	0.247681	6.89019	107.964	112.188	102.159	194.043	128.722	154.903	130.008	138.224	166.664	168.695	172.013	133.701	154.582	124.202	127.752	114.64	136.175	131.069	137.193	101.389	130.213	153.78	113.824
P26639	TARS1	Threonine--tRNA ligase 1, cytoplasmic	SYTC_HUMAN	TRUE	100	0.164351	6.17268	67.32	64.9732	69.1377	85.5331	82.2786	86.6338	67.8305	83.1399	74.6677	80.2808	74.5995	68.4146	81.4067	71.8001	84.0573	86.603	83.9225	90.9638	87.6923	84.4385	92.4748	83.049	84.6927
P26640	VARS1	Valine--tRNA ligase	SYVC_HUMAN	FALSE	100	0.124883	4.37655	23.5545	20.1378	21.8722	24.3337	24.1116	18.0794	16.0232	17.2953	20.1722	17.7855	21.4767	17.8125	17.2292	19.2627	21.4418	21.9477	21.577	22.1354	21.0994	21.1571	20.5653	19.3546	20.3211
P26641	EEF1G	Elongation factor 1-gamma	EF1G_HUMAN	FALSE	100	0.0947863	8.35719	323.494	296.699	320.244	323.534	316.603	304.848	320.651	304.954	324.375	340.474	336.701	331.065	332.162	306.163	327.817	328.087	339.574	350.652	344.605	334.219	331.261	351.211	322.655
P26885	FKBP2	Peptidyl-prolyl cis-trans isomerase FKBP2	FKBP2_HUMAN	TRUE	96.6	3.74617	4.99916	81.7974	91.2463	37.8934	11.7614	9.99784	34.1801	41.4807	48.3421	62.9845	69.1946	53.0866	68.3054	45.6206	65.321	12.9807	9.60417	9.51775	11.5947	11.1027	10.4282	10.9581	9.86147	11.0079
P27105	STOM	Stomatin	STOM_HUMAN	FALSE	32.2	0.658374	1.40164	3.26754	NaN	2.37911	1.49458	NaN	NaN	NaN	NaN	1.99541	2.91114	NaN	NaN	NaN	NaN	NaN	2.10533	NaN	NaN	1.01151	NaN	2.1884	NaN	NaN
P27144	AK4	Adenylate kinase 4, mitochondrial	KAD4_HUMAN	FALSE	94.9	0.180547	2.8044	6.97604	6.98093	6.16496	7.67307	5.831	5.5428	9.18432	5.50369	7.30786	4.98237	6.56312	7.4554	5.75738	6.74142	5.66403	6.06454	5.90578	6.46569	5.86372	6.90053	9.5683	9.17733	8.75774
P27348	YWHAQ	14-3-3 protein theta	1433T_HUMAN	TRUE	100	0.15049	4.93029	31.5922	26.6141	32.1229	38.2296	35.1326	33.9115	28.6406	36.0541	30.8126	32.6482	31.9038	31.3623	32.0931	33.9465	34.1006	32.6944	32.0046	33.6706	35.4245	33.996	37.9244	32.5123	36.6817
P27361	MAPK3	Mitogen-activated protein kinase 3	MK03_HUMAN	FALSE	100	0.207937	5.19189	34.5415	43.531	30.1906	41.5741	41.4623	29.3388	35.8156	25.2007	30.771	28.3182	36.4843	40.9053	25.0628	31.0034	36.8078	37.9139	30.4856	36.9911	35.6785	35.967	35.3903	31.8208	33.2097
P27449	ATP6V0C	V-type proton ATPase 16 kDa proteolipid subunit c	VATL_HUMAN	TRUE	100	0.479508	4.75823	50.0571	32.8865	36.3927	16.6717	10.1313	33.5292	17.1093	17.684	27.7819	19.9551	26.2842	29.6852	23.3641	18.5122	38.7573	23.267	23.682	36.5446	25.799	18.9116	17.4244	13.0374	8.01966
P27635	RPL10	Large ribosomal subunit protein uL16	RL10_HUMAN	TRUE	94.9	0.608265	5.46048	35.1569	61.0556	29.4793	136.854	107.726	77.8681	93.3061	60.9376	78.8277	79.2943	74.4376	70.0058	76.3836	61.9985	99.9163	99.9097	108.01	105.042	97.6479	78.908	113.044	149.14	104.506
P27694	RPA1	Replication protein A 70 kDa DNA-binding subunit	RFA1_HUMAN	FALSE	100	0.0987763	5.37447	43.4405	43.5934	43.24	50.7832	42.5132	42.8764	36.8515	42.6905	43.1892	37.1419	44.7322	40.3233	39.8152	40.6812	40.3762	40.8599	42.8195	41.242	41.5697	38.8161	40.7024	39.5486	43.5088
P27695	APEX1	DNA repair nuclease/redox regulator APEX1	APEX1_HUMAN	TRUE	98.3	0.212009	5.24027	34.9894	25.4144	33.5364	42.1255	42.5696	41.4085	39.9241	45.7467	43.6207	43.9951	43.7741	44.3349	43.2711	43.8355	45.8962	46.6979	46.5335	41.9202	43.4818	45.5244	40.3186	40.9783	43.0294
P27707	DCK	Deoxycytidine kinase	DCK_HUMAN	FALSE	93.2	0.280472	3.02194	7.57892	8.59612	7.93337	9.49754	7.77175	7.21134	8.42003	6.32554	7.08853	8.11046	9.49815	8.44176	5.37764	6.04309	9.05774	10.8061	8.6022	8.80082	8.30083	8.68736	7.35269	8.583	7.97752
P27708	CAD	Multifunctional protein CAD	PYR1_HUMAN	FALSE	100	0.132117	4.40551	22.0244	25.5495	22.2915	22.5558	21.0381	19.5813	20.7323	19.0511	22.3973	17.9348	20.9233	21.6364	17.7468	21.4139	19.5867	19.0574	19.6326	19.3302	19.8238	18.8202	20.8057	19.3328	20.3704
P27797	CALR	Calreticulin	CALR_HUMAN	TRUE	100	0.355102	7.63194	322.99	237.172	319.929	178.88	147.545	181.382	204.446	175.952	186.404	227.372	220.405	169.841	201.414	172.767	152.097	148.844	161.618	134.727	157.523	99.1043	139.328	171.931	125.916
P27816	MAP4	Microtubule-associated protein 4	MAP4_HUMAN	TRUE	100	0.3128	5.709	38.2698	36.7378	43.9343	80.1331	82.2112	56.2264	49.6561	61.1399	50.5683	51.1229	52.6055	50.284	57.6926	54.804	72.6648	81.3161	80.6954	69.0045	80.0944	84.7131	73.9946	74.9967	81.5159
P27824	CANX	Calnexin	CALX_HUMAN	TRUE	100	0.303758	6.16314	115.143	87.3191	105.529	58.1039	55.6265	62.4524	78.773	64.5214	65.9335	70.0346	63.949	58.0229	64.9648	60.5899	52.4023	52.9194	53.4463	52.0303	54.167	53.363	51.6281	57.9244	51.5585
P28066	PSMA5	Proteasome subunit alpha type-5	PSA5_HUMAN	TRUE	100	0.230512	5.78148	55.2103	39.2267	53.224	67.5317	55.2128	59.3542	56.3396	50.5392	63.0253	58.0374	66.8224	62.1642	59.8937	62.1378	65.3504	64.7429	72.9587	65.3011	71.2361	52.8758	62.3964	66.3048	62.0514
P28070	PSMB4	Proteasome subunit beta type-4	PSB4_HUMAN	FALSE	96.6	0.195546	4.85851	28.7544	22.3212	27.2863	34.6203	28.8545	32.8484	30.7353	33.561	36.2967	28.6639	32.7188	40.2361	28.4604	35.5276	29.7875	36.1072	34.3799	31.0498	31.9346	31.0578	35.8462	28.1206	38.086
P28072	PSMB6	Proteasome subunit beta type-6	PSB6_HUMAN	FALSE	94.9	0.123457	5.957	48.1478	49.4909	55.7606	60.6563	71.0451	61.5526	57.2387	64.3449	64.2088	54.8205	62.1332	72.7816	55.6621	73.9981	61.8871	65.7671	66.8129	69.9251	67.0656	63.9429	73.4359	68.0448	73.5833
P28074	PSMB5	Proteasome subunit beta type-5	PSB5_HUMAN	FALSE	94.9	0.14233	4.97699	29.8955	23.629	26.6635	39.4068	32.0431	33.6973	28.0141	31.756	37.0317	30.8486	33.6956	38.6925	32.7374	36.4321	36.4466	33.3349	33.4044	35.1735	36.3349	31.9126	32.6765	34.767	30.6757
P28288	ABCD3	ATP-binding cassette sub-family D member 3	ABCD3_HUMAN	TRUE	100	0.24445	3.17729	10.2399	11.2758	8.32481	5.03109	4.35086	8.18504	11.0478	8.95878	9.45519	9.08963	10.2346	7.10908	8.74322	7.88695	8.26825	8.83939	7.97952	7.66123	7.50124	7.03793	4.73374	5.35586	4.02988
P28325	CST5	Cystatin-D	CYTD_HUMAN	FALSE	25.4	0.521018	1.89757	NaN	NaN	4.67138	3.23228	NaN	NaN	3.9198	NaN	4.07426	3.60122	NaN	NaN	4.409	3.31084	11.1928	NaN	NaN	NaN	NaN	NaN	NaN	NaN	NaN
P28331	NDUFS1	NADH-ubiquinone oxidoreductase 75 kDa subunit, mitochondrial	NDUS1_HUMAN	TRUE	100	0.189048	4.10983	22.0253	22.5363	23.3237	12.5364	13.7047	15.5334	19.6313	15.9479	18.1583	16.0402	16.0509	16.5426	14.0329	16.3706	14.8125	15.2733	15.5401	14.1977	14.666	16.2564	14.9577	16.5677	14.6046
P28340	POLD1	DNA polymerase delta catalytic subunit	DPOD1_HUMAN	TRUE	89.8	0.330457	2.02528	0.703734	3.30815	2.02403	6.10961	6.4651	4.52404	2.36381	4.26502	3.7211	3.92721	2.59497	4.34281	2.89985	4.23911	6.05712	5.36447	6.06603	6.03247	6.09824	6.39247	6.11357	4.98902	5.04517
P28482	MAPK1	Mitogen-activated protein kinase 1	MK01_HUMAN	TRUE	100	0.211534	4.50619	19.3767	20.221	17.8224	28.9718	27.3736	24.561	14.5287	26.2393	19.3871	23.2061	18.7715	19.8016	25.787	20.2943	28.7545	32.4198	28.409	30.6061	30.7066	33.063	26.819	28.8333	28.5332
P28676	GCA	Grancalcin	GRAN_HUMAN	TRUE	93.2	0.348145	2.29433	4.49423	3.09374	6.16405	2.92978	5.33549	8.25512	4.15349	5.67727	3.78009	5.46277	4.11022	5.79068	2.74696	10.6282	7.85226	5.41066	5.8078	6.94703	6.75574	5.82653	6.43772	4.23143	3.76388
P28838	LAP3	Cytosol aminopeptidase	AMPL_HUMAN	TRUE	100	0.126648	4.71776	29.1396	25.688	24.7948	28.468	27.4066	25.2852	23.7275	27.7769	24.9753	24.4028	28.5712	29.3721	24.8691	29.8187	25.7423	27.3251	28.243	26.5578	26.8	26.9578	23.9164	23.8942	25.3038
P29144	TPP2	Tripeptidyl-peptidase 2	TPP2_HUMAN	FALSE	100	0.162032	4.76563	28.8813	21.9754	29.8841	28.3216	26.2785	29.8514	25.7778	34.2001	28.6886	25.3223	30.2557	27.5822	29.5739	28.8208	29.6855	30.003	29.0342	30.3406	31.8584	31.1108	25.9813	29.9993	33.1466
P29218	IMPA1	Inositol monophosphatase 1	IMPA1_HUMAN	FALSE	94.9	0.146188	4.22626	18.5293	15.252	16.7608	18.3599	17.2875	22.9382	18.6929	22.2253	20.1953	21.3431	21.2551	15.9015	21.0411	18.1797	21.9188	20.1981	23.1301	21.304	20.3644	22.0129	24.1501	19.881	18.2821
P29401	TKT	Transketolase	TKT_HUMAN	TRUE	100	0.233931	7.62197	189.178	160.93	194.695	228.919	225.065	225.401	191.664	234.086	226.282	205.464	226.074	242.323	215.08	248.303	246.513	235.675	235.304	228.626	226.272	231.594	244.996	251.147	244.264
P29692	EEF1D	Elongation factor 1-delta	EF1D_HUMAN	TRUE	100	0.14713	6.49095	89.8837	86.7538	84.6723	93.2067	87.9123	91.6191	90.5318	92.534	93.9153	96.3419	94.9108	97.9129	95.3222	98.4282	93.1416	89.1652	91.9357	93.7288	83.839	89.8599	91.7933	93.6323	90.3467
P29966	MARCKS	Myristoylated alanine-rich C-kinase substrate	MARCS_HUMAN	TRUE	100	0.230488	5.04898	36.4394	34.4416	40.4057	43.4622	45.0748	32.4745	41.6943	29.0057	36.7562	35.751	41.5464	33.9271	37.6683	39.5505	18.8897	26.7324	26.8883	21.3385	22.3217	25.0263	27.1616	29.6672	30.6433
P29992	GNA11	Guanine nucleotide-binding protein subunit alpha-11	GNA11_HUMAN	FALSE	100	0.169525	3.65477	12.9259	13.9829	11.3537	13.2543	13.124	12.9138	11.8871	11.7365	11.0452	12.1427	10.954	10.6201	12.3009	11.9245	13.4919	13.321	14.9107	13.8517	13.018	14.1707	13.6475	11.8111	14.1719
P30040	ERP29	Endoplasmic reticulum resident protein 29	ERP29_HUMAN	TRUE	100	0.220267	5.92918	94.7459	61.3476	84.1629	45.9727	51.5072	60.4975	68.9022	57.3696	51.5352	65.4763	58.7387	65.317	54.2977	59.3981	51.276	53.8223	52.5585	52.4519	55.5304	55.8666	51.1288	51.895	58.5425
P30041	PRDX6	Peroxiredoxin-6	PRDX6_HUMAN	FALSE	100	0.101564	7.91604	220.145	212.065	229.755	243.798	253.708	235.03	226.605	259.232	224.378	252.888	245.831	246.81	235.547	255.867	231.572	238.436	226.726	236.154	244.094	240.455	237.924	264.537	278.133
P30043	BLVRB	Flavin reductase (NADPH)	BLVRB_HUMAN	TRUE	98.3	0.287293	3.04109	6.17547	8.65891	6.0608	8.62621	6.98781	8.02052	8.11379	7.28503	8.34585	7.47034	7.64032	7.29534	7.38419	9.51706	5.54608	7.40583	6.19008	7.08891	6.40423	7.59106	9.48612	8.15247	7.88031
P30044	PRDX5	Peroxiredoxin-5, mitochondrial	PRDX5_HUMAN	TRUE	100	0.159195	6.00862	61.1728	66.3783	65.2438	50.1345	63.4054	61.1719	76.1692	57.4347	63.1962	59.96	63.0478	58.5989	68.2882	73.2733	64.9085	63.6057	61.3876	60.9124	61.8061	73.8538	68.8035	58.2057	70.7051
P30046	DDT	D-dopachrome decarboxylase	DOPD_HUMAN	TRUE	96.6	0.197104	6.45103	71.014	44.8265	71.4481	96.5753	113.817	101.502	84.2304	96.8628	91.4049	96.1333	88.8664	87.7733	92.5248	89.4059	100.712	116.145	110.413	93.5238	105.212	120.787	92.5664	104.791	93.9567
P30048	PRDX3	Thioredoxin-dependent peroxide reductase, mitochondrial	PRDX3_HUMAN	TRUE	100	0.252308	8.22005	420.93	360.701	419.055	240.464	230.899	246.923	349.593	246.205	302.564	289.896	299.286	300.469	266.585	278.651	241.038	228.608	255.973	228.481	229.953	181.035	275.326	287.755	265.427
P30049	ATP5F1D	ATP synthase subunit delta, mitochondrial	ATPD_HUMAN	TRUE	100	0.253411	6.55758	135.349	116.014	137.553	70.6097	73.6561	89.74	89.3445	86.0052	90.1812	73.6135	84.4274	95.4463	79.2604	93.8188	84.2598	66.519	75.8226	78.9734	76.32	83.8901	90.7056	69.3892	71.9972
P30050	RPL12	Large ribosomal subunit protein uL11	RL12_HUMAN	TRUE	100	0.315336	7.35346	178.649	153.469	202.826	248.411	279.536	183.516	183.867	177.191	157.145	214.492	188.702	177.475	184.556	168.429	201.879	216.505	228.498	221.362	220.076	214.032	263.872	264.347	269.021
P30084	ECHS1	Enoyl-CoA hydratase, mitochondrial	ECHM_HUMAN	TRUE	100	0.211311	6.7108	153.713	127.782	133.996	78.9555	83.5637	91.0353	102.549	89.3958	101.353	104.114	95.922	106.918	82.8458	108.76	90.4588	95.4162	96.3733	89.3292	93.7791	95.4978	92.1674	95.1969	87.9225
P30085	CMPK1	UMP-CMP kinase	KCY_HUMAN	FALSE	98.3	0.181568	3.92371	11.9237	14.6781	13.6038	15.63	15.1937	13.0645	14.6059	13.1449	13.4449	14.3357	14.8241	15.1009	12.7084	14.9356	16.4655	19.9953	16.4956	16.8319	17.9203	16.3679	19.4601	20.0736	16.1557
P30086	PEBP1	Phosphatidylethanolamine-binding protein 1	PEBP1_HUMAN	FALSE	100	1.02069	7.59035	192.727	167.496	189.325	230.052	213.722	212.02	183.547	219.13	233.204	202.279	230.716	238.915	215.224	240.179	224.582	228.41	234.756	203.432	215.51	194.796	225.38	226.818	215.54
P30101	PDIA3	Protein disulfide-isomerase A3	PDIA3_HUMAN	TRUE	100	0.265885	7.17553	223.768	169.789	220.03	119.594	110.938	130.634	146.583	120.805	137.093	140.519	143.902	128.954	132.992	131.084	119.944	115.977	125.727	120.968	119.589	109.998	123.96	132.225	123.582
P30153	PPP2R1A	Serine/threonine-protein phosphatase 2A 65 kDa regulatory subunit A alpha isoform	2AAA_HUMAN	FALSE	100	0.125272	6.44517	104.565	88.7857	96.1051	119.206	94.9972	85.1897	80.4317	82.7557	84.9355	86.6702	86.9499	74.2287	89.7207	82.7069	97.463	95.6715	100.607	97.866	99.6072	86.5779	107.788	112.236	101.569
P30260	CDC27	Cell division cycle protein 27 homolog	CDC27_HUMAN	FALSE	89.8	0.490502	2.62707	9.54422	8.3637	8.23995	3.87469	4.5183	4.1249	4.98468	4.6969	5.91152	5.48024	5.5906	7.32833	5.17976	5.46433	7.31681	4.66181	5.01933	5.65483	4.73872	5.95151	NaN	4.63442	NaN
P30405	PPIF	Peptidyl-prolyl cis-trans isomerase F, mitochondrial	PPIF_HUMAN	FALSE	100	0.181424	4.66441	27.5264	27.1483	32.4827	22.5335	19.554	21.1687	30.0195	24.0966	24.6902	29.5136	24.8333	22.3354	22.4268	33.1909	26.6671	22.1645	24.4096	25.3035	25.6634	19.2995	21.6839	28.3393	21.5999
P30419	NMT1	Glycylpeptide N-tetradecanoyltransferase 1	NMT1_HUMAN	TRUE	98.3	0.211082	3.63114	10.4986	9.17488	10.7129	11.7282	12.6744	10.6898	9.48893	11.9687	13.3125	11.4911	14.614	12.7749	10.7658	11.7578	14.8494	12.7402	14.7192	13.5439	10.7502	13.4192	12.6653	11.5697	13.1744
P30519	HMOX2	Heme oxygenase 2	HMOX2_HUMAN	TRUE	98.3	0.231108	2.84494	11.8064	8.29852	9.00632	7.14106	9.24799	6.72472	4.92758	5.25171	5.33038	6.11867	5.03468	6.02647	5.93224	4.1158	5.93195	6.46695	5.82294	6.2813	6.74152	8.02521	8.13656	5.37252	8.60669
P30520	ADSS2	Adenylosuccinate synthetase isozyme 2	PURA2_HUMAN	TRUE	96.6	0.169047	4.35595	19.3289	15.3654	18.1491	25.9368	23.291	21.197	15.6053	19.4528	22.5473	15.2592	22.71	20.1673	21.1253	22.0665	24.7574	25.3546	26.2915	24.2631	23.9189	26.1203	23.7519	23.1743	21.4773
P30533	LRPAP1	Alpha-2-macroglobulin receptor-associated protein	AMRP_HUMAN	TRUE	96.6	0.354939	2.87576	11.9062	5.04829	9.69473	8.12064	10.0594	5.65414	4.96104	6.10615	6.37174	3.99791	6.44911	7.87295	6.36377	5.41973	7.98194	8.12989	8.56158	8.76157	7.80275	7.50019	9.04454	5.32174	8.83494
P30566	ADSL	Adenylosuccinate lyase	PUR8_HUMAN	FALSE	98.3	0.174265	3.09866	7.10382	6.88703	7.74495	7.47638	8.63823	8.20149	7.99521	10.1521	7.80137	7.94462	8.08695	8.026	9.1743	8.56179	9.40999	7.83496	9.75741	9.93429	9.20695	11.7308	10.2267	9.89034	8.91053
P30626	SRI	Sorcin	SORCN_HUMAN	TRUE	100	0.133342	6.12407	91.5468	60.1707	88.9661	72.2119	68.8104	67.4748	73.8793	69.565	79.4469	71.5078	69.3751	70.7958	72.9334	74.7748	75.5619	73.1376	75.0876	76.4691	79.9748	75.4303	67.4499	61.8652	80.1567
P30837	ALDH1B1	Aldehyde dehydrogenase X, mitochondrial	AL1B1_HUMAN	FALSE	6.8	0.323416	0.0751955	NaN	NaN	0.904394	NaN	NaN	NaN	NaN	NaN	NaN	NaN	1.09561	NaN	NaN	NaN	NaN	NaN	NaN	NaN	NaN	NaN	NaN	NaN	NaN
P30876	POLR2B	DNA-directed RNA polymerase II subunit RPB2	RPB2_HUMAN	TRUE	84.7	0.399944	2.39454	4.75756	NaN	5.49515	6.66581	9.50452	7.90397	4.2843	7.10801	3.1778	7.36511	6.24034	3.53806	6.4114	3.21539	5.50572	4.86745	4.87568	5.47146	4.67811	6.70489	4.13275	3.80892	6.52842
P31040	SDHA	Succinate dehydrogenase [ubiquinone] flavoprotein subunit, mitochondrial	SDHA_HUMAN	TRUE	100	0.254667	3.95892	25.4909	19.4578	23.0782	12.4924	12.0261	15.5654	16.4342	15.8661	15.4009	15.9872	15.8056	12.9757	15.3437	14.3642	11.5345	11.331	12.6498	12.3836	11.9132	11.2161	11.6865	11.7994	11.7509
P31146	CORO1A	Coronin-1A	COR1A_HUMAN	FALSE	93.2	0.831268	2.24787	3.31272	9.25696	3.79608	2.18353	NaN	4.51612	6.3837	3.34293	4.71026	5.72336	5.09975	4.79436	3.35427	4.47843	3.17547	2.72743	2.6306	2.00013	1.878	2.71734	NaN	NaN	NaN
P31150	GDI1	Rab GDP dissociation inhibitor alpha	GDIA_HUMAN	TRUE	94.9	0.17852	4.89811	24.7098	22.2878	26.2898	31.917	32.7419	29.1995	29.9474	34.2453	31.3451	27.9973	30.7563	32.1396	29.1875	30.7836	33.8221	36.6876	36.6336	34.725	34.9157	40.1248	35.5159	30.5861	40.643
P31151	S100A7	Protein S100-A7	S10A7_HUMAN	FALSE	54.2	1.5389	2.51036	NaN	NaN	1.9365	NaN	10.8871	51.6908	2.69163	5.4297	NaN	NaN	9.09956	2.31762	1.7971	NaN	NaN	7.45575	NaN	NaN	2.16028	NaN	3.3353	3.97329	7.66216
P31153	MAT2A	S-adenosylmethionine synthase isoform type-2	METK2_HUMAN	TRUE	100	0.235091	5.0331	24.1272	24.1512	26.8972	64.3917	47.8167	28.9195	27.9222	27.3234	31.0438	28.4346	32.1536	27.5124	28.6982	29.2419	45.4144	40.1189	46.4795	44.2289	43.077	35.0854	43.6804	45.4297	45.8375
P31350	RRM2	Ribonucleoside-diphosphate reductase subunit M2	RIR2_HUMAN	TRUE	94.9	0.514589	2.76215	4.74382	4.12315	2.43869	12.9135	12.5376	10.8221	5.49456	12.1686	7.25681	10.3156	6.86426	6.11736	11.3988	7.27006	8.20897	7.77634	6.81169	7.87851	8.89379	8.22566	7.61461	7.28898	9.9948
P31483	TIA1	Cytotoxic granule associated RNA binding protein TIA1	TIA1_HUMAN	TRUE	100	0.179523	4.33552	14.8797	13.386	12.2465	23.43	22.0458	23.6772	23.3727	22.1524	22.0371	19.0049	21.264	27.0654	19.1627	20.0007	25.0456	23.8459	22.9417	23.8541	22.2291	25.6604	25.828	22.2464	24.0944
P31689	DNAJA1	DnaJ homolog subfamily A member 1	DNJA1_HUMAN	FALSE	100	0.148384	4.41974	20.4968	27.2323	21.7392	22.0688	20.7551	20.7848	24.0933	19.8101	21.4252	22.6783	19.4364	19.5415	22.8659	22.5654	23.8083	22.7476	21.7651	22.4397	21.6998	19.7991	21.5935	20.4048	19.2738
P31749;P31751;Q9Y243	AKT1;AKT2;AKT3	RAC-alpha serine/threonine-protein kinase;RAC-beta serine/threonine-protein kinase;RAC-gamma serine/threonine-protein kinase	AKT1_HUMAN;AKT2_HUMAN;AKT3_HUMAN	FALSE	10.2	0.247128	0.0892047	NaN	NaN	NaN	NaN	0.852448	NaN	NaN	NaN	NaN	NaN	NaN	NaN	NaN	NaN	0.899688	NaN	NaN	NaN	NaN	NaN	NaN	NaN	NaN
P31930	UQCRC1	Cytochrome b-c1 complex subunit 1, mitochondrial	QCR1_HUMAN	TRUE	100	0.364387	5.82889	111.01	60.6364	98.2645	57.5323	41.2248	53.5455	51.8783	42.4244	63.4741	54.3529	60.0331	45.7578	49.3362	42.2683	49.4613	46.0305	49.3516	52.7137	51.545	42.0376	35.1536	46.5858	35.2717
P31937	HIBADH	3-hydroxyisobutyrate dehydrogenase, mitochondrial	3HIDH_HUMAN	TRUE	100	0.317327	3.02848	12.472	10.9452	12.7567	6.22176	5.98019	6.15047	7.49999	6.88483	8.02364	6.43337	7.4991	5.55404	6.12717	7.34398	7.70935	7.86255	7.33898	7.23354	6.5322	7.42872	5.46441	7.29904	7.86442
P31939	ATIC	Bifunctional purine biosynthesis protein ATIC	PUR9_HUMAN	FALSE	100	0.0824122	5.95667	69.1703	66.9225	62.0263	61.9403	60.5172	58.6631	56.9258	56.7578	63.7414	54.6789	68.6694	63.1868	59.2994	63.4147	58.2619	59.0143	56.6488	62.0772	58.2392	57.2138	63.0567	61.154	63.1228
P31942	HNRNPH3	Heterogeneous nuclear ribonucleoprotein H3	HNRH3_HUMAN	TRUE	100	0.194487	5.91688	35.3708	56.5635	37.5095	59.6704	61.9072	62.6959	72.5691	62.3819	67.0373	63.3387	67.4987	63.3757	63.3908	64.4695	63.1419	61.1624	61.6604	60.1082	63.7512	66.106	61.1275	59.8146	65.1232
P31943	HNRNPH1	Heterogeneous nuclear ribonucleoprotein H	HNRH1_HUMAN	TRUE	100	0.146696	6.35314	80.3006	101.189	73.0169	95.952	85.8117	93.811	96.2439	85.7428	90.5077	94.588	97.5906	84.7622	95.8499	88.2228	74.5415	78.8898	78.6442	75.8201	77.1191	65.4969	80.5639	88.1571	75.3235
P31946	YWHAB	14-3-3 protein beta/alpha	1433B_HUMAN	TRUE	100	0.194395	9.43881	599.214	581.387	639.338	728.028	806.355	821.795	709.636	835.289	756.961	803.832	725.412	833.067	796.143	891.235	727.364	768.588	712.892	712.528	680.709	716.91	823.308	753.074	875.908
P31948	STIP1	Stress-induced-phosphoprotein 1	STIP1_HUMAN	TRUE	100	0.172847	7.5419	181.935	163.762	179.905	215.767	202.702	227.192	200.579	228.439	218.108	223.063	222.26	203.435	230.528	207.628	197.023	191.062	195.141	201.796	194.419	193.647	201.967	199.636	212.62
P31949	S100A11	Protein S100-A11	S10AB_HUMAN	TRUE	96.6	0.200655	4.81423	30.8395	20.4569	24.2984	37.6029	34.8357	29.6869	25.9962	30.3923	27.4243	36.4483	27.4339	24.4367	32.2472	23.5478	33.6326	33.9913	30.5419	34.6084	32.1555	33.8682	36.0803	33.7838	40.8615
P32119	PRDX2	Peroxiredoxin-2	PRDX2_HUMAN	TRUE	100	0.142518	6.89581	111.331	118.511	108.766	124.189	121.542	129.286	119.957	114.425	129.179	126.25	128.629	135	127.836	131.31	123.074	125.973	117.863	123.982	122.466	121.419	132.101	125.654	121.641
P32121	ARRB2	Beta-arrestin-2	ARRB2_HUMAN	FALSE	1.7	NaN	0	NaN	NaN	NaN	NaN	NaN	NaN	NaN	NaN	NaN	NaN	NaN	NaN	NaN	NaN	NaN	NaN	NaN	NaN	NaN	NaN	NaN	NaN	NaN
P32189;Q14409	GK;GK3	Glycerol kinase;Glycerol kinase 3	GLPK_HUMAN;GLPK3_HUMAN	FALSE	81.4	0.424158	1.26544	2.64226	2.66419	2.55964	1.71241	3.56567	2.01716	1.96697	1.53478	2.01383	1.80534	2.33432	2.71486	1.24036	2.37595	1.26373	1.48151	2.0873	1.95122	1.9862	1.62963	NaN	NaN	NaN
P32321	DCTD	Deoxycytidylate deaminase	DCTD_HUMAN	FALSE	37.3	0.311652	1.44953	NaN	NaN	1.59659	3.02129	5.05999	NaN	NaN	2.98346	2.84623	NaN	2.5544	NaN	NaN	1.63128	NaN	2.3786	2.44351	NaN	3.22964	1.87932	NaN	NaN	NaN
P32969	RPL9	Large ribosomal subunit protein uL6	RL9_HUMAN	TRUE	100	0.628411	5.74607	37.1696	110.18	36.394	210.144	101.039	98.5126	82.44	100.057	111.573	80.8078	98.0192	84.0883	129.8	97.3487	130.466	124.942	116.371	116.259	123.445	68.7958	142.785	132.719	97.2725
P33121	ACSL1	Long-chain-fatty-acid--CoA ligase 1	ACSL1_HUMAN	TRUE	98.3	0.195574	3.01636	10.5235	9.75211	7.53949	7.06148	7.74194	8.46978	8.90705	8.61293	7.26885	7.762	6.99706	6.8749	8.57945	7.08895	6.0179	6.19499	6.39041	6.76908	6.43518	8.35683	7.10877	7.25667	6.73331
P33176	KIF5B	Kinesin-1 heavy chain	KINH_HUMAN	FALSE	100	0.117461	5.05831	35.1486	34.4044	36.1762	37.9389	35.8171	31.1675	29.2388	28.4291	27.7845	29.7352	29.5548	29.1984	29.8539	30.5349	34.6585	34.0253	32.0318	35.2948	33.9029	32.6404	35.9425	36.1015	32.5147
P33240	CSTF2	Cleavage stimulation factor subunit 2	CSTF2_HUMAN	FALSE	98.3	0.106741	3.882	19.7116	13.5705	14.7331	13.0863	12.7571	15.2197	16.5454	17.5328	15.8162	13.5286	14.419	14.1284	15.2676	16.304	16.2831	15.9369	16.6093	14.5141	15.2202	13.709	14.551	13.1147	16.3849
P33316	DUT	Deoxyuridine 5'-triphosphate nucleotidohydrolase, mitochondrial	DUT_HUMAN	TRUE	94.9	0.322365	4.24084	15.3718	14.1541	13.9007	37.6059	29.5962	25.7494	22.4521	26.0447	25.0834	23.4667	21.7317	25.7891	23.1252	21.9001	23.7375	24.387	25.7786	24.594	23.2643	19.2774	28.1271	26.9715	22.3588
P33552	CKS2	Cyclin-dependent kinases regulatory subunit 2	CKS2_HUMAN	TRUE	86.4	0.619577	1.79632	NaN	NaN	1.45316	7.44372	5.24198	4.807	3.70855	2.71511	3.43871	6.81131	3.84656	2.29483	8.00215	2.4815	5.5118	4.97113	7.97916	6.22649	7.01726	3.38973	5.7254	5.9326	2.58601
P33991	MCM4	DNA replication licensing factor MCM4	MCM4_HUMAN	FALSE	100	0.110851	5.90956	69.3063	63.673	65.7439	72.2285	60.6436	54.3048	54.3318	54.5315	54.0942	52.3324	55.2847	52.5981	52.0015	52.6574	65.1189	59.9168	60.7948	60.288	59.5179	53.5242	60.8707	63.2102	56.2035
P33992	MCM5	DNA replication licensing factor MCM5	MCM5_HUMAN	FALSE	100	0.121802	5.84349	59.5569	66.8017	60.8075	68.0382	62.0967	53.6579	53.765	49.8979	56.6781	50.855	55.1054	55.2378	52.7689	54.0713	58.7819	53.3701	53.7827	56.2201	55.5217	52.6954	55.4878	55.2109	50.9132
P33993	MCM7	DNA replication licensing factor MCM7	MCM7_HUMAN	FALSE	100	0.143054	5.98576	72.2083	69.7818	64.8118	73.623	66.891	58.2219	58.9975	52.1219	60.0686	55.5885	62.3763	58.8228	59.0473	58.8314	66.4851	61.933	62.1684	64.3721	62.1257	60.5246	61.0991	64.9584	53.3735
P34896	SHMT1	Serine hydroxymethyltransferase, cytosolic	GLYC_HUMAN	TRUE	72.9	0.371933	0.908548	0.931116	NaN	2.30344	2.67736	3.20413	1.94795	1.22746	1.79952	NaN	NaN	1.85617	NaN	1.17132	1.51169	1.34863	1.77686	2.77927	0.926564	2.32472	1.20897	2.2299	3.23304	1.85296
P34897	SHMT2	Serine hydroxymethyltransferase, mitochondrial	GLYM_HUMAN	FALSE	100	0.180799	6.72435	133.887	135.975	132.212	91.0108	88.4125	97.0044	129.524	106.154	104.577	108.056	106.255	106.499	97.8168	100.348	91.8339	98.5798	89.1997	94.1524	94.6652	92.3755	103.939	97.8809	95.0343
P34931	HSPA1L	Heat shock 70 kDa protein 1-like	HS71L_HUMAN	TRUE	15.3	0.753419	3.52536	NaN	NaN	NaN	6.72722	4.57133	NaN	NaN	NaN	NaN	NaN	NaN	NaN	NaN	NaN	NaN	NaN	NaN	NaN	NaN	NaN	32.0538	34.2243	26.8449
P34932	HSPA4	Heat shock 70 kDa protein 4	HSP74_HUMAN	TRUE	100	0.227443	5.40943	41.1957	30.3926	40.8133	55.2517	53.1449	51.4212	38.0727	52.0513	48.1968	47.9386	48.002	45.4732	50.703	46.6837	51.3081	51.7592	53.0388	52.6224	53.2147	54.9724	55.2016	54.5907	52.3198
P34949	MPI	Mannose-6-phosphate isomerase	MPI_HUMAN	TRUE	84.7	0.325063	1.57332	1.65393	NaN	1.18206	4.45081	3.26204	2.02343	2.4622	2.0947	5.13505	3.8415	2.62498	4.61526	2.60923	3.71982	3.03013	4.49668	2.74818	3.5324	2.98695	3.8053	3.66637	1.68761	3.10238
P35080	PFN2	Profilin-2	PROF2_HUMAN	TRUE	100	0.216489	3.96367	14.6191	13.4993	16.7037	25.7823	16.9589	14.4932	12.8871	12.3348	15.8468	12.6917	14.5406	10.9608	12.0359	12.5876	16.3115	16.1435	13.6939	16.8881	13.301	15.4747	16.359	19.5409	14.5791
P35219	CA8	Carbonic anhydrase-related protein	CAH8_HUMAN	TRUE	81.4	0.278243	1.505	1.90157	2.15017	2.00319	3.48825	2.86031	4.36699	2.05336	3.83428	2.63754	2.74858	2.61227	3.01995	2.80419	2.33738	4.16068	3.11386	3.06099	3.30741	2.3599	4.71518	2.2688	NaN	1.9332
P35221	CTNNA1	Catenin alpha-1	CTNA1_HUMAN	TRUE	76.3	0.328016	1.95567	3.77555	2.42424	3.22649	6.37426	6.0813	5.3633	4.21996	4.28911	5.18403	3.87725	3.12892	6.22114	4.91224	NaN	2.66735	3.4174	2.44074	4.02885	3.40137	3.51868	4.72615	5.33218	4.38752
P35232	PHB1	Prohibitin 1	PHB1_HUMAN	TRUE	100	0.28441	8.21065	452.256	385.358	458.063	154.361	160.558	232.628	310.481	245.26	261.991	258.95	270.708	277.77	249.28	281.364	231.748	236.276	238.11	226.682	230.007	220.224	247.909	245.047	248.051
P35237	SERPINB6	Serpin B6	SPB6_HUMAN	FALSE	96.6	0.249749	2.38312	4.94962	3.66331	5.9867	5.2313	5.05258	5.18952	4.21698	5.71831	4.39693	4.76076	5.14221	6.31481	2.82349	5.15107	4.43391	5.18397	5.65393	4.90837	5.60418	6.504	5.83279	7.36378	5.12795
P35241	RDX	Radixin	RADI_HUMAN	TRUE	100	0.249708	7.17223	138.543	124.054	129.245	193.052	184.656	164.855	161.166	167.889	158.34	164.291	161.363	172.724	168.46	161.072	174.84	175.042	164.091	178.577	181.013	184.025	198.93	181.309	177.205
P35244	RPA3	Replication protein A 14 kDa subunit	RFA3_HUMAN	TRUE	100	0.210419	3.74062	17.8573	12.3828	14.8179	19.8362	15.2723	12.7073	12.8221	8.35031	15.0325	11.5643	14.5662	11.5566	12.6955	12.4987	15.4919	14.8199	17.7578	15.183	16.8567	9.99549	10.5516	18.2016	15.7641
P35249	RFC4	Replication factor C subunit 4	RFC4_HUMAN	FALSE	100	0.241423	3.92112	17.9451	17.8457	15.5754	17.029	16.9643	12.2836	15.1522	13.023	14.885	10.9878	14.3708	13.8449	10.2047	13.9873	14.5335	14.921	14.9062	16.145	15.8335	18.9126	14.7691	13.3139	14.7331
P35250	RFC2	Replication factor C subunit 2	RFC2_HUMAN	TRUE	100	0.181618	4.24657	23.0761	25.3986	22.1875	23.9086	22.9913	14.7717	16.9955	16.4137	20.056	13.9176	18.9523	18.8363	14.0876	16.8268	16.471	16.1538	18.7479	19.5641	19.0081	17.3575	18.1902	18.3792	20.6094
P35251	RFC1	Replication factor C subunit 1	RFC1_HUMAN	TRUE	94.9	0.2765	2.1683	3.85229	4.89772	2.94321	5.71528	5.10998	3.60309	3.08545	4.45823	3.23125	4.33177	4.25977	3.64934	4.3642	3.99826	4.43049	4.80666	3.81549	5.08024	5.20187	5.08961	4.37221	4.77915	4.55922
P35268	RPL22	Large ribosomal subunit protein eL22	RL22_HUMAN	TRUE	100	0.308927	7.0249	98.1768	145.635	94.71	160.11	177.443	158.166	172.224	165.728	146.097	159.622	150.683	177.619	163.513	162.34	191.844	178.896	179.304	178.098	170.021	188.283	184.701	166.097	177.564
P35269	GTF2F1	General transcription factor IIF subunit 1	T2FA_HUMAN	TRUE	93.2	0.353763	1.77767	2.28528	3.63138	3.41989	3.7477	3.91702	3.29928	3.93356	5.32985	3.64649	2.48414	3.23865	3.14754	3.24654	1.74576	2.76821	3.65421	3.83188	3.817	4.6907	3.6011	3.25269	6.8017	2.88339
P35443	THBS4	Thrombospondin-4	TSP4_HUMAN	FALSE	83.1	1.29499	4.906	45.3013	52.4448	47.4295	NaN	NaN	10.1436	22.7167	12.3524	24.4703	16.6712	25.6917	23.3857	11.725	23.3065	NaN	NaN	NaN	NaN	NaN	2.79085	NaN	NaN	NaN
P35527	KRT9	Keratin, type I cytoskeletal 9	K1C9_HUMAN	TRUE	100	1.44234	5.01274	5.69649	33.8547	128.406	12.0754	25.8646	33.5434	181.381	40.9643	6.37222	13.2447	58.2772	120.886	16.0812	20.6173	21.0677	17.1102	34.1014	5.57898	32.4848	19.2564	58.3439	7.26383	6.58045
P35573	AGL	Glycogen debranching enzyme	GDE_HUMAN	FALSE	96.6	1.05705	2.39306	4.55125	4.43621	4.03324	4.83811	4.58957	5.45371	3.74449	4.33618	4.74343	3.56374	4.396	4.97204	3.61739	4.46812	5.40022	4.98025	5.14382	5.0399	4.42558	5.4371	4.12749	4.10753	3.85541
P35579	MYH9	Myosin-9	MYH9_HUMAN	FALSE	100	0.160823	6.73278	146.567	122.081	141.595	100.689	93.5393	84.4734	93.2472	83.1828	96.6212	82.6824	96.7758	92.7684	82.6311	95.4217	121.451	119.951	122.354	119.884	114.548	108.428	118.105	121.294	107.845
P35580	MYH10	Myosin-10	MYH10_HUMAN	FALSE	100	0.168379	4.97512	48.2797	36.4556	46.7771	31.7435	27.9477	30.7425	32.629	28.2993	31.1836	32.047	32.2751	29.448	30.6586	29.2413	29.3305	28.1107	28.6272	27.8172	28.822	27.0616	28.5588	29.9865	26.3687
P35606	COPB2	Coatomer subunit beta'	COPB2_HUMAN	FALSE	100	0.126095	5.16577	38.1063	39.8863	38.015	39.29	40.2134	39.2112	36.5325	38.8659	34.8925	38.0769	35.8607	35.4043	39.4132	34.1062	37.8225	37.21	36.959	38.626	37.346	38.6443	40.3948	35.8897	36.9038
P35609	ACTN2	Alpha-actinin-2	ACTN2_HUMAN	FALSE	3.4	0.0904272	0.192555	NaN	NaN	NaN	NaN	NaN	NaN	NaN	NaN	NaN	NaN	NaN	NaN	NaN	NaN	NaN	NaN	NaN	NaN	NaN	NaN	NaN	NaN	NaN
P35610	SOAT1	Sterol O-acyltransferase 1	SOAT1_HUMAN	FALSE	6.8	0.0948196	0.170876	NaN	NaN	1.25182	NaN	NaN	NaN	NaN	NaN	NaN	NaN	1.184	NaN	NaN	NaN	NaN	NaN	NaN	NaN	NaN	NaN	NaN	NaN	NaN
P35611	ADD1	Alpha-adducin	ADDA_HUMAN	TRUE	100	0.170119	3.42467	9.92146	10.392	9.49077	14.9685	12.1547	9.59938	8.05822	11.6048	8.70023	7.45053	9.83797	8.86201	9.37407	8.64978	11.8482	10.9802	11.523	12.0256	10.5781	12.9295	13.7563	13.5924	14.1807
P35613	BSG	Basigin	BASI_HUMAN	TRUE	100	0.303566	6.03613	76.1833	66.081	77.2772	52.6033	45.9878	61.387	58.9168	58.8161	54.2799	65.9769	58.3428	57.7965	56.6994	54.7607	66.4407	66.6112	63.6769	64.7532	64.383	64.6736	64.8772	65.7522	58.6888
P35637	FUS	RNA-binding protein FUS	FUS_HUMAN	TRUE	100	0.267188	6.94308	97.6777	107.361	95.3242	155.346	144.449	155.385	142.546	141.334	154.669	156.409	149.667	167.163	149.255	157.597	152.492	147.206	154.132	148.86	138.473	139.537	145.255	149.97	135.849
P35658	NUP214	Nuclear pore complex protein Nup214	NU214_HUMAN	FALSE	94.9	0.144306	4.00066	14.6245	17.5689	14.2294	16.8152	15.578	14.8841	16.9284	13.3195	15.0949	12.013	17.7041	15.2393	16.5742	19.2104	15.4455	14.6755	14.5863	15.7963	14.0936	14.173	15.3312	15.3721	19.1074
P35659	DEK	Protein DEK	DEK_HUMAN	TRUE	100	0.160138	5.03038	27.2741	32.9529	27.3175	34.9419	35.2296	37.8068	42.209	36.4257	36.2373	35.1682	34.5823	39.6311	36.1223	36.8387	34.1789	33.5653	31.1219	35.6996	32.5478	33.8856	33.0654	32.4555	36.5729
P35813	PPM1A	Protein phosphatase 1A	PPM1A_HUMAN	FALSE	94.9	0.309769	2.49718	8.72263	7.83998	6.96214	5.53179	3.25568	6.32593	4.37271	7.30974	5.43605	3.5566	6.01203	4.74654	4.74081	6.44287	7.07687	4.36379	5.46337	5.25257	4.30776	7.29916	4.31237	5.54039	5.54542
P35908	KRT2	Keratin, type II cytoskeletal 2 epidermal	K22E_HUMAN	TRUE	100	1.83186	6.25016	35.7807	127.187	172.634	9.52961	141.329	169.173	261.051	105.55	20.9997	38.2385	123.166	184.7	87.0564	21.7043	30.1286	54.9872	88.1242	17.7855	61.841	76.9889	85.245	81.1048	35.7275
P35914	HMGCL	Hydroxymethylglutaryl-CoA lyase, mitochondrial	HMGCL_HUMAN	FALSE	0	NaN	NaN	NaN	NaN	NaN	NaN	NaN	NaN	NaN	NaN	NaN	NaN	NaN	NaN	NaN	NaN	NaN	NaN	NaN	NaN	NaN	NaN	NaN	NaN	NaN
P35998	PSMC2	26S proteasome regulatory subunit 7	PRS7_HUMAN	FALSE	100	0.10995	6.56649	108.24	106.404	100.745	99.9604	94.5656	97.3244	85.676	98.9989	92.7914	89.7822	88.2161	87.0507	88.9053	92.4493	96.4039	97.1459	93.9932	89.1918	95.4051	103.648	102.938	90.4168	98.4562
P36404	ARL2	ADP-ribosylation factor-like protein 2	ARL2_HUMAN	TRUE	98.3	0.272898	2.77139	5.40386	7.79085	6.94188	10.6523	9.4684	9.00258	5.82158	6.21052	4.96694	3.86156	6.94637	5.57146	4.89817	4.95373	5.84543	7.55941	7.51008	8.68803	7.28169	9.2567	9.43578	9.6274	8.92764
P36405	ARL3	ADP-ribosylation factor-like protein 3	ARL3_HUMAN	FALSE	100	0.156674	4.272	14.6251	16.1017	15.5499	20.2615	20.9246	22.8271	18.4493	22.6999	16.6095	17.516	18.7267	19.249	23.3629	20.0836	21.769	18.0924	20.6089	21.2099	22.1385	24.38	22.8401	18.5356	16.8847
P36507	MAP2K2	Dual specificity mitogen-activated protein kinase kinase 2	MP2K2_HUMAN	FALSE	98.3	0.206353	3.71239	11.5204	15.71	12.41	17.3357	12.4401	12.3932	11.358	10.9152	13.0582	11.9815	14.4897	12.5378	9.95898	11.7004	15.5916	14.0899	13.2183	13.5043	13.6996	13.2147	13.1525	13.6657	14.8271
P36542	ATP5F1C	ATP synthase subunit gamma, mitochondrial	ATPG_HUMAN	FALSE	100	0.155225	6.45244	116.215	100.403	118.511	75.3984	74.8392	77.5368	103.951	74.9386	87.4942	80.3164	90.1046	81.4287	80.8542	77.2944	80.435	78.3454	78.056	77.7936	79.8118	74.2758	83.9307	89.2591	76.3736
P36543	ATP6V1E1	V-type proton ATPase subunit E 1	VATE1_HUMAN	FALSE	100	0.206096	3.36256	17.344	9.58657	14.3014	9.44618	9.4142	11.5405	9.67069	13.6453	10.6792	11.4888	10.3341	9.20503	8.98849	8.52144	8.71883	9.95537	8.87112	9.13219	10.5687	9.30335	8.88762	9.16845	6.88413
P36551	CPOX	Oxygen-dependent coproporphyrinogen-III oxidase, mitochondrial	HEM6_HUMAN	FALSE	96.6	0.158602	3.61602	15.8857	9.35841	14.0455	13.3063	14.6329	14.3578	12.6727	13.836	11.1233	11.5086	11.2978	10.4845	10.1268	11.5936	8.24106	12.6334	10.6273	12.1005	11.2669	13.5826	9.08573	10.6631	15.5069
P36578	RPL4	Large ribosomal subunit protein uL4	RL4_HUMAN	TRUE	100	0.654254	6.67021	83.4828	167.734	91.3486	206.105	199.307	280.862	273.387	306.629	195.361	259.873	196.506	206.399	275.717	235.213	330.259	305.746	298.229	315.286	301.522	329.747	205.903	193.871	208.031
P36639	NUDT1	Oxidized purine nucleoside triphosphate hydrolase	8ODP_HUMAN	FALSE	91.5	0.295876	1.58256	1.51368	2.42883	2.9457	6.05506	3.89809	2.37903	1.75229	2.39224	2.01584	3.03738	2.97219	3.14864	3.27296	2.73653	3.15878	3.19916	3.2478	3.40785	3.44185	3.90551	4.41301	4.36198	3.64197
P36776	LONP1	Lon protease homolog, mitochondrial	LONM_HUMAN	TRUE	98.3	0.168975	4.65906	25.3254	33.8068	28.2466	24.4169	21.4354	22.0623	32.1527	22.7347	25.7367	26.785	26.3823	24.4819	23.5594	26.3403	24.3287	24.3541	23.8027	23.8252	24.9158	25.45	25.7139	23.884	21.7892
P36871	PGM1	Phosphoglucomutase-1	PGM1_HUMAN	FALSE	100	0.141946	4.7807	27.948	22.9958	26.3677	26.3465	28.8773	27.5745	24.4744	27.1536	27.7981	25.4905	29.6724	30.1506	26.6867	29.654	26.0405	26.1285	24.411	26.9269	26.6408	30.6155	27.9754	23.9755	26.2999
P36873	PPP1CC	Serine/threonine-protein phosphatase PP1-gamma catalytic subunit	PP1G_HUMAN	FALSE	96.6	0.156174	4.10582	16.5447	17.5432	16.0555	21.3867	17.9999	17.1134	16.9483	19.9971	19.3904	16.0056	21.4337	17.8155	18.1898	18.9863	15.8536	15.829	17.4901	18.0277	19.2586	12.4767	15.3625	17.2515	19.684
P36915	GNL1	Guanine nucleotide-binding protein-like 1	GNL1_HUMAN	FALSE	91.5	0.265395	1.83355	2.94955	4.76593	3.21229	3.07038	3.32595	3.59187	3.94737	3.80895	2.86787	3.489	3.40652	4.06023	3.68251	2.63911	3.25615	2.81988	2.09996	3.3983	3.36007	4.13841	2.8538	3.43263	1.8681
P36955	SERPINF1	Pigment epithelium-derived factor	PEDF_HUMAN	FALSE	83.1	1.09228	3.59692	27.0319	30.0759	27.4935	NaN	NaN	7.66037	21.0864	7.43297	13.5586	13.3237	14.8245	10.0488	6.17844	8.59906	1.17963	NaN	NaN	NaN	NaN	NaN	NaN	1.14019	NaN
P36957	DLST	Dihydrolipoyllysine-residue succinyltransferase component of 2-oxoglutarate dehydrogenase complex, mitochondrial	ODO2_HUMAN	TRUE	100	0.283862	5.20738	59.9593	43.4492	52.2664	24.235	25.6261	30.2762	38.7584	31.9637	37.5612	31.4726	33.8856	31.7797	29.3316	32.3624	31.76	31.0057	28.0365	28.9427	31.0506	34.4183	26.9808	26.1625	29.3957
P36969	GPX4	Phospholipid hydroperoxide glutathione peroxidase GPX4	GPX4_HUMAN	TRUE	98.3	0.217229	3.41246	10.5731	11.1188	9.4223	13.4887	8.81349	11.7851	9.85262	11.8972	8.07645	11.3432	10.1216	9.37546	8.84024	8.45098	11.3326	10.125	14.2383	14.1405	12.8748	14.599	9.58392	11.0713	12.3412
P37108	SRP14	Signal recognition particle 14 kDa protein	SRP14_HUMAN	TRUE	100	0.248904	5.11271	30.837	30.1698	31.9834	64.0125	59.9684	41.8942	35.7853	39.73	38.7907	45.2271	36.029	39.4602	43.6774	36.9596	42.3715	38.3616	42.174	39.1319	39.4081	37.4493	38.4743	44.8542	44.7828
P37198	NUP62	Nuclear pore glycoprotein p62	NUP62_HUMAN	TRUE	100	0.356291	2.98405	10.7079	6.87232	8.94219	10.0019	8.39033	6.6211	8.84622	7.03695	7.6749	7.68203	11.1135	8.94322	7.22236	4.87669	5.04933	5.42466	6.94014	5.66335	7.07792	6.30461	13.6516	13.8495	6.8628
P37268	FDFT1	Squalene synthase	FDFT_HUMAN	TRUE	30.5	0.335039	0.865395	2.41578	NaN	NaN	2.82165	2.7479	NaN	NaN	NaN	NaN	NaN	NaN	NaN	NaN	NaN	1.50126	1.81394	1.53475	0.95983	1.35555	1.40524	1.8838	1.39027	1.32445
P37802	TAGLN2	Transgelin-2	TAGL2_HUMAN	TRUE	100	0.233481	6.05248	58.1723	66.4133	55.9059	66.5625	66.1047	66.1224	66.3549	66.27	68.0244	72.4166	67.0804	67.3485	74.4992	63.9026	100.714	97.0366	92.445	95.1846	95.683	89.717	100.34	97.6262	89.1731
P37837	TALDO1	Transaldolase	TALDO_HUMAN	TRUE	98.3	0.218018	7.28598	151.215	120.161	148.038	194.681	202.942	167.459	143.925	167.513	172.411	157.448	162.855	178.95	157.217	166.495	178.235	182.706	175.77	166.099	177.7	177.008	210.675	202.959	225.178
P37840	SNCA	Alpha-synuclein	SYUA_HUMAN	TRUE	91.5	0.320537	1.83017	1.55118	1.94168	1.79416	3.90423	4.62156	4.4605	3.44405	4.61784	4.89735	5.01458	4.47448	3.42129	5.41844	3.33371	5.05477	6.28002	4.46002	4.61407	5.42328	5.29663	5.27648	6.45397	5.31898
P38117	ETFB	Electron transfer flavoprotein subunit beta	ETFB_HUMAN	TRUE	100	0.207623	6.07801	71.133	84.2366	68.3612	62.5923	60.0527	59.7165	78.6308	64.6961	71.0275	60.3485	70.759	76.0525	62.705	69.2812	60.2424	65.1275	60.4958	57.1336	58.5791	61.5778	64.0389	62.171	63.8841
P38159	RBMX	RNA-binding motif protein, X chromosome	RBMX_HUMAN	TRUE	100	0.561612	5.9103	28.7705	21.2988	29.6297	61.5117	71.0247	28.5557	56.5249	29.0706	63.389	43.4347	66.1092	23.2184	17.9413	21.3188	130.881	127.128	118.016	130.913	128.011	125.479	63.8606	67.8581	69.1626
P38432	COIL	Coilin	COIL_HUMAN	FALSE	71.2	0.269251	0.692165	1.48168	NaN	1.81474	1.53395	1.88608	1.64215	1.46879	1.04349	1.88241	NaN	NaN	1.72434	1.37063	1.7975	1.69602	1.40646	1.0172	1.30982	1.14417	1.36189	2.30866	1.95603	1.65579
P38571	LIPA	Lysosomal acid lipase/cholesteryl ester hydrolase	LICH_HUMAN	TRUE	100	0.249224	3.21201	14.2837	6.25852	13.2794	12.3852	13.0756	10.6412	6.57022	9.09671	10.3814	8.57288	6.11248	7.77986	6.41842	10.337	10.0547	10.9217	10.1876	10.9825	10.7926	9.75348	8.45736	9.44943	12.2698
P38606	ATP6V1A	V-type proton ATPase catalytic subunit A	VATA_HUMAN	FALSE	100	0.181741	5.06306	42.5312	33.6246	39.1084	35.3436	35.6587	36.3674	29.7255	32.4734	31.9144	31.5912	32.6133	34.4357	34.1679	29.8518	33.6632	30.1074	34.0173	31.2378	31.8169	32.4442	37.0384	34.13	32.0523
P38646	HSPA9	Stress-70 protein, mitochondrial	GRP75_HUMAN	TRUE	100	0.177046	6.83415	118.895	140.978	123.923	97.3419	107.326	107.84	132.603	112.245	110.252	112.981	112.808	114.227	107.681	118.002	99.3329	103.444	101.455	102.071	102.941	104.89	110.175	112.874	115.815
P38919	EIF4A3	Eukaryotic initiation factor 4A-III	IF4A3_HUMAN	TRUE	100	0.152992	6.52957	88.127	93.4307	85.6336	78.9241	78.0584	127.035	113.919	120.514	107.219	126.728	101.356	103.883	121.36	103.33	78.9885	76.8432	78.9908	81.4677	79.4157	79.9384	88.7153	86.9367	84.3207
P39019	RPS19	Small ribosomal subunit protein eS19	RS19_HUMAN	TRUE	100	0.581294	6.56637	80.5199	127.91	73.314	257.137	259.436	201.639	182.617	195.123	196.986	190.919	186.434	201.07	204.385	186.005	246.22	223.8	232.281	234.304	224.239	222.772	241.327	247.555	254.139
P39023	RPL3	Large ribosomal subunit protein uL3	RL3_HUMAN	TRUE	100	0.591826	5.61584	38.9114	74.9528	38.7656	134.111	102.968	82.1632	102.844	86.5672	84.7193	95.809	85.6867	72.462	96.724	78.1055	124.851	116.333	128.5	119.226	135.278	105.906	99.8492	118.929	86.4415
P39086;Q13002;Q16099;Q16478	GRIK1;GRIK2;GRIK4;GRIK5	Glutamate receptor ionotropic, kainate 1;Glutamate receptor ionotropic, kainate 2;Glutamate receptor ionotropic, kainate 4;Glutamate receptor ionotropic, kainate 5	GRIK1_HUMAN;GRIK2_HUMAN;GRIK4_HUMAN;GRIK5_HUMAN	FALSE	37.3	1.09488	4.91508	186.845	53.6812	203.362	NaN	NaN	NaN	35.8601	NaN	30.706	77.1337	NaN	30.4701	NaN	NaN	NaN	NaN	3.07715	NaN	NaN	NaN	NaN	NaN	NaN
P39656	DDOST	Dolichyl-diphosphooligosaccharide--protein glycosyltransferase 48 kDa subunit	OST48_HUMAN	TRUE	100	0.31059	6.40843	113.733	101.244	114.61	55.8892	54.0538	74.1249	96.0209	64.607	75.5484	80.7112	72.7015	73.6597	82.1237	79.4757	67.9928	73.7398	68.6688	71.1961	68.6038	74.9034	72.0552	67.481	59.4927
P39687	ANP32A	Acidic leucine-rich nuclear phosphoprotein 32 family member A	AN32A_HUMAN	TRUE	100	0.347154	6.5547	178.314	98.4259	157.887	125.727	106.116	103.596	110.186	98.2888	108.219	111.355	112.967	105.952	108.253	87.8839	71.4568	71.3283	83.8882	79.4792	78.3079	67.9606	95.6102	100.71	85.3808
P39748	FEN1	Flap endonuclease 1	FEN1_HUMAN	TRUE	100	0.242395	5.53279	43.8425	43.494	39.8791	55.5661	56.2404	62.7463	50.9663	61.4434	55.3675	61.4979	52.0933	50.4547	70.6706	51.2592	48.4229	52.945	50.8185	55.2124	54.9623	54.6407	51.064	50.5409	57.8877
P40222	TXLNA	Alpha-taxilin	TXLNA_HUMAN	TRUE	96.6	0.290383	2.69798	6.71662	5.81578	7.15122	11.6757	10.8551	6.57306	4.8549	5.71243	6.16088	5.06661	4.78947	5.55162	5.31479	5.68763	8.53293	8.49446	7.99046	9.4681	8.53809	8.65266	8.6123	7.43374	8.13634
P40227	CCT6A	T-complex protein 1 subunit zeta	TCPZ_HUMAN	FALSE	100	0.0724243	7.60793	206.713	173.441	202.643	204.7	192.4	195.43	182.688	193.324	210.373	196.804	207.555	207.09	190.643	202.856	196.065	190.238	199.767	190.211	196.414	176.938	207.557	208.656	195.383
P40261	NNMT	Nicotinamide N-methyltransferase	NNMT_HUMAN	FALSE	81.4	1.65658	2.26952	13.8246	7.93537	19.6817	NaN	NaN	1.00187	3.17096	1.52398	3.4899	4.06309	6.33434	1.55813	1.04642	2.75776	NaN	NaN	NaN	NaN	NaN	NaN	NaN	1.55177	1.34959
P40429	RPL13A	Large ribosomal subunit protein uL13	RL13A_HUMAN	TRUE	100	0.669585	5.71437	45.4291	95.2218	40.0445	124.098	113.9	130.885	142.917	134.651	99.8587	130.99	117.202	107.743	130.638	110.052	163.747	168.78	165.708	169.013	179.02	163.397	106.038	106.201	111.889
P40616	ARL1	ADP-ribosylation factor-like protein 1	ARL1_HUMAN	TRUE	98.3	0.265448	4.50771	19.2501	26.4455	15.6352	27.3034	26.2212	24.3362	19.4019	24.2482	25.5687	25.8505	24.7964	25.9976	26.9215	23.1803	18.0984	18.0652	21.7619	17.9593	21.1334	14.3162	22.2866	31.6486	23.8412
P40855	PEX19	Peroxisomal biogenesis factor 19	PEX19_HUMAN	TRUE	76.3	0.31434	2.89361	8.15249	7.36044	9.76148	8.39271	9.34122	6.53447	NaN	1.95554	9.64113	NaN	10.4824	6.72918	6.81	8.8944	7.89395	10.6209	8.89992	9.72322	9.35672	9.87483	NaN	NaN	11.9286
P40925	MDH1	Malate dehydrogenase, cytoplasmic	MDHC_HUMAN	TRUE	98.3	0.22521	7.38901	158.124	129.999	156.467	173.875	188.644	215.91	188.549	223.145	203.12	210.973	204.882	208.259	215.7	220.644	175.848	197.368	195.583	189.315	188.348	196.809	191.098	207.662	194.836
P40926	MDH2	Malate dehydrogenase, mitochondrial	MDHM_HUMAN	TRUE	100	0.298511	7.59866	264.483	214.713	273.649	135.979	147.059	150.013	200.842	161.149	162.649	169.05	171.921	181.695	155.562	179.112	167.224	159.963	157.9	158.132	156.938	159.947	184.996	170.925	173.25
P40937	RFC5	Replication factor C subunit 5	RFC5_HUMAN	FALSE	100	0.220084	3.88582	16.4159	19.9114	14.7471	16.461	18.2703	12.9303	14.7701	12.5493	15.0703	12.3215	12.7188	16.9396	10.9461	15.1223	13.7201	13.8299	11.5414	14.4379	13.097	16.8919	14.6867	12.6773	12.7735
P40938	RFC3	Replication factor C subunit 3	RFC3_HUMAN	FALSE	100	0.188515	3.89585	14.7169	16.2689	13.0567	13.9549	15.6968	14.384	16.9169	16.1235	14.9272	13.6921	15.1472	14.1905	10.8858	14.7039	12.8395	11.9177	11.9522	13.3817	14.9203	14.5515	13.9578	11.1852	18.425
P40939	HADHA	Trifunctional enzyme subunit alpha, mitochondrial	ECHA_HUMAN	TRUE	100	0.146892	4.59997	29.8862	24.9351	28.9596	20.0558	18.774	22.9871	25.7355	25.559	23.6731	25.1043	23.4609	23.3926	22.9731	21.8741	22.7302	22.432	22.314	23.6778	21.768	20.8751	23.8847	22.6024	23.7461
P41091	EIF2S3	Eukaryotic translation initiation factor 2 subunit 3	IF2G_HUMAN	TRUE	100	0.147904	5.26124	37.187	33.3104	35.878	52.3064	47.6507	42.0289	35.5617	40.3021	41.3378	41.614	38.179	36.4245	43.9425	40.1179	44.524	45.4715	46.1494	45.1274	44.6692	41.5356	42.4806	43.4058	40.5972
P41208;Q12798	CETN2;CETN1	Centrin-2;Centrin-1	CETN2_HUMAN;CETN1_HUMAN	FALSE	79.7	0.246786	2.63868	NaN	5.58513	3.02652	7.47076	5.0981	3.46256	4.84536	4.73537	6.84342	6.47442	6.50702	6.46047	7.75082	6.93255	7.6295	8.6864	9.03882	8.08618	7.73697	9.56642	5.58769	7.10274	10.1154
P41223	BUD31	Protein BUD31 homolog	BUD31_HUMAN	FALSE	74.6	0.337211	1.51454	2.03472	2.14217	2.62249	2.63867	3.73449	3.35558	2.51784	4.25477	3.19968	4.03002	2.45485	5.27159	4.42042	2.9842	2.45849	NaN	1.71183	2.26759	2.48518	2.62229	NaN	NaN	NaN
P41227	NAA10	N-alpha-acetyltransferase 10	NAA10_HUMAN	TRUE	100	0.162473	4.2831	18.6262	19.6041	19.3129	26.975	23.0854	19.0404	15.5816	18.0775	20.8165	17.6056	21.909	20.3782	16.6435	18.5818	22.2481	22.8561	22.6934	20.7029	23.4814	20.6123	18.8709	19.4311	16.7011
P41236	PPP1R2	Protein phosphatase inhibitor 2	IPP2_HUMAN	FALSE	91.5	0.248178	3.18541	9.13266	5.16273	8.43273	8.42878	9.37727	13.8179	9.17717	10.4386	10.3365	10.2976	8.39585	6.80961	11.3834	8.15366	10.8578	12.7459	9.65584	12.6292	10.1129	12.6133	10.9975	5.37811	10.697
P41240	CSK	Tyrosine-protein kinase CSK	CSK_HUMAN	FALSE	98.3	0.179328	3.11269	6.8644	10.3045	7.875	9.21775	9.6883	7.82655	7.6982	7.78999	7.61837	7.51781	8.45197	9.3826	6.67247	8.76225	8.77872	9.58212	8.40923	8.45652	8.66055	8.55648	8.17756	7.97969	9.53893
P41250	GARS1	Glycine--tRNA ligase	GARS_HUMAN	FALSE	100	0.0966204	5.19151	37.5236	40.5361	37.5946	33.6498	32.6028	34.5559	35.3239	35.5519	39.3454	38.3422	36.6176	31.233	33.1252	34.8702	37.9738	39.9128	38.8514	37.3675	37.6027	37.2772	40.3031	40.5227	38.7092
P41252	IARS1	Isoleucine--tRNA ligase, cytoplasmic	SYIC_HUMAN	FALSE	100	0.141447	5.29033	45.5731	40.7815	44.2294	42.9271	40.7258	36.7686	39.2822	34.8304	38.3088	38.1706	41.5353	36.2466	38.3709	35.2364	35.8571	37.3429	36.6912	39.3752	38.5552	34.2112	34.4921	40.7895	37.7939
P41279	MAP3K8	Mitogen-activated protein kinase kinase kinase 8	M3K8_HUMAN	TRUE	62.7	0.361601	1.23609	2.08668	2.32383	2.48074	3.86625	4.5742	2.37483	1.43164	4.35782	1.48987	2.80739	1.9039	1.91149	NaN	NaN	NaN	1.63478	2.41464	1.93598	2.57991	NaN	NaN	NaN	NaN
P41567	EIF1	Eukaryotic translation initiation factor 1	EIF1_HUMAN	TRUE	98.3	0.72424	3.76337	5.56229	7.78673	5.35301	31.5674	30.2982	41.1047	30.1114	34.935	25.2295	36.8313	24.6307	20.9003	49.9713	26.4027	34.4682	30.4404	36.1377	31.6289	30.0878	26.4427	25.6302	28.2059	25.6275
P41743	PRKCI	Protein kinase C iota type	KPCI_HUMAN	TRUE	91.5	0.250027	2.16379	3.57737	7.0885	2.83231	5.73971	6.47905	3.91233	4.16534	5.28799	5.57529	4.28853	2.03487	3.66237	3.90215	2.94836	3.31567	5.32759	5.3773	4.18916	4.68677	5.2736	4.20397	4.19337	4.31818
P42025	ACTR1B	Beta-centractin	ACTY_HUMAN	FALSE	100	0.118244	5.84764	61.4403	54.5013	61.21	68.5615	65.4779	57.2813	53.7488	55.1736	63.226	59.9524	60.1302	66.75	55.9808	57.8049	61.095	58.9673	58.4637	58.3956	61.1541	58.1322	64.5007	66.708	61.9453
P42126	ECI1	Enoyl-CoA delta isomerase 1, mitochondrial	ECI1_HUMAN	TRUE	100	0.31291	4.68305	41.3434	35.7154	32.6692	17.1798	19.2285	20.5339	30.8879	19.0213	21.7777	23.7883	25.3849	23.7131	23.6159	28.4466	18.3344	18.7028	19.7776	22.6492	21.2895	19.6943	19.9694	21.805	22.5829
P42166	TMPO	Lamina-associated polypeptide 2, isoform alpha	LAP2A_HUMAN	TRUE	100	0.205457	5.20295	38.6148	39.5412	35.2403	41.1916	42.6837	39.9102	42.4405	41.8823	41.8983	42.2305	38.0844	41.3356	43.1553	40.4875	44.2603	44.186	46.1366	45.9719	48.4631	46.1308	45.5289	43.6366	47.5004
P42167	TMPO	Lamina-associated polypeptide 2, isoforms beta/gamma	LAP2B_HUMAN	FALSE	100	0.122306	6.20701	95.7533	80.2706	83.4578	80.8416	60.0396	78.8465	92.1821	73.9449	79.2585	78.3098	72.1262	80.2595	76.5372	78.7481	64.4841	66.8227	62.8897	76.0763	67.1388	72.4347	79.4148	74.7007	64.0642
P42224	STAT1	Signal transducer and activator of transcription 1-alpha/beta	STAT1_HUMAN	TRUE	93.2	0.230206	3.26785	8.4259	10.1348	6.55466	12.3561	10.3345	8.28352	10.3897	9.05577	8.64674	6.95305	8.01545	8.17346	8.20074	7.92284	12.3003	12.063	10.9006	12.5732	10.6909	14.9522	11.6523	11.137	8.78347
P42285	MTREX	Exosome RNA helicase MTR4	MTREX_HUMAN	TRUE	98.3	0.20315	4.30831	23.2578	21.416	18.7014	25.1188	22.0604	17.319	17.8023	20.9346	20.0352	19.704	19.1769	22.9736	19.5357	18.7089	24.4885	22.0594	22.6432	22.6268	22.9623	27.1216	22.8566	21.7185	22.8512
P42566	EPS15	Epidermal growth factor receptor substrate 15	EPS15_HUMAN	FALSE	96.6	0.206485	2.28394	4.467	3.10939	4.30737	5.74745	4.77555	3.9635	4.82303	5.85597	4.20841	5.22707	3.70391	4.12506	5.48636	5.5644	5.75925	5.53572	5.78268	5.47803	6.43694	6.24059	3.94112	4.14992	4.86955
P42574	CASP3	Caspase-3	CASP3_HUMAN	TRUE	98.3	0.341805	3.99999	11.876	11.1361	9.60106	18.6917	15.6942	26.2593	14.8568	23.1939	19.4087	19.4523	17.8339	16.874	20.6007	15.3567	29.0865	27.0166	27.8057	27.9971	26.5139	28.8433	24.8988	26.6861	24.6782
P42677	RPS27	Small ribosomal subunit protein eS27	RS27_HUMAN	TRUE	91.5	0.516379	5.62346	30.3597	56.2707	39.6502	112.278	104.771	78.4726	91.6098	90.1385	77.1064	100.791	78.6594	63.9453	87.0092	94.3767	94.1906	110.494	110.37	95.9785	116.797	113.017	90.5751	113.25	101.157
P42704	LRPPRC	Leucine-rich PPR motif-containing protein, mitochondrial	LPPRC_HUMAN	TRUE	100	0.249874	5.97684	60.9908	76.6873	58.4454	75.5865	68.4587	70.5573	72.0391	69.883	66.6213	68.8063	66.9906	64.92	67.0142	65.7611	70.0569	69.604	70.5813	69.4288	70.7315	68.7768	73.1672	66.4804	73.0002
P42765	ACAA2	3-ketoacyl-CoA thiolase, mitochondrial	THIM_HUMAN	TRUE	98.3	0.312235	3.93261	17.0807	16.0086	22.4234	10.6987	9.82084	12.7894	17.1367	11.8508	15.5136	12.9047	14.9042	14.8418	13.2768	14.1886	13.296	12.7428	14.3432	13.1874	11.874	13.6296	10.9901	11.1222	13.2928
P42766	RPL35	Large ribosomal subunit protein uL29	RL35_HUMAN	TRUE	98.3	0.604433	6.53115	62.2511	120.922	59.8298	205.698	217.036	191.849	210.754	188.744	133.654	175.944	158.283	152.468	186.576	153.965	250.712	234.214	222.078	235.264	235.173	233.868	224.489	123.377	210.083
P42771	CDKN2A	Cyclin-dependent kinase inhibitor 2A	CDN2A_HUMAN	FALSE	91.5	0.303908	2.09095	3.75547	5.05257	3.37822	6.26693	3.56768	3.89422	3.67014	3.60345	3.29835	6.31353	3.08927	2.69918	2.53113	5.88536	5.11717	5.13244	6.16496	5.13418	5.28655	5.89569	NaN	6.76007	4.51917
P42785	PRCP	Lysosomal Pro-X carboxypeptidase	PCP_HUMAN	FALSE	100	0.305737	3.55056	16.6271	9.79404	18.3398	9.24952	11.1799	10.3017	13.6133	13.7345	10.1491	11.6318	9.26589	12.7338	11.6147	12.2231	10.7341	10.8942	11.3052	9.02023	9.70491	15.2767	9.21332	9.29677	8.70754
P43034	PAFAH1B1	Platelet-activating factor acetylhydrolase IB subunit beta	LIS1_HUMAN	TRUE	100	0.20455	4.92752	26.8633	23.5569	27.95	31.375	30.7917	36.7892	31.7716	37.6092	33.3314	37.016	31.8143	33.1626	36.5323	32.4778	36.4414	37.7352	37.7303	36.1239	36.2133	36.9559	34.8815	36.4465	36.4401
P43243	MATR3	Matrin-3	MATR3_HUMAN	TRUE	100	0.193263	6.00492	58.2873	80.7579	55.6916	77.4304	64.0209	68.792	76.095	65.5563	73.126	71.5603	74.974	66.5495	68.6274	70.1973	64.8261	64.6152	66.9501	68.9472	63.2744	58.6806	68.1543	66.0259	61.6435
P43246	MSH2	DNA mismatch repair protein Msh2	MSH2_HUMAN	FALSE	100	0.147445	3.59159	10.4941	14.746	10.6114	14.109	11.765	13.3069	12.5458	12.168	11.6632	12.3074	12.457	14.0507	13.337	12.569	10.1164	11.4474	10.8075	10.7947	10.865	10.9005	10.6456	10.9579	10.0958
P43304	GPD2	Glycerol-3-phosphate dehydrogenase, mitochondrial	GPDM_HUMAN	TRUE	100	0.219119	3.90635	19.2107	15.3449	20.5354	10.9739	12.2884	11.702	14.3757	13.0652	12.6205	15.3136	12.0773	14.7261	13.3877	14.2874	12.846	13.6371	13.3722	14.5712	14.2855	15.2553	16.4006	11.9133	12.0914
P43307	SSR1	Translocon-associated protein subunit alpha	SSRA_HUMAN	TRUE	100	0.348562	5.06536	44.8238	41.67	54.3046	29.9025	21.9515	27.1095	36.2816	24.6777	29.5198	27.6133	28.2012	34.1277	27.9127	37.0613	26.8302	23.2232	21.8214	25.1824	28.2918	28.0918	25.3025	28.0735	24.5983
P43378	PTPN9	Tyrosine-protein phosphatase non-receptor type 9	PTN9_HUMAN	FALSE	52.5	0.287334	1.59037	2.77143	NaN	NaN	4.386	NaN	2.40751	NaN	NaN	4.2108	NaN	NaN	2.79284	NaN	NaN	2.044	1.98166	2.91301	NaN	2.49451	3.37348	NaN	NaN	NaN
P43405	SYK	Tyrosine-protein kinase SYK	KSYK_HUMAN	FALSE	30.5	0.4773	1.76615	NaN	3.54882	NaN	2.36406	2.8692	NaN	NaN	NaN	NaN	1.51288	NaN	3.38795	NaN	NaN	NaN	3.06827	NaN	2.92014	1.95129	NaN	NaN	NaN	NaN
P43487	RANBP1	Ran-specific GTPase-activating protein	RANG_HUMAN	FALSE	100	0.0927445	7.19265	144.85	152.083	151.368	182.958	161.668	138.044	133.207	128.551	131.418	141.701	155.878	142.42	142.542	145.979	136.282	137.037	132.735	128.885	124.803	133.61	141.948	150.2	135.955
P43490	NAMPT	Nicotinamide phosphoribosyltransferase	NAMPT_HUMAN	TRUE	96.6	0.22975	4.46428	15.157	14.7089	17.6637	28.2557	26.8549	28.2519	19.9158	26.2545	24.8911	23.0141	23.1668	27.576	25.5414	24.5226	31.2915	30.651	25.2183	30.3266	26.0607	28.3378	27.8525	25.8981	27.0315
P43652	AFM	Afamin	AFAM_HUMAN	FALSE	71.2	1.59231	3.79221	19.2684	14.0547	21.9874	NaN	NaN	3.13911	10.1321	6.10673	8.54205	6.9075	9.89995	10.397	3.46631	7.84571	NaN	NaN	NaN	NaN	NaN	NaN	2.31853	NaN	NaN
P43686	PSMC4	26S proteasome regulatory subunit 6B	PRS6B_HUMAN	FALSE	100	0.108339	4.89619	32.5987	34.4276	30.3802	36.0425	30.5159	26.8611	26.9305	24.0969	28.3007	27.0401	28.1037	25.6832	28.1066	24.6062	31.8707	29.1051	30.8736	31.811	30.7905	31.0828	37.0779	31.4679	32.1092
P43897	TSFM	Elongation factor Ts, mitochondrial	EFTS_HUMAN	FALSE	94.9	0.164925	3.2129	9.48761	8.19104	5.91245	11.865	10.4913	10.7189	10.6296	8.0855	9.11553	11.5096	11.5279	9.35957	10.8813	8.43197	8.89157	8.84419	10.6224	10.0791	10.8641	8.20378	7.83307	10.4779	9.14672
P45880	VDAC2	Voltage-dependent anion-selective channel protein 2	VDAC2_HUMAN	TRUE	100	0.866597	5.80675	62.7928	75.4565	62.318	18.7948	20.7188	46.6763	64.0001	46.024	55.9575	50.3344	50.8396	51.7045	50.4301	47.828	50.3013	51.8663	48.1059	48.5734	46.544	47.7123	39.2072	36.3949	35.7442
P45954	ACADSB	Short/branched chain specific acyl-CoA dehydrogenase, mitochondrial	ACDSB_HUMAN	TRUE	98.3	0.364646	3.64589	14.4869	13.9269	15.9677	11.2623	8.73043	13.3858	13.6342	11.5769	13.6184	10.9062	10.8572	11.1308	11.4433	15.4936	9.03121	10.2683	9.86575	11.0516	9.43959	8.8936	13.5378	12.4359	12.0917
P45973	CBX5	Chromobox protein homolog 5	CBX5_HUMAN	TRUE	100	0.167616	5.36253	40.2537	50.5708	39.281	40.6504	40.9453	46.4871	48.0505	44.5705	47.691	45.6959	51.0284	43.0752	51.9606	45.3568	34.7734	34.0566	36.9078	43.0428	37.176	31.2559	36.3782	42.5717	30.619
P45974	USP5	Ubiquitin carboxyl-terminal hydrolase 5	UBP5_HUMAN	FALSE	100	0.10058	4.82299	28.3821	30.9864	26.2062	29.6892	26.887	27.5864	28.8329	27.2978	27.9348	25.8243	29.3569	28.0113	25.2116	26.828	27.7806	29.146	28.3647	26.9569	27.8251	27.8711	29.5747	27.4697	27.5726
P45985	MAP2K4	Dual specificity mitogen-activated protein kinase kinase 4	MP2K4_HUMAN	FALSE	33.9	0.816081	1.50131	2.63404	2.33675	NaN	NaN	1.49682	NaN	1.11878	NaN	2.53279	NaN	1.83757	3.56587	2.00423	NaN	NaN	NaN	NaN	NaN	NaN	NaN	NaN	NaN	2.32736
P46013	MKI67	Proliferation marker protein Ki-67	KI67_HUMAN	TRUE	100	0.609849	4.493	14.66	14.6884	14.4762	20.4386	18.1786	18.0863	14.8527	16.485	17.402	13.5322	17.2408	17.2139	15.2708	20.0767	57.7258	58.16	57.435	60.7118	57.3263	60.3279	59.9348	55.6678	61.7796
P46060	RANGAP1	Ran GTPase-activating protein 1	RAGP1_HUMAN	TRUE	100	0.28738	6.3297	113.122	85.4089	109.447	86.9626	86.6274	62.7863	57.8338	58.3685	65.3203	61.4861	64.7315	63.8169	55.0901	59.5476	117.501	117.252	118.89	121.45	108.55	120.62	104.993	113.612	101.445
P46063	RECQL	ATP-dependent DNA helicase Q1	RECQ1_HUMAN	FALSE	100	0.0928569	5.14782	34.5227	39.0654	33.8402	30.9372	28.3249	37.312	39.2465	35.8874	39.4983	36.7778	35.8555	37.7127	33.8733	38.4099	33.3104	33.5941	37.3894	34.939	36.8971	34.1892	30.9108	32.5337	34.4338
P46087	NOP2	28S rRNA (cytosine(4447)-C(5))-methyltransferase	NOP2_HUMAN	FALSE	98.3	0.213148	3.0475	6.09056	7.35072	5.55089	7.19725	7.83863	8.61894	7.77856	9.58832	8.04361	9.16057	7.60055	7.5258	11.493	9.2402	8.0268	9.83179	9.16816	8.89984	9.54893	8.6988	9.11503	6.48208	8.22327
P46108	CRK	Adapter molecule crk	CRK_HUMAN	FALSE	94.9	0.208517	2.6736	5.433	3.67551	6.82617	7.3251	6.77359	6.09118	6.32188	5.94915	6.89689	6.24195	7.26465	8.3731	5.99247	6.23461	8.03818	7.23442	6.39746	7.07994	6.66762	7.49074	6.09791	8.99236	7.22666
P46109	CRKL	Crk-like protein	CRKL_HUMAN	TRUE	98.3	0.189164	4.42649	18.3244	22.7276	15.2195	24.7011	20.0594	27.0018	21.9287	24.0761	23.0217	21.0162	24.6296	20.5227	28.6352	27.3077	26.1227	30.5777	24.8436	26.4915	27.9319	25.2079	26.9883	17.909	26.758
P46379	BAG6	Large proline-rich protein BAG6	BAG6_HUMAN	FALSE	98.3	0.203937	3.07171	10.1555	9.72954	8.69519	8.99603	9.0213	7.72757	7.96754	5.67716	7.76231	6.60491	7.12285	8.42035	6.50754	8.49868	10.793	10.6847	7.64139	10.1003	12.4515	9.54291	7.71784	9.29129	9.46692
P46459	NSF	Vesicle-fusing ATPase	NSF_HUMAN	FALSE	100	0.142134	4.59474	24.9116	28.4433	25.9683	22.2133	20.6789	22.2289	24.9665	21.5427	24.5367	21.5129	24.7441	23.5767	21.8645	23.8819	22.3423	22.9602	24.3377	22.1882	21.1264	24.2962	25.4645	22.9577	25.3461
P46776	RPL27A	Large ribosomal subunit protein uL15	RL27A_HUMAN	TRUE	98.3	0.64682	6.85131	78.0462	153.365	70.6185	272.359	290.34	262.687	243.751	275.779	207.931	253.076	189.448	197.649	249.241	218.94	357.628	321.63	362.754	381.703	360.429	367.088	287.505	283.072	316.744
P46777	RPL5	Large ribosomal subunit protein uL18	RL5_HUMAN	TRUE	100	0.467912	5.37266	35.7751	54.1233	36.366	82.5766	78.0531	63.3919	65.1392	61.328	55.2717	69.0097	56.3173	55.6091	65.5321	56.2429	73.0075	72.0913	76.2788	72.5867	78.2012	68.7474	70.2714	75.4355	68.6404
P46778	RPL21	Large ribosomal subunit protein eL21	RL21_HUMAN	TRUE	94.9	0.634295	4.88546	21.4976	49.5297	16.2706	100.549	73.0768	60.7398	64.7491	49.768	52.3555	61.7162	59.8371	53.8811	71.4443	48.7372	86.6416	83.2946	73.7017	95.1956	85.0798	65.0123	75.2634	69.9713	72.3861
P46779	RPL28	Large ribosomal subunit protein eL28	RL28_HUMAN	TRUE	98.3	0.666908	4.17281	11.2672	23.4131	11.5049	52.0059	47.9156	40.9836	45.3569	41.7874	33.9355	40.7205	36.1221	36.6479	40.9662	34.607	60.4863	57.1257	58.3422	60.0362	60.4077	54.5657	44.2244	48.8459	46.6294
P46781	RPS9	Small ribosomal subunit protein uS4	RS9_HUMAN	TRUE	100	0.53026	7.52471	159.471	305.339	163.211	314.625	350.198	317.86	378.921	322.505	284.237	315.208	285.16	332.781	318.141	315.768	378.643	383.902	345.981	371.276	358.222	372.498	364.179	336.093	378.382
P46782	RPS5	Small ribosomal subunit protein uS7	RS5_HUMAN	TRUE	100	0.543777	5.88639	64.5763	84.6684	51.473	183.387	136.91	95.8345	89.1332	99.5309	88.7889	89.7681	78.3093	68.9957	94.0821	66.4808	124.168	96.878	109.813	130.572	116.376	112.818	147.173	127.721	142.281
P46783	RPS10	Small ribosomal subunit protein eS10	RS10_HUMAN	TRUE	100	0.506184	5.47519	41.3568	60.3999	46.3182	85.4943	95.4976	69.1839	81.1963	75.0378	69.1938	66.4767	73.3459	73.878	80.89	70.981	88.7976	86.0009	83.7501	85.1435	89.6683	96.7251	86.155	88.1305	90.9255
P46926	GNPDA1	Glucosamine-6-phosphate isomerase 1	GNPI1_HUMAN	FALSE	94.9	0.228934	3.09324	12.2409	7.36669	6.49134	12.6944	6.65092	8.02996	10.319	10.7783	11.9021	6.99405	10.0666	8.58394	7.19908	8.81889	8.41799	9.8134	10.5073	7.22041	8.54042	10.4571	8.31558	7.56881	11.0842
P46939	UTRN	Utrophin	UTRN_HUMAN	FALSE	5.1	0.259402	0.0669952	NaN	NaN	NaN	NaN	NaN	NaN	NaN	0.834936	NaN	NaN	NaN	NaN	NaN	NaN	NaN	NaN	NaN	NaN	NaN	NaN	NaN	NaN	NaN
P46940	IQGAP1	Ras GTPase-activating-like protein IQGAP1	IQGA1_HUMAN	TRUE	100	0.126713	4.41772	20.5895	19.698	19.4181	25.9113	23.3872	25.4044	21.6945	25.9309	23.8897	25.636	23.0521	22.3309	24.2812	23.1401	23.9922	23.7287	23.4803	24.3202	24.048	24.882	22.0795	21.1664	21.8549
P46976	GYG1	Glycogenin-1	GLYG_HUMAN	TRUE	98.3	1.58254	3.13835	8.37665	5.88922	7.37395	9.87963	8.06772	8.68578	6.90557	7.87616	10.0137	4.91144	7.70381	7.74841	7.37548	7.76729	9.44943	8.14064	9.79763	10.6227	8.77525	10.4525	9.09599	8.42989	12.802
P46977	STT3A	Dolichyl-diphosphooligosaccharide--protein glycosyltransferase subunit STT3A	STT3A_HUMAN	TRUE	100	0.311225	5.49925	59.0302	57.0333	51.0517	23.449	22.6923	48.3545	51.254	42.6874	40.3206	45.4539	41.7906	46.0472	44.1756	48.3833	37.433	38.4535	38.9243	41.1564	38.141	41.3358	24.0572	26.0899	27.9222
P47755	CAPZA2	F-actin-capping protein subunit alpha-2	CAZA2_HUMAN	TRUE	98.3	0.193667	2.80944	7.27752	6.75387	8.13015	9.53174	8.40864	7.47227	6.78205	8.87644	7.5807	7.70612	7.87369	6.2279	8.17414	5.16339	5.863	7.22332	6.03613	7.06031	6.89668	6.37813	8.45182	8.87874	8.56134
P47756	CAPZB	F-actin-capping protein subunit beta	CAPZB_HUMAN	TRUE	100	0.169146	5.52587	49.1308	41.9748	45.7748	54.6951	52.2609	48.084	44.3679	45.7364	46.6938	51.0519	52.7632	45.4552	52.0258	48.5827	51.1367	50.4237	47.0946	49.0612	50.7221	51.979	54.5388	54.6367	51.6045
P47813	EIF1AX	Eukaryotic translation initiation factor 1A, X-chromosomal	IF1AX_HUMAN	FALSE	100	0.146255	6.19567	70.6929	81.2346	81.2218	72.2011	68.9775	75.2829	73.4214	78.4335	69.7305	82.2006	77.6568	68.9066	79.6096	71.3536	66.4421	71.6235	80.2242	81.076	77.2447	74.4795	61.933	67.5427	83.4204
P47897	QARS1	Glutamine--tRNA ligase	SYQ_HUMAN	FALSE	100	0.120402	4.05232	17.8612	16.7698	16.8884	20.1528	17.8628	14.5353	15.3723	14.4273	16.5755	14.8702	17.1074	15.5081	16.895	15.8166	17.5994	16.3873	18.0466	18.5403	16.9683	17.7866	16.748	18.4514	15.9813
P47914	RPL29	Large ribosomal subunit protein eL29	RL29_HUMAN	TRUE	100	0.518907	5.27425	25.5746	43.9321	22.7779	74.7939	64.8993	61.7353	65.4233	60.1859	54.0876	68.3292	58.9453	50.9009	62.6416	64.0044	87.9791	91.0441	87.2833	82.5238	80.5825	89.647	65.9719	68.8992	59.0025
P47985	UQCRFS1	Cytochrome b-c1 complex subunit Rieske, mitochondrial	UCRI_HUMAN	TRUE	100	0.2429	5.33873	62.3048	41.4145	56.6228	32.8901	33.343	38.6029	39.322	39.2392	40.6131	35.8133	41.742	37.2806	33.8164	39.6781	37.9822	39.0942	36.9371	36.9815	40.6986	39.0965	38.2951	33.5217	33.01
P48047	ATP5PO	ATP synthase subunit O, mitochondrial	ATPO_HUMAN	TRUE	100	0.177044	5.89588	79.0531	73.4305	78.988	43.7226	45.0084	53.161	62.3424	56.9917	53.9763	58.2397	56.0739	55.2914	49.1194	60.9954	54.2249	52.4152	51.1232	54.8328	47.4094	54.7364	56.5228	51.6187	59.6055
P48059	LIMS1	LIM and senescent cell antigen-like-containing domain protein 1	LIMS1_HUMAN	TRUE	96.6	0.561809	2.50112	6.03379	10.2117	6.56976	4.45962	4.73691	6.18795	6.93703	4.18989	4.85309	5.3241	5.20523	3.72633	3.87056	5.06684	4.29869	3.53835	2.37519	4.15944	4.92549	3.50156	3.46158	3.74725	NaN
P48147	PREP	Prolyl endopeptidase	PPCE_HUMAN	FALSE	98.3	0.149084	3.82584	12.7671	13.1658	11.8776	16.811	14.1452	13.1466	11.9213	12.4634	16.1735	13.9721	16.2635	11.7202	14.5616	15.9231	15.916	15.2725	14.6138	15.4622	17.1759	14.8016	16.5938	15.5148	13.4247
P48163	ME1	NADP-dependent malic enzyme	MAOX_HUMAN	FALSE	1.7	NaN	0	NaN	NaN	NaN	NaN	NaN	NaN	NaN	NaN	NaN	NaN	NaN	NaN	NaN	NaN	NaN	NaN	NaN	NaN	NaN	NaN	NaN	NaN	NaN
P48426	PIP4K2A	Phosphatidylinositol 5-phosphate 4-kinase type-2 alpha	PI42A_HUMAN	FALSE	88.1	0.259592	1.83703	3.00033	5.45391	3.22324	3.49102	4.6742	3.8705	4.51201	3.5994	4.25179	3.80893	3.73477	5.64621	3.95102	4.68946	2.73115	2.98804	3.00742	1.94108	2.35441	3.79908	1.51822	3.42794	NaN
P48444	ARCN1	Coatomer subunit delta	COPD_HUMAN	TRUE	100	0.16053	4.57728	23.3116	21.8139	23.8787	26.618	25.8001	29.861	27.9156	28.3899	26.6984	25.8677	26.0839	25.7711	29.7235	24.4877	28.2101	27.6774	27.8751	28.3957	29.327	29.4987	25.2157	26.1023	22.1709
P48506	GCLC	Glutamate--cysteine ligase catalytic subunit	GSH1_HUMAN	FALSE	98.3	0.316055	3.00631	7.86353	8.22522	7.14754	8.05086	7.42061	10.9653	7.319	12.3639	7.6923	8.84648	8.51371	7.97586	9.63743	8.9119	8.2373	6.44573	8.10722	7.17234	8.80091	7.93973	9.69044	6.4971	6.00963
P48507	GCLM	Glutamate--cysteine ligase regulatory subunit	GSH0_HUMAN	FALSE	94.9	0.219593	3.15506	8.73295	7.55141	8.24065	9.81876	9.5929	9.33664	6.65082	8.52126	8.85715	8.75106	9.27362	5.96961	10.4079	8.5344	12.0979	13.4438	10.9839	13.0126	10.1819	12.7614	10.115	12.2705	11.2816
P48556	PSMD8	26S proteasome non-ATPase regulatory subunit 8	PSMD8_HUMAN	FALSE	100	0.162032	5.64115	64.9161	48.74	58.7089	53.0876	51.5275	49.9333	49.3648	51.5406	49.8039	43.9117	56.1865	45.1171	47.98	42.3636	53.8509	48.8835	53.9713	53.0901	51.0445	51.8086	50.5085	48.7532	46.0721
P48634	PRRC2A	Protein PRRC2A	PRC2A_HUMAN	FALSE	76.3	0.220334	2.46868	4.57629	5.83891	3.28805	5.82958	4.98396	5.65253	4.563	5.6362	6.5735	5.39912	3.99011	6.60624	6.62538	5.76349	3.45106	5.58249	4.50694	6.37135	3.64759	3.86563	5.95959	4.33858	NaN
P48637	GSS	Glutathione synthetase	GSHB_HUMAN	FALSE	96.6	0.191255	3.9409	14.9351	9.79432	11.6098	18.0302	17.1828	17.8785	14.6728	17.34	18.0657	13.3347	17.4121	17.9328	14.8509	17.2305	17.5825	16.4583	16.8021	16.8321	14.4292	16.5554	16.172	16.0019	17.076
P48643	CCT5	T-complex protein 1 subunit epsilon	TCPE_HUMAN	FALSE	100	0.0860639	7.31814	175.595	135.773	174.909	181.438	167.47	166.312	134.077	166.862	162.97	160.045	167.518	155.753	159.94	154.972	163.423	163.131	164.043	162.914	167.742	155.288	190.415	180.943	179.519
P48651	PTDSS1	Phosphatidylserine synthase 1	PTSS1_HUMAN	FALSE	62.7	0.331998	0.695761	1.75744	1.72513	1.2113	1.0374	NaN	NaN	NaN	NaN	1.29496	NaN	1.51173	2.06033	NaN	1.25687	1.03258	0.969407	1.63689	2.09518	1.08267	1.16133	NaN	NaN	NaN
P48723	HSPA13	Heat shock 70 kDa protein 13	HSP13_HUMAN	TRUE	100	0.818515	2.90965	7.82246	9.32743	10.0489	6.06656	5.20651	6.73547	8.88206	5.19836	7.91591	4.92597	4.86774	4.37847	5.98665	4.88953	7.17738	5.60629	6.15545	4.26115	5.31565	10.4342	25.4993	13.3396	7.61289
P48729	CSNK1A1	Casein kinase I isoform alpha	KC1A_HUMAN	TRUE	93.2	0.336983	2.11773	3.43874	3.16755	4.59653	4.81151	5.19773	4.54799	4.57929	4.4513	4.48327	4.70964	3.98504	4.92791	3.7867	5.08498	5.68074	7.15096	6.26758	5.61405	6.10719	5.43263	5.14463	8.2537	9.09251
P48730	CSNK1D	Casein kinase I isoform delta	KC1D_HUMAN	TRUE	83.1	0.286821	1.32146	3.33049	3.55151	2.01877	3.22099	2.16026	2.55709	2.29737	2.86158	2.49723	2.03293	2.73931	2.33303	2.56003	2.25825	1.97147	2.79384	3.06652	3.30173	1.9531	2.3508	NaN	1.38875	NaN
P48735	IDH2	Isocitrate dehydrogenase [NADP], mitochondrial	IDHP_HUMAN	TRUE	98.3	0.171011	4.72397	27.8318	31.3831	25.8068	25.0519	26.9768	21.0554	30.3794	21.9401	25.8114	24.3624	24.5605	24.9031	22.2377	23.3665	24.2179	21.9886	23.7037	21.9851	24.075	22.2489	32.4579	27.1492	31.6135
P48739	PITPNB	Phosphatidylinositol transfer protein beta isoform	PIPNB_HUMAN	TRUE	96.6	0.18159	4.16449	16.9337	14.3553	13.578	22.0221	22.5046	22.6266	17.481	23.7891	18.5146	21.6232	18.7962	18.5577	20.5067	19.4494	20.8216	20.9124	19.782	20.8032	21.9738	19.3584	19.1883	19.928	24.1344
P48740	MASP1	Mannan-binding lectin serine protease 1	MASP1_HUMAN	FALSE	49.2	0.988621	2.04095	4.31117	2.62703	3.52138	NaN	NaN	NaN	2.48986	NaN	2.01313	2.73203	NaN	NaN	NaN	NaN	NaN	NaN	NaN	NaN	NaN	NaN	5.34741	3.51703	NaN
P49005	POLD2	DNA polymerase delta subunit 2	DPOD2_HUMAN	FALSE	89.8	0.726283	1.96004	2.46918	4.37976	10.6972	4.62757	3.12852	2.93668	3.56295	2.79503	2.21784	3.23893	3.16007	6.01908	3.58346	5.46361	3.08158	2.67963	3.19061	4.70448	3.39401	4.72062	5.02316	5.45241	5.56776
P49006	MARCKSL1	MARCKS-related protein	MRP_HUMAN	TRUE	100	0.220947	5.18621	40.8035	24.4635	43.9717	49.057	45.175	43.1334	32.8631	36.0296	36.2923	36.4834	36.0916	29.2788	37.0767	39.3302	35.4649	34.7406	36.8749	27.0964	38.4004	40.4305	31.7146	35.6386	31.3172
P49189	ALDH9A1	4-trimethylaminobutyraldehyde dehydrogenase	AL9A1_HUMAN	FALSE	100	0.093125	5.25449	41.2433	35.5644	44.4269	34.3581	33.8562	35.0921	38.4276	36.2933	38.7548	36.0342	41.1021	38.6878	35.4533	40.5348	37.3352	36.7275	38.5983	36.7127	36.0462	39.149	37.4401	34.3672	35.833
P49207	RPL34	Large ribosomal subunit protein eL34	RL34_HUMAN	TRUE	100	0.553932	6.48842	70.5382	116.679	62.5806	210.605	186.966	163.382	163.253	160.047	138.992	142.342	133.279	130.364	155.713	138.275	230.093	204.737	195.764	209.75	192.945	208.526	153.738	160.215	174.513
P49247	RPIA	Ribose-5-phosphate isomerase	RPIA_HUMAN	FALSE	47.5	0.288221	1.11376	1.34061	2.96029	1.98354	1.99192	2.81242	NaN	1.45816	NaN	3.03603	NaN	1.53569	NaN	NaN	2.82502	NaN	1.98892	1.73906	2.28022	NaN	NaN	1.95606	NaN	NaN
P49257	LMAN1	Protein ERGIC-53	LMAN1_HUMAN	TRUE	100	0.340537	5.15434	55.3983	45.7365	50.4709	24.4604	23.8295	29.8827	37.5756	29.2485	35.0962	33.4304	36.426	33.4555	28.2346	28.7244	30.5051	27.2057	30.4887	28.6487	30.0662	27.7396	26.3669	26.6743	29.3376
P49321	NASP	Nuclear autoantigenic sperm protein	NASP_HUMAN	TRUE	100	0.203871	7.50447	165.914	156.989	179.243	226.488	206.644	207.55	196.755	213.011	208.415	206.832	212.807	200.001	211.909	224.338	210.463	214.726	206.99	202.498	201.475	209.671	211.901	223.233	217.361
P49327	FASN	Fatty acid synthase	FAS_HUMAN	FALSE	100	0.130096	6.60755	110.705	86.9458	105.065	133.046	120.411	90.6606	78.1611	89.7698	95.753	82.2296	95.1165	92.1312	82.5654	88.3572	102.094	101.029	100.86	103.423	102.484	97.3746	99.6315	104.657	97.3079
P49354	FNTA	Protein farnesyltransferase/geranylgeranyltransferase type-1 subunit alpha	FNTA_HUMAN	FALSE	94.9	0.279138	2.34714	8.08846	4.40756	4.96413	5.50381	5.11827	4.51454	5.7612	6.09761	5.36142	6.8356	6.18455	5.79857	3.42851	5.47406	4.61806	5.69906	4.79019	4.31438	4.7072	5.50913	4.71254	3.08844	3.96444
P49366	DHPS	Deoxyhypusine synthase	DHYS_HUMAN	TRUE	57.6	0.420134	1.34359	NaN	NaN	1.29775	3.14212	4.98122	2.21247	NaN	1.36059	NaN	NaN	NaN	2.2796	1.72375	NaN	2.69239	2.94185	2.98396	NaN	3.01884	4.19054	3.66733	2.49022	5.82737
P49368	CCT3	T-complex protein 1 subunit gamma	TCPG_HUMAN	FALSE	100	0.0874944	6.93935	135.153	113.031	121.753	145	136.196	135.615	114.096	132.634	135.866	124.464	130.313	118.848	129.917	115.432	126.328	119.907	128.137	129.161	126.539	122.531	134.309	133.225	130.593
P49406	MRPL19	Large ribosomal subunit protein bL19m	RM19_HUMAN	TRUE	91.5	0.371502	3.07668	3.51205	8.27017	4.23208	10.3636	11.8904	6.84371	5.9299	5.98234	7.19728	6.87088	6.05649	7.1066	5.55531	7.86435	11.08	10.9303	9.6305	10.8389	11.5912	12.4191	15.5564	12.2988	18.0278
P49411	TUFM	Elongation factor Tu, mitochondrial	EFTU_HUMAN	TRUE	100	0.204278	6.60792	87.1499	135.341	95.663	84.0771	95.4919	85.3591	119.127	83.7691	90.193	90.1042	91.1139	99.5632	92.1329	93.5795	94.1409	92.8058	94.527	90.5805	89.855	89.1565	103.928	99.318	89.4559
P49419	ALDH7A1	Alpha-aminoadipic semialdehyde dehydrogenase	AL7A1_HUMAN	TRUE	100	0.169538	3.5109	11.2645	15.1545	12.3509	11.1646	8.32373	10.085	11.839	10.5069	9.15479	10.1992	12.1333	11.946	11.467	12.9117	9.54462	9.48557	8.77286	9.70298	10.6982	10.0576	10.2133	8.48503	9.45887
P49427	CDC34	Ubiquitin-conjugating enzyme E2 R1	UB2R1_HUMAN	TRUE	93.2	0.281679	2.18165	5.7351	4.31777	4.97404	5.65035	5.30478	2.85363	5.69848	5.22618	4.83854	4.09845	2.32254	1.99626	5.03843	3.49459	5.55027	5.86429	5.80208	6.2046	5.58564	8.06282	4.67816	4.46085	3.62662
P49458	SRP9	Signal recognition particle 9 kDa protein	SRP09_HUMAN	TRUE	100	0.280292	5.48903	44.7667	43.578	43.8469	79.564	86.5453	52.4011	49.0473	63.0874	50.8141	57.4256	45.4019	39.3305	47.4811	47.3102	50.8946	58.1297	46.6572	48.5059	52.0217	49.9294	71.1086	56.3306	65.265
P49459	UBE2A	Ubiquitin-conjugating enzyme E2 A	UBE2A_HUMAN	FALSE	8.5	0.273978	0.270204	NaN	NaN	NaN	1.77578	NaN	NaN	NaN	NaN	NaN	NaN	1.02872	NaN	NaN	NaN	NaN	NaN	1.33871	NaN	1.15407	NaN	NaN	NaN	NaN
P49585	PCYT1A	Choline-phosphate cytidylyltransferase A	PCY1A_HUMAN	FALSE	69.5	0.256492	1.48467	3.92696	NaN	2.87795	3.03256	1.98459	3.34916	3.01198	2.09601	2.39151	NaN	NaN	1.68737	2.79935	2.41721	3.53304	2.1608	3.88116	3.50343	2.81935	2.48002	1.79242	3.42376	NaN
P49588	AARS1	Alanine--tRNA ligase, cytoplasmic	SYAC_HUMAN	FALSE	100	0.097901	4.53324	24.5188	24.7484	24.229	31.3077	27.3246	23.8891	21.7848	24.4128	23.3952	22.9218	24.7861	23.3703	22.8399	21.4551	20.937	22.8431	22.1295	23.8978	23.1613	24.7236	23.3263	24.0852	23.0254
P49589	CARS1	Cysteine--tRNA ligase, cytoplasmic	SYCC_HUMAN	FALSE	93.2	0.190429	3.64719	9.09381	8.88088	11.3131	11.3026	12.3289	13.6995	13.6943	16.7157	13.5508	14.5823	11.6904	11.7855	15.2121	12.3115	14.6721	14.93	13.6212	14.6968	14.9998	12.8997	13.0014	12.5372	17.0475
P49591	SARS1	Serine--tRNA ligase, cytoplasmic	SYSC_HUMAN	FALSE	100	0.118743	4.88995	27.3052	32.8829	28.4878	34.4601	29.9345	28.5692	32.674	27.1804	30.2408	34.4162	28.7541	25.1032	33.8101	25.8218	29.2292	29.5567	32.3469	31.2525	32.3633	31.8211	29.0022	27.3326	27.0344
P49593	PPM1F	Protein phosphatase 1F	PPM1F_HUMAN	TRUE	91.5	0.226539	1.81489	4.13668	3.83926	2.40631	4.64297	4.03857	3.64737	2.83586	3.69921	3.93941	2.60131	4.02483	3.149	4.15362	3.95476	3.50615	4.1571	4.9409	4.08786	2.96459	3.67375	3.15131	5.52924	3.4883
P49642	PRIM1	DNA primase small subunit	PRI1_HUMAN	FALSE	81.4	0.247708	2.44899	NaN	4.01594	5.8715	5.57517	8.8016	3.89858	6.51318	3.83116	5.27284	4.13249	5.5409	7.00573	4.58809	5.11405	5.26165	4.25548	4.81664	6.10486	4.87658	5.84941	3.51785	5.35995	3.79737
P49643	PRIM2	DNA primase large subunit	PRI2_HUMAN	FALSE	5.1	0.422988	0.307203	NaN	NaN	NaN	NaN	NaN	NaN	1.94388	NaN	NaN	NaN	NaN	NaN	NaN	NaN	NaN	0.974458	NaN	NaN	NaN	NaN	NaN	NaN	NaN
P49720	PSMB3	Proteasome subunit beta type-3	PSB3_HUMAN	TRUE	94.9	0.173439	3.70922	12.6146	8.64614	12.1636	17.1918	13.3911	12.4427	10.9406	14.2755	14.0768	13.9213	14.2597	16.5976	13.2801	14.3882	16.3248	14.5022	13.7934	14.0393	14.3456	11.22	12.4835	14.5307	13.3372
P49721	PSMB2	Proteasome subunit beta type-2	PSB2_HUMAN	FALSE	94.9	0.126739	5.37914	36.7912	34.1566	36.9885	46.074	46.0386	39.5411	38.5977	43.3366	46.9573	41.5283	42.576	43.2425	45.6459	44.2299	42.8032	45.1013	47.0261	43.1447	45.1619	41.5625	51.6553	44.9841	47.5101
P49736	MCM2	DNA replication licensing factor MCM2	MCM2_HUMAN	FALSE	100	0.121758	6.22908	85.8242	75.3142	83.994	89.1747	88.5015	66.3904	59.0878	73.3041	67.7217	70.033	65.5066	64.3327	67.1003	60.7798	76.9411	76.1498	76.0356	78.4432	82.0075	79.4951	82.5794	84.6224	80.9506
P49747	COMP	Cartilage oligomeric matrix protein	COMP_HUMAN	FALSE	66.1	1.2955	3.0251	8.25104	9.31281	6.868	15.2773	NaN	2.41836	5.95065	3.62589	4.41809	NaN	NaN	4.84326	NaN	9.42648	NaN	NaN	NaN	NaN	NaN	NaN	NaN	NaN	NaN
P49748	ACADVL	Very long-chain specific acyl-CoA dehydrogenase, mitochondrial	ACADV_HUMAN	FALSE	16.9	0.356498	0.0521975	NaN	NaN	NaN	NaN	NaN	NaN	NaN	NaN	NaN	1.08583	NaN	NaN	NaN	NaN	0.681715	NaN	NaN	NaN	NaN	0.769915	NaN	NaN	NaN
P49750	YLPM1	YLP motif-containing protein 1	YLPM1_HUMAN	TRUE	94.9	0.229914	1.78775	1.87227	2.82238	NaN	3.82284	3.28959	3.96352	4.04292	3.05639	3.76841	2.67047	2.57366	3.18295	2.93987	3.16143	3.35103	3.74631	3.10683	3.39314	2.95612	3.4499	6.00425	3.26229	2.70334
P49755	TMED10	Transmembrane emp24 domain-containing protein 10	TMEDA_HUMAN	TRUE	100	0.385433	5.64711	67.0074	64.6808	69.3257	30.7303	24.1806	36.7745	57.562	39.9427	50.6919	45.5117	44.7105	44.3516	38.8793	42.1421	34.3666	37.1438	39.2436	37.0377	43.1194	35.2101	37.5881	34.6523	23.6016
P49756	RBM25	RNA-binding protein 25	RBM25_HUMAN	TRUE	98.3	0.173894	5.74248	28.2559	35.5608	28.2397	56.6011	52.8361	62.9003	59.7404	58.5433	50.7367	50.3142	55.5706	54.2846	57.575	60.8313	56.2996	58.5689	55.0871	56.84	56.1215	59.8434	54.0006	65.4564	52.3344
P49770	EIF2B2	Translation initiation factor eIF2B subunit beta	EI2BB_HUMAN	TRUE	98.3	0.249173	2.97501	9.17262	6.36966	9.50734	7.44792	5.55001	9.29934	9.86872	11.8019	10.6468	8.91042	5.86445	7.5789	10.2443	8.64726	8.06202	8.15317	7.5187	6.40968	6.89117	8.09035	10.4161	7.66407	9.36741
P49773	HINT1	Adenosine 5'-monophosphoramidase HINT1	HINT1_HUMAN	TRUE	100	0.152879	6.87681	120.71	99.9253	110.174	138.071	111.173	124.043	121.325	123.863	123.693	131.941	128.694	126.073	114.887	113.329	130.883	127.343	135.797	134.593	128.364	120.771	122.854	132.285	143.935
P49790	NUP153	Nuclear pore complex protein Nup153	NU153_HUMAN	TRUE	94.9	0.392834	2.56773	5.36668	5.24098	5.17773	4.49916	3.91215	8.27836	6.25576	6.90481	6.01571	5.97147	5.37663	5.27749	6.93151	3.90913	6.86501	5.46655	5.41267	5.72724	5.91514	7.13943	5.73031	4.49011	9.38157
P49792	RANBP2	E3 SUMO-protein ligase RanBP2	RBP2_HUMAN	TRUE	100	0.168784	3.71864	15.4876	15.9575	15.1778	14.5619	14.2214	12.7003	13.6613	13.9444	13.3219	13.2287	14.6206	13.2404	13.6881	13.1718	8.7995	9.09065	10.1978	10.6891	10.188	10.8516	9.24141	9.65887	10.0207
P49821	NDUFV1	NADH dehydrogenase [ubiquinone] flavoprotein 1, mitochondrial	NDUV1_HUMAN	TRUE	100	0.19135	2.96289	10.155	9.55722	9.63702	6.22266	5.89353	7.10163	7.53348	6.70912	8.2208	7.05227	8.04957	8.23189	7.33515	6.84354	7.08587	6.73524	6.79737	6.99663	7.11899	7.1932	6.45539	6.88081	7.10316
P49840	GSK3A	Glycogen synthase kinase-3 alpha	GSK3A_HUMAN	TRUE	100	0.281329	2.50704	5.33241	3.63575	4.32741	6.15911	7.6866	5.3099	3.58566	5.36621	4.05607	5.33631	3.97167	5.25465	5.10968	5.20276	8.63209	7.55183	6.76425	6.70602	8.1403	6.47198	7.15191	6.37269	6.54324
P49841	GSK3B	Glycogen synthase kinase-3 beta	GSK3B_HUMAN	FALSE	83.1	0.30336	1.09598	1.32069	3.0006	1.40181	3.50302	2.11819	1.70775	1.20439	2.13734	1.9492	1.91504	1.75979	1.44702	3.11853	2.29931	2.70478	1.85849	1.88722	2.69367	3.60139	1.66082	2.36127	2.97935	2.42729
P49902	NT5C2	Cytosolic purine 5'-nucleotidase	5NTC_HUMAN	TRUE	81.4	0.336812	1.98936	5.50873	6.52262	5.19812	3.57523	2.38096	4.87005	3.27595	5.33561	5.46222	5.29225	4.15534	6.18174	4.9368	3.91648	5.00464	3.82171	4.73924	5.04634	3.56978	3.70146	4.52027	3.42163	2.21576
P49903	SEPHS1	Selenide, water dikinase 1	SPS1_HUMAN	TRUE	94.9	0.208855	3.35054	8.49799	6.3977	8.29052	11.5447	13.6194	9.9592	11.2811	12.756	10.2269	9.9122	10.8959	10.4323	8.01259	11.3031	13.8013	11.0848	10.225	13.9174	11.0766	13.2061	9.84465	9.28523	12.1764
P49915	GMPS	GMP synthase [glutamine-hydrolyzing]	GUAA_HUMAN	FALSE	100	0.117124	5.97038	62.872	57.4916	58.8935	72.9929	73.2421	52.8169	51.9602	59.1775	55.5976	49.2417	57.1971	53.9931	53.9777	57.1176	75.0194	77.1237	75.5305	73.9901	72.0052	73.5117	73.3699	75.8999	77.7399
P49916	LIG3	DNA ligase 3	DNLI3_HUMAN	FALSE	98.3	0.254464	3.60497	13.1111	14.9765	12.277	11.9182	9.50945	10.3211	13.4805	11.4787	13.47	10.8306	11.551	12.5607	9.38789	11.109	10.9722	9.62989	10.3943	11.7807	12.7493	11.5153	12.6531	9.77997	10.9521
P49959	MRE11	Double-strand break repair protein MRE11	MRE11_HUMAN	FALSE	100	0.140893	3.76322	12.5315	14.7326	11.9938	11.8074	13.6167	16.159	13.4074	17.9261	14.0085	13.0266	14.8724	14.846	14.5388	16.2073	12.5033	14.7143	14.7139	13.7605	13.4492	16.3589	12.4821	13.0691	14.9513
P50213	IDH3A	Isocitrate dehydrogenase [NAD] subunit alpha, mitochondrial	IDH3A_HUMAN	TRUE	100	0.201742	4.14204	23.9923	20.5899	21.5278	14.8384	14.4677	16.008	19.7709	16.4502	15.9835	17.6008	19.0474	15.7633	14.8983	16.3964	16.1174	16.7428	15.8164	18.4728	16.7615	16.4364	14.1673	14.7271	14.7326
P50225	SULT1A1	Sulfotransferase 1A1	ST1A1_HUMAN	FALSE	89.8	0.239967	1.69666	3.77647	3.13189	1.98928	3.1364	2.79107	3.02953	3.96586	2.46625	3.74886	2.56612	2.82657	2.74073	2.71869	3.0987	2.62454	3.48797	3.40784	2.89222	2.7652	4.87118	NaN	4.67035	3.2303
P50336	PPOX	Protoporphyrinogen oxidase	PPOX_HUMAN	FALSE	49.2	0.44824	1.64916	NaN	1.97151	1.93349	NaN	NaN	NaN	4.32571	2.47985	2.80908	3.94902	2.7077	NaN	1.7947	3.99942	NaN	2.81641	NaN	1.98533	3.06952	3.79628	9.344	NaN	NaN
P50395	GDI2	Rab GDP dissociation inhibitor beta	GDIB_HUMAN	TRUE	100	0.255807	6.69037	102.699	90.0999	101.978	130.85	129.675	129.872	112.401	122.835	119.398	122.228	123.699	120.976	125.262	123.404	126.314	135.672	127.583	131.92	130.168	125.443	128.187	135.371	133.99
P50402	EMD	Emerin	EMD_HUMAN	FALSE	100	0.170226	4.51782	22.4901	29.424	20.7854	21.3684	20.0473	28.171	24.7406	28.5752	22.709	28.1724	23.5306	19.2998	26.4974	22.2901	21.1302	21.8839	24.9837	21.8229	25.5499	21.9254	19.5749	21.6701	20.5166
P50453	SERPINB9	Serpin B9	SPB9_HUMAN	FALSE	88.1	0.521149	1.63574	2.67121	3.72958	1.75221	3.35794	2.47479	3.81795	3.23229	3.45028	2.63369	2.55836	3.44032	3.03882	2.8232	2.55905	2.79866	4.85399	2.15798	3.08765	3.91437	2.97331	3.71468	3.4059	2.56049
P50454	SERPINH1	Serpin H1	SERPH_HUMAN	TRUE	100	0.432391	4.11427	24.461	20.6681	27.4597	14.2238	14.1353	12.3774	13.546	13.6846	17.4692	15.1795	16.2562	17.0311	13.5169	16.9349	11.3571	12.8326	12.425	13.8465	11.6895	13.0339	9.45947	13.8617	10.1862
P50502	ST13	Hsc70-interacting protein	F10A1_HUMAN	FALSE	100	0.130343	6.73688	107.808	87.5099	107.184	116.283	119.733	118.336	94.7641	120.832	112.947	98.596	108.309	101.829	104.917	114.232	114.519	115.098	110.555	111.54	108.122	116.256	131.525	116.191	125.95
P50542	PEX5	Peroxisomal targeting signal 1 receptor	PEX5_HUMAN	FALSE	8.5	1.41817	1.13821	NaN	NaN	NaN	NaN	NaN	NaN	NaN	NaN	NaN	NaN	NaN	NaN	NaN	NaN	NaN	NaN	1.2915	NaN	NaN	NaN	NaN	NaN	NaN
P50552	VASP	Vasodilator-stimulated phosphoprotein	VASP_HUMAN	FALSE	74.6	0.444066	1.3575	2.84883	8.20586	3.23218	1.7749	NaN	2.73588	NaN	2.39725	2.01392	2.35639	3.61022	2.43895	2.07	2.66832	2.42016	1.50296	3.72739	2.29668	2.8216	2.93484	2.07491	NaN	NaN
P50570	DNM2	Dynamin-2	DYN2_HUMAN	FALSE	100	0.116451	4.89883	26.2263	29.0331	28.3469	31.2136	28.4978	27.9081	27.8103	28.8796	27.9752	22.9968	27.4146	27.5888	29.2157	29.7076	30.6251	30.7632	30.9487	30.0401	30.255	32.6213	29.8591	31.2485	32.7708
P50579	METAP2	Methionine aminopeptidase 2	MAP2_HUMAN	FALSE	94.9	0.205934	2.44033	3.00367	4.97926	6.55561	6.2469	4.64747	7.94526	5.04767	7.42251	5.77621	6.14465	5.87567	4.26972	7.15534	5.36158	5.45172	6.24168	6.64468	6.85164	5.02156	6.05352	6.67799	5.43446	5.4893
P50750	CDK9	Cyclin-dependent kinase 9	CDK9_HUMAN	FALSE	88.1	0.355102	2.20527	3.00811	4.43312	3.88618	3.86463	4.24471	8.13875	3.47625	7.36453	5.88833	7.16366	5.30761	3.22879	4.6953	3.80039	7.40064	3.6368	6.13164	6.50385	5.94104	7.63176	3.93127	4.95654	3.2704
P50851	LRBA	Lipopolysaccharide-responsive and beige-like anchor protein	LRBA_HUMAN	TRUE	93.2	0.24678	1.32964	1.81786	1.79264	2.17621	3.11993	3.41915	1.96134	2.231	2.4285	2.63591	2.75242	2.10827	2.54174	2.30581	1.98341	1.97917	2.09353	2.18484	2.30065	2.40028	2.69962	1.60972	2.65882	4.50397
P50897	PPT1	Palmitoyl-protein thioesterase 1	PPT1_HUMAN	TRUE	94.9	0.234257	3.14914	9.03307	7.55617	10.4977	8.60994	9.55366	10.0292	8.74289	8.08876	7.2825	9.65008	9.20629	12.3764	7.79484	12.174	12.6077	8.1859	11.7709	9.91738	10.3922	11.8243	12.6819	8.44485	8.86789
P50914	RPL14	Large ribosomal subunit protein eL14	RL14_HUMAN	TRUE	98.3	0.597012	5.25752	30.6647	57.8225	30.0035	83.5872	83.9494	71.8946	83.8163	73.4347	58.4231	72.9959	60.001	67.1384	82.1157	64.4286	102.995	93.1553	94.863	106.18	100.321	92.1784	80.5038	77.7896	73.3967
P50990	CCT8	T-complex protein 1 subunit theta	TCPQ_HUMAN	FALSE	100	0.073555	7.75695	219.071	182.614	217.098	212.627	225.321	227.2	201.063	223.093	224.311	226.345	231.616	228.244	224.847	229.78	223.75	227.366	224.913	226.326	220.285	226.639	241.163	233.612	231.364
P50991	CCT4	T-complex protein 1 subunit delta	TCPD_HUMAN	FALSE	100	0.0763892	7.98801	279.184	249.723	284.372	291.594	278.654	264.308	225.687	259.385	274.316	257.197	265.64	246.768	245.86	236.813	270.591	271.141	262.595	269.961	262.941	258.482	291.439	277.791	280.446
P50995	ANXA11	Annexin A11	ANX11_HUMAN	TRUE	100	0.294533	4.31537	25.4043	18.1295	25.5756	13.5257	10.9334	18.2918	17.4098	16.9484	20.8857	16.8449	19.7551	17.9266	14.5141	18.0377	20.5319	19.7486	21.7902	22.5666	21.2199	22.418	16.4766	16.1107	18.3486
P51003	PAPOLA	Poly(A) polymerase alpha	PAPOA_HUMAN	TRUE	94.9	0.298452	1.54348	3.5348	2.65186	1.66796	5.29837	3.8495	1.99787	2.35439	3.62514	2.97947	2.64287	2.45967	1.87441	2.75249	3.24874	3.59607	3.40623	3.47172	3.3359	4.45727	4.13705	4.07828	3.53331	3.73917
P51114	FXR1	RNA-binding protein FXR1	FXR1_HUMAN	TRUE	100	0.236124	4.09416	13.7305	21.296	15.6316	22.5358	24.2788	16.745	16.9653	15.9667	14.6733	14.6179	15.5082	14.1249	16.068	16.0806	20.7172	20.3232	21.5535	20.7904	20.8453	21.3734	25.699	23.2846	20.917
P51116	FXR2	RNA-binding protein FXR2	FXR2_HUMAN	FALSE	100	0.159836	5.52886	43.1426	49.2164	40.8893	50.9925	48.4417	48.6109	46.7432	43.7717	43.2751	46.5931	45.5724	46.9383	41.0628	40.3532	48.6634	42.1019	52.3623	44.3694	51.3807	41.2493	45.5015	57.0473	45.9613
P51148	RAB5C	Ras-related protein Rab-5C	RAB5C_HUMAN	FALSE	100	0.105355	6.5227	106.339	97.2083	102.131	85.5352	83.746	81.8959	81.9885	86.1333	91.5848	80.4051	91.6658	80.2049	88.7366	85.4162	88.2502	80.6547	87.3281	92.4165	89.261	78.2464	86.3377	89.4633	86.473
P51149	RAB7A	Ras-related protein Rab-7a	RAB7A_HUMAN	FALSE	100	0.0856567	7.31232	159.617	167.983	159.407	133.545	143.552	159.59	155.63	176.162	146.762	162.268	150.772	158.306	162.086	160.186	157.073	150.304	153.381	147.412	156.783	157.769	155.972	148.271	161.678
P51151	RAB9A	Ras-related protein Rab-9A	RAB9A_HUMAN	TRUE	100	0.177574	5.00331	31.0253	37.5036	32.402	25.9007	26.1645	36.9304	34.4853	43.6472	29.0172	38.3998	29.1221	29.3104	37.9827	28.3032	33.1256	35.6341	36.2473	36.7242	32.892	41.0792	42.3065	38.9193	43.4501
P51153	RAB13	Ras-related protein Rab-13	RAB13_HUMAN	TRUE	96.6	0.724472	2.99843	9.68888	9.37069	6.57006	14.0708	9.44045	7.02657	7.00159	4.60271	6.02088	3.37591	6.4829	7.7719	6.99785	7.46622	7.56058	7.53167	8.25814	6.44991	6.78468	5.73598	14.2634	15.417	19.8242
P51397	DAP	Death-associated protein 1	DAP1_HUMAN	FALSE	1.7	NaN	0.0126922	NaN	NaN	NaN	NaN	NaN	NaN	NaN	NaN	NaN	NaN	NaN	NaN	NaN	NaN	NaN	NaN	NaN	NaN	NaN	NaN	NaN	NaN	NaN
P51398	DAP3	Small ribosomal subunit protein mS29	RT29_HUMAN	TRUE	96.6	0.303365	2.78034	6.99269	5.5962	7.7329	8.83716	8.6902	6.30413	8.04646	6.2761	5.98188	4.11673	6.11822	6.70744	4.02643	6.4808	9.31007	8.03647	9.231	9.66641	8.66186	8.92393	7.64342	7.97205	8.74946
P51452	DUSP3	Dual specificity protein phosphatase 3	DUS3_HUMAN	TRUE	94.9	0.255611	3.41684	9.87973	7.89259	11.1039	10.6997	7.7904	8.79995	9.57602	11.0456	11.1882	8.15472	8.74553	9.73164	9.70921	11.4434	15.1621	16.4612	15.9801	16.8546	17.8476	15.7746	15.8759	12.0736	16.9027
P51532	SMARCA4	Transcription activator BRG1	SMCA4_HUMAN	TRUE	100	0.176109	3.42743	9.85327	10.636	11.2054	14.0417	13.5024	10.074	9.68597	11.1002	8.73427	9.2176	10.0014	8.49336	10.9496	9.59502	11.9847	12.4583	13.8519	12.2957	12.8359	14.3401	12.6018	11.0336	12.3501
P51553	IDH3G	Isocitrate dehydrogenase [NAD] subunit gamma, mitochondrial	IDH3G_HUMAN	TRUE	94.9	1.88125	4.84649	24.5076	29.5262	23.3428	20.9888	8.70574	27.5276	32.0279	25.55	35.0486	23.1041	28.2629	33.5845	21.7817	33.4986	21.3572	18.8739	19.349	21.7355	22.7045	23.4954	25.6099	25.9296	25.9568
P51570	GALK1	Galactokinase	GALK1_HUMAN	FALSE	100	0.282581	3.16853	6.76407	10.0572	6.90152	8.0281	7.90646	7.22556	8.59541	7.44917	8.10707	8.40365	8.97728	7.78299	6.60889	10.2575	8.12937	7.04916	7.98203	8.74478	8.36001	8.0604	4.20986	7.89181	6.56966
P51571	SSR4	Translocon-associated protein subunit delta	SSRD_HUMAN	TRUE	100	0.337119	4.04076	26.7636	20.4125	23.9434	14.0999	11.5337	13.1567	15.3451	11.0804	14.2962	12.527	14.9226	15.3464	13.2725	15.3541	14.2483	18.6115	15.9824	13.9478	19.7745	16.2175	13.416	15.6097	12.716
P51572	BCAP31	B-cell receptor-associated protein 31	BAP31_HUMAN	TRUE	100	0.36665	5.73208	61.5946	60.3555	66.9297	23.2164	21.299	55.0095	62.179	66.2867	59.3283	65.3834	60.124	58.0391	61.2509	63.5494	42.0644	45.6	45.2818	44.6357	45.9081	47.1318	17.882	21.5989	19.2687
P51580	TPMT	Thiopurine S-methyltransferase	TPMT_HUMAN	TRUE	78	0.205803	1.3895	2.23852	NaN	2.57156	3.79885	3.21421	3.05942	1.93484	3.10175	2.38397	2.76837	2.55425	2.21337	2.39473	2.32273	2.40934	2.87538	2.39568	2.11407	2.19007	3.3777	2.50546	NaN	3.78942
P51608	MECP2	Methyl-CpG-binding protein 2	MECP2_HUMAN	FALSE	76.3	0.314749	1.38769	2.33942	4.72304	3.06263	3.75251	2.7438	3.1549	3.71727	2.37402	NaN	1.8025	2.5257	2.34969	4.73604	2.65204	1.94536	NaN	3.90256	1.41575	3.51696	3.18642	2.44819	2.49428	2.59162
P51610	HCFC1	Host cell factor 1	HCFC1_HUMAN	TRUE	98.3	0.217162	4.38992	20.3259	18.1491	18.0653	27.3854	26.7614	19.153	17.5738	17.976	23.5048	17.9474	21.439	19.5884	18.2148	21.2199	23.8676	24.5183	22.93	24.0415	24.6722	24.1927	22.713	24.9081	24.9058
P51617	IRAK1	Interleukin-1 receptor-associated kinase 1	IRAK1_HUMAN	TRUE	23.7	0.896285	1.37432	NaN	NaN	1.1568	3.76979	2.61996	NaN	NaN	NaN	NaN	NaN	NaN	NaN	NaN	NaN	2.19115	NaN	NaN	NaN	1.52296	1.24779	4.5705	10.0301	10.3364
P51648	ALDH3A2	Aldehyde dehydrogenase family 3 member A2	AL3A2_HUMAN	TRUE	96.6	0.264367	2.16573	5.18474	6.70803	4.21664	3.8481	3.40592	4.12423	5.4497	3.83847	5.16362	4.15509	3.97795	3.01648	4.26267	4.38961	3.50835	3.56136	4.11721	3.56956	3.61451	3.98621	3.12993	3.03985	3.78202
P51649	ALDH5A1	Succinate-semialdehyde dehydrogenase, mitochondrial	SSDH_HUMAN	TRUE	98.3	0.263405	3.24093	14.7039	12.7412	15.5635	8.15676	6.56489	9.01946	11.1521	8.90497	9.46366	8.25775	9.44948	9.86747	8.96338	10.1303	8.99582	7.94739	8.17291	7.4439	7.52728	8.81348	7.4164	7.94055	8.15809
P51659	HSD17B4	Peroxisomal multifunctional enzyme type 2	DHB4_HUMAN	FALSE	100	0.188822	5.80096	76.9184	70.9475	74.0745	56.29	49.2924	53.5084	62.3112	52.7798	59.4541	54.3129	59.7068	57.3827	51.448	59.4406	43.7178	49.8903	44.6724	44.7944	44.9686	43.0093	46.53	47.3811	46.104
P51665	PSMD7	26S proteasome non-ATPase regulatory subunit 7	PSMD7_HUMAN	TRUE	100	0.260605	4.76069	32.3253	29.7946	36.4018	23.8376	25.2582	28.7479	22.1147	26.2552	25.4069	27.6795	24.9318	22.9502	24.6917	25.8335	23.3412	26.8308	26.8731	24.4542	26.6981	21.9013	22.8993	25.5534	29.1772
P51784	USP11	Ubiquitin carboxyl-terminal hydrolase 11	UBP11_HUMAN	TRUE	64.4	0.639873	2.58576	1.81041	NaN	NaN	5.69491	5.74772	10.8044	4.01369	8.86457	4.08567	8.82732	2.10989	4.57011	6.95521	3.21072	7.94345	7.58508	7.92348	7.94301	9.42654	11.6552	9.13834	5.76371	8.51742
P51809	VAMP7	Vesicle-associated membrane protein 7	VAMP7_HUMAN	FALSE	89.8	0.331993	1.62499	2.51726	1.94418	2.80987	3.36515	2.76296	4.10507	3.13235	3.02649	2.19234	4.07241	2.148	3.77023	2.64523	2.45417	3.85654	4.04399	3.18644	3.38108	3.07918	4.01647	3.23957	3.82622	4.32905
P51812	RPS6KA3	Ribosomal protein S6 kinase alpha-3	KS6A3_HUMAN	FALSE	98.3	0.144201	3.20236	7.61073	9.45273	6.00022	10.2323	10.2693	9.08165	7.63517	9.70583	8.4868	8.54595	6.92992	7.07478	7.8133	9.07093	9.3277	10.3001	10.2969	10.6779	11.5253	11.3715	11.3219	10.127	10.8962
P51858	HDGF	Hepatoma-derived growth factor	HDGF_HUMAN	FALSE	96.6	0.177115	6.5011	80.557	64.7571	87.0087	98.0413	106.645	86.6579	88.3552	90.2552	93.7716	95.5106	96.4963	91.8318	95.956	107.01	100.037	99.9582	104.147	104.604	101.413	104.528	103.161	102.687	106.415
P51884	LUM	Lumican	LUM_HUMAN	FALSE	89.8	1.26279	4.88251	71.8504	76.4641	72.6533	4.11964	NaN	15.6906	46.5407	23.4813	40.533	22.2937	37.5144	24.2088	19.1864	26.5222	13.6836	3.75557	NaN	12.442	NaN	13.9672	12.2503	NaN	NaN
P51965;Q969T4;Q96LR5	UBE2E1;UBE2E3;UBE2E2	Ubiquitin-conjugating enzyme E2 E1;Ubiquitin-conjugating enzyme E2 E3;Ubiquitin-conjugating enzyme E2 E2	UB2E1_HUMAN;UB2E3_HUMAN;UB2E2_HUMAN	TRUE	96.6	0.530506	5.06024	23.6201	30.5376	29.4615	62.2231	60.8862	23.3058	23.8094	27.3229	29.6147	23.663	25.5229	30.9522	27.0298	29.3263	32.9613	35.0904	34.4983	38.2545	28.5482	36.7152	96.3261	104.042	105.117
P51970	NDUFA8	NADH dehydrogenase [ubiquinone] 1 alpha subcomplex subunit 8	NDUA8_HUMAN	TRUE	100	0.284623	3.13197	13.263	7.53019	11.9002	9.69058	7.67586	6.7792	11.62	6.63924	9.14479	7.56688	10.3997	6.35408	8.41804	8.25237	9.7313	9.77398	10.8189	8.4545	9.81963	7.60469	8.72663	8.6303	6.79557
P51991	HNRNPA3	Heterogeneous nuclear ribonucleoprotein A3	ROA3_HUMAN	TRUE	100	0.159559	6.54351	65.8386	82.1359	63.7941	109.678	96.6842	95.4537	106.734	95.2929	105.699	104.537	101.689	108.889	103.486	95.1905	94.6953	93.6746	96.0461	99.4585	96.2876	78.0248	90.5055	103.482	92.5957
P52209	PGD	6-phosphogluconate dehydrogenase, decarboxylating	6PGD_HUMAN	TRUE	100	0.225737	6.47591	87.8966	75.8616	86.6219	107.543	99.9101	103.974	97.1382	102.697	107.353	118.495	102.629	99.9341	116.984	100.625	102.168	94.1812	98.9569	96.2963	92.7523	91.3189	94.9884	110.408	97.2555
P52272	HNRNPM	Heterogeneous nuclear ribonucleoprotein M	HNRPM_HUMAN	FALSE	100	0.153351	7.68766	207.991	259.716	200.785	178.347	184.315	191.962	234.238	187.624	223.209	211.552	220.886	237.078	201.144	221.845	177.271	179.731	177.568	178.421	174.048	181.548	185.592	189.863	183.95
P52292	KPNA2	Importin subunit alpha-1	IMA1_HUMAN	TRUE	100	0.412195	6.77602	104.228	99.4825	100.171	94.2577	90.0828	152.666	104.002	156.246	99.3468	139.315	96.211	100.007	134.829	100.183	241.417	212.068	221.878	226.111	220.37	227.389	219.999	192.259	195.758
P52294	KPNA1	Importin subunit alpha-5	IMA5_HUMAN	TRUE	98.3	0.223688	3.11647	8.85014	7.72741	7.36711	10.0098	10.2624	8.65067	7.74669	7.61483	6.43471	9.3955	7.38064	7.70084	8.08013	8.18643	11.4879	11.0868	9.17208	10.9389	10.7042	11.8695	11.654	10.964	8.17782
P52298	NCBP2	Nuclear cap-binding protein subunit 2	NCBP2_HUMAN	FALSE	96.6	0.189381	3.61128	13.1478	11.8953	10.9513	11.4561	13.1817	10.555	12.3658	13.7475	12.4747	9.65102	11.2631	13.7512	13.0971	12.5843	11.9826	16.1234	11.2872	11.9081	12.1278	14.6876	12.5824	11.681	12.7027
P52306	RAP1GDS1	Rap1 GTPase-GDP dissociation stimulator 1	GDS1_HUMAN	TRUE	98.3	0.243455	2.34639	6.29715	6.62997	5.02621	6.80888	7.22761	3.86843	3.96014	4.52909	4.43258	4.61295	4.07449	3.0545	3.13269	3.62674	4.97715	5.17939	5.00702	6.06043	6.56304	5.77228	6.10676	4.21669	5.44985
P52434	POLR2H	DNA-directed RNA polymerases I, II, and III subunit RPABC3	RPAB3_HUMAN	TRUE	100	0.269879	3.16828	8.71713	9.14248	8.30353	14.4386	12.2419	13.1298	7.45206	12.1983	9.94095	9.03356	11.5129	7.63935	10.044	7.94377	13.1224	12.948	14.0424	11.4584	12.6055	12.8924	12.7845	12.4229	10.656
P52435;Q9GZM3;Q9H1A7	POLR2J;POLR2J2;POLR2J3	DNA-directed RNA polymerase II subunit RPB11-a;DNA-directed RNA polymerase II subunit RPB11-b1;DNA-directed RNA polymerase II subunit RPB11-b2	RPB11_HUMAN;RPB1B_HUMAN;RPB1C_HUMAN	TRUE	44.1	0.317088	1.85455	NaN	NaN	NaN	5.94706	6.93956	2.79455	3.16489	3.69268	NaN	4.05544	NaN	NaN	4.48445	NaN	4.92954	5.48618	2.21589	2.70935	2.84209	2.75967	NaN	NaN	NaN
P52564	MAP2K6	Dual specificity mitogen-activated protein kinase kinase 6	MP2K6_HUMAN	FALSE	8.5	0.246378	0.161401	NaN	NaN	NaN	NaN	NaN	1.59568	NaN	NaN	NaN	NaN	NaN	NaN	NaN	1.24094	NaN	NaN	NaN	NaN	NaN	0.939508	NaN	NaN	NaN
P52565	ARHGDIA	Rho GDP-dissociation inhibitor 1	GDIR1_HUMAN	TRUE	98.3	0.224196	6.27374	70.2814	66.5733	71.4547	93.6323	86.971	84.6969	82.5474	85.6208	96.8854	90.8963	85.733	97.3921	90.299	103.818	91.6346	91.1538	97.2877	97.9943	85.0933	85.2672	94.9624	93.631	106.053
P52594	AGFG1	Arf-GAP domain and FG repeat-containing protein 1	AGFG1_HUMAN	FALSE	20.3	0.171511	0.0559138	NaN	NaN	NaN	NaN	0.834767	NaN	NaN	NaN	NaN	NaN	1.0376	NaN	NaN	NaN	1.02939	NaN	0.963861	NaN	NaN	0.872666	1.36679	NaN	NaN
P52597	HNRNPF	Heterogeneous nuclear ribonucleoprotein F	HNRPF_HUMAN	FALSE	100	0.121343	6.04719	69.2181	79.2219	66.5525	75.3311	64.2379	63.6904	73.9016	60.688	69.4659	70.7762	71.3605	67.8382	73.9807	64.2556	66.0233	61.6548	61.4756	60.9207	69.0369	58.9798	63.3915	65.3305	66.1699
P52655	GTF2A1	Transcription initiation factor IIA subunit 1	TF2AA_HUMAN	TRUE	81.4	0.394604	2.40553	7.04216	6.20033	7.29959	6.4499	4.80009	2.82395	8.37043	4.01286	7.15922	NaN	8.00882	4.93917	2.5254	2.64897	4.67111	3.26363	8.0356	4.02801	5.0426	4.03208	5.69953	7.61852	7.239
P52701	MSH6	DNA mismatch repair protein Msh6	MSH6_HUMAN	FALSE	100	0.159791	4.41999	16.5067	24.823	19.2035	22.1075	22.5214	23.8184	26.0246	23.3395	22.997	22.4757	24.3517	25.205	23.2731	22.6254	18.5293	18.4065	17.3667	18.5355	18.1741	17.6563	18.2934	15.4954	16.2842
P52732	KIF11	Kinesin-like protein KIF11	KIF11_HUMAN	TRUE	100	0.396103	3.77503	8.57113	10.7215	8.9848	12.6164	12.7439	15.7626	12.6903	16.5394	13.1862	14.7821	11.773	13.9769	17.2447	13.2783	26.1601	25.6302	25.8462	25.5924	28.0972	27.3374	25.2284	20.0139	23.8772
P52756	RBM5	RNA-binding protein 5	RBM5_HUMAN	TRUE	57.6	0.40544	0.75311	0.824992	NaN	NaN	2.22764	3.09321	1.10425	NaN	1.99875	0.878352	1.9097	NaN	NaN	NaN	1.60007	1.11263	1.20118	0.924108	0.831996	1.43218	1.06396	NaN	NaN	NaN
P52758	RIDA	2-iminobutanoate/2-iminopropanoate deaminase	RIDA_HUMAN	TRUE	94.9	0.195175	2.55755	6.94783	4.84975	7.57554	4.95671	4.45676	5.35303	4.98895	7.24649	5.80842	6.7381	5.7871	6.00586	5.98725	6.62945	5.71379	5.53733	4.7191	4.60177	4.14103	4.86024	5.83966	7.31537	4.51829
P52788	SMS	Spermine synthase	SPSY_HUMAN	FALSE	100	0.136512	3.94987	13.8907	14.9889	13.8417	17.3289	15.9841	14.9163	16.5897	15.6891	15.8523	16.1025	14.8331	16.1672	15.8755	14.2268	17.3406	17.4816	16.7429	17.9601	18.5425	17.0263	15.9164	17.6568	21.6582
P52789	HK2	Hexokinase-2	HXK2_HUMAN	FALSE	98.3	0.295436	3.023	9.57897	9.33021	9.30823	8.90724	6.05256	6.72554	8.52781	8.44071	8.93079	7.69674	9.42104	8.83787	5.48194	6.67543	5.68384	7.18926	7.49896	7.50698	7.59886	7.11288	6.69573	13.9684	7.08604
P52815	MRPL12	Large ribosomal subunit protein bL12m	RM12_HUMAN	TRUE	100	0.279354	6.15076	96.5064	89.906	101.908	63.1238	55.1872	58.077	64.146	61.7301	73.941	47.6132	71.1768	78.6142	58.1007	87.4055	68.4009	60.2168	58.9767	62.3859	60.217	51.8696	75.7364	66.27	70.8445
P52888	THOP1	Thimet oligopeptidase	THOP1_HUMAN	TRUE	98.3	1.50858	3.00746	7.98827	5.74184	6.3448	8.9218	8.68814	6.54224	5.68565	6.48072	7.80488	6.70471	6.8056	6.9996	5.57685	6.62335	8.832	8.73271	10.2727	9.28644	9.75293	8.62337	8.55776	9.19919	7.05297
P52907	CAPZA1	F-actin-capping protein subunit alpha-1	CAZA1_HUMAN	TRUE	100	0.180306	5.27977	42.698	34.009	47.3334	48.1946	44.2936	38.4362	39.3447	38.1562	44.2945	42.6617	42.9521	33.403	42.8979	37.3737	40.2189	38.5921	41.2322	40.7489	40.4882	39.6685	41.7252	48.3004	39.7756
P52926	HMGA2	High mobility group protein HMGI-C	HMGA2_HUMAN	TRUE	89.8	0.472395	1.8736	2.56203	2.83427	3.24181	3.0834	1.3525	3.53646	6.86221	3.39746	4.64958	3.40529	4.07456	2.39286	3.77515	5.50424	1.32616	NaN	3.78133	3.09467	0.98975	1.42902	0.841383	NaN	NaN
P52948	NUP98	Nuclear pore complex protein Nup98-Nup96	NUP98_HUMAN	FALSE	100	0.17773	3.09442	10.8057	9.53557	10.2226	8.1256	6.94365	8.73577	9.49095	8.15885	8.89014	7.46761	8.84481	7.62242	7.67342	7.93102	6.54516	6.753	6.77368	6.63879	6.36261	6.60169	6.85995	8.08871	6.91708
P53004	BLVRA	Biliverdin reductase A	BIEA_HUMAN	FALSE	96.6	0.168977	4.04458	14.5227	14.9676	12.5503	20.5701	18.6873	17.8299	14.6104	15.2374	21.733	16.6137	19.0689	17.4883	14.7414	17.0186	18.4522	16.7483	18.211	19.7734	17.2596	17.0454	17.9289	17.9858	15.2724
P53007	SLC25A1	Tricarboxylate transport protein, mitochondrial	TXTP_HUMAN	TRUE	98.3	0.259887	3.97878	22.2233	23.8632	21.8386	11.0544	10.7597	14.3656	16.8082	12.9073	13.8986	11.8566	12.6707	17.9476	13.774	13.1299	14.6261	12.4149	11.7974	14.5849	13.7886	12.6866	13.3055	10.6471	12.8545
P53041	PPP5C	Serine/threonine-protein phosphatase 5	PPP5_HUMAN	TRUE	100	0.169273	4.73551	25.9535	25.9938	25.7115	33.3835	28.9247	31.1416	25.1715	27.0403	32.1048	26.7502	29.6148	29.1143	28.2448	28.6142	30.0974	30.7519	31.6163	30.4273	28.2948	30.426	30.3621	29.8232	29.039
P53350	PLK1	Serine/threonine-protein kinase PLK1	PLK1_HUMAN	TRUE	47.5	0.615503	1.47195	NaN	NaN	NaN	2.32445	1.12373	2.65842	5.77583	2.06981	NaN	2.37772	NaN	1.72109	1.09213	NaN	5.32957	7.28097	7.22984	5.96078	6.3279	6.3887	5.19457	3.70668	4.86847
P53365	ARFIP2	Arfaptin-2	ARFP2_HUMAN	TRUE	35.6	1.8059	4.75827	NaN	98.5102	NaN	14.1011	18.2541	NaN	NaN	NaN	NaN	NaN	NaN	NaN	33.5163	NaN	23.8991	17.0335	25.3623	8.22077	13.441	9.46556	NaN	26.0569	NaN
P53367	ARFIP1	Arfaptin-1	ARFP1_HUMAN	FALSE	96.6	0.198579	3.16157	6.52704	10.7001	9.63507	5.84827	8.91282	10.491	10.8239	11.8886	11.6342	9.78794	11.3451	10.1003	11.3143	9.95564	11.2225	10.4717	9.80298	8.08872	11.3999	11.3295	9.2481	8.78737	9.32421
P53384	NUBP1	Cytosolic Fe-S cluster assembly factor NUBP1	NUBP1_HUMAN	FALSE	74.6	0.345799	1.78671	4.2886	NaN	2.79504	1.11117	NaN	3.27233	2.86442	4.95971	4.22371	2.48122	2.12386	NaN	2.87576	3.10454	4.1452	4.79601	4.01222	2.32676	4.0888	3.86334	NaN	NaN	4.42824
P53396	ACLY	ATP-citrate synthase	ACLY_HUMAN	TRUE	100	0.135263	6.79379	117.374	97.6895	116.263	136.493	133.628	106.95	97.1546	102.008	110.619	93.3164	111.415	117.284	93.7448	111.704	110.657	106.148	111.432	110.925	110.33	107.063	112.508	113.668	106.544
P53582	METAP1	Methionine aminopeptidase 1	MAP11_HUMAN	FALSE	96.6	0.151566	3.27082	7.52099	7.08503	8.45327	11.483	11.3077	10.9093	10.0057	10.8963	10.1282	10.3596	9.71332	11.219	11.7296	13.928	9.9077	10.6352	10.7566	9.47967	9.47658	10.1976	7.48711	9.44797	9.92777
P53597	SUCLG1	Succinate--CoA ligase [ADP/GDP-forming] subunit alpha, mitochondrial	SUCA_HUMAN	FALSE	94.9	0.143797	4.63856	28.1436	28.2131	23.5418	26.9922	18.6094	20.199	27.834	21.9065	21.9491	20.4268	25.3697	19.5354	25.5518	25.746	21.5201	18.8133	21.8235	22.5533	24.8346	23.1446	32.2444	20.9229	25.7133
P53611	RABGGTB	Geranylgeranyl transferase type-2 subunit beta	PGTB2_HUMAN	TRUE	84.7	0.351514	2.64086	5.07713	3.15241	3.18462	6.5053	8.13728	8.28918	3.44443	7.23472	4.55336	6.11464	6.77795	7.26521	5.45294	5.57559	10.077	8.11285	8.36722	9.14145	6.36058	15.258	10.7996	8.42891	8.12078
P53618	COPB1	Coatomer subunit beta	COPB_HUMAN	FALSE	100	0.113558	5.2311	33.8711	36.3709	35.7294	38.5471	38.4604	41.9451	34.3381	43.6199	37.532	40.1942	38.9468	35.8806	45.9648	39.2727	39.1055	39.424	37.4461	38.9841	39.679	37.0608	38.4121	37.6476	36.6441
P53621	COPA	Coatomer subunit alpha	COPA_HUMAN	FALSE	100	0.0781503	5.86478	54.0511	62.0162	51.093	55.1004	55.5037	56.8395	54.9471	56.5234	59.6771	56.2165	59.8936	62.4047	57.6402	60.6654	56.1151	58.087	59.8572	59.0294	58.1031	55.9479	50.9304	54.2767	51.9722
P53634	CTSC	Dipeptidyl peptidase 1	CATC_HUMAN	FALSE	91.5	0.51198	3.86353	24.7948	6.4042	19.124	13.9523	14.7046	17.9951	21.5358	9.19648	11.0133	11.2491	20.1845	13.1809	10.7227	23.3296	10.3975	10.0474	16.5387	10.6139	13.6425	12.6397	15.6402	17.8703	13.2586
P53680	AP2S1	AP-2 complex subunit sigma	AP2S1_HUMAN	TRUE	98.3	0.231254	4.143	18.9438	15.7401	15.5449	26.4615	29.2932	13.4482	16.6012	12.2677	17.7442	14.4333	18.9003	16.3178	13.7644	17.5153	18.8518	21.5553	21.7994	19.8347	25.0402	20.4695	20.1557	20.5462	24.9862
P53701	HCCS	Holocytochrome c-type synthase	CCHL_HUMAN	FALSE	96.6	0.188251	3.04153	10.2728	8.66398	8.83127	7.87898	7.70917	8.61318	9.86387	10.6578	9.75553	10.4039	6.81109	7.51605	8.69613	7.73576	6.52572	7.99354	9.1771	8.97475	8.9111	8.51906	8.65295	9.7436	8.13537
P53985	SLC16A1	Monocarboxylate transporter 1	MOT1_HUMAN	TRUE	100	0.272854	4.03321	15.791	16.9475	20.6263	9.94774	9.12048	15.8743	17.0601	15.4137	17.1782	18.9204	13.9492	14.5699	15.28	17.3996	19.0687	16.6487	18.7705	17.775	21.7315	14.1939	10.8412	13.3521	8.94921
P53990	IST1	IST1 homolog	IST1_HUMAN	FALSE	98.3	0.193433	3.41529	11.7664	12.9106	10.4139	11.4319	11.3001	14.4646	10.5178	13.3213	9.84052	15.3047	10.0922	10.4391	15.7644	9.52024	12.8748	11.2756	11.5746	11.1569	12.8626	14.4238	13.0663	12.024	8.74573
P53992	SEC24C	Protein transport protein Sec24C	SC24C_HUMAN	FALSE	96.6	0.153369	3.38893	9.27247	7.93439	9.0801	10.5884	13.0954	11.292	8.32765	10.659	10.3933	9.03237	10.5207	11.7471	11.0458	10.9179	12.3664	11.2142	12.6775	12.5721	12.2825	13.5568	11.4631	10.4977	11.6539
P53999	SUB1	Activated RNA polymerase II transcriptional coactivator p15	TCP4_HUMAN	TRUE	100	0.261396	6.29296	36.8125	81.5181	38.47	81.298	91.2066	103.235	102.911	108.546	97.993	97.7544	93.7133	103.911	94.5884	109.648	89.2503	82.3736	81.5891	79.6913	86.3697	95.169	95.6587	89.2443	87.9987
P54105	CLNS1A	Methylosome subunit pICln	ICLN_HUMAN	TRUE	100	0.265691	3.72703	14.4455	17.2526	15.8285	14.2077	10.9869	11.494	11.9595	8.32923	14.8418	13.1372	14.3443	19.1454	11.6715	13.2724	9.65896	12.2385	11.2638	11.0877	14.256	12.8402	12.5499	8.78398	12.3752
P54108	CRISP3	Cysteine-rich secretory protein 3	CRIS3_HUMAN	FALSE	1.7	NaN	2.39451	NaN	NaN	NaN	NaN	NaN	NaN	NaN	NaN	NaN	NaN	NaN	NaN	NaN	NaN	5.25798	NaN	NaN	NaN	NaN	NaN	NaN	NaN	NaN
P54136	RARS1	Arginine--tRNA ligase, cytoplasmic	SYRC_HUMAN	FALSE	100	0.0805981	5.22929	39.8614	39.294	38.2275	35.4256	39.1958	36.7686	35.9951	36.6115	35.0984	35.5817	37.1064	33.2076	34.7329	37.451	33.9561	37.4111	35.2349	36.8556	41.2028	40.3497	41.4925	40.9531	38.4684
P54577	YARS1	Tyrosine--tRNA ligase, cytoplasmic	SYYC_HUMAN	FALSE	100	0.100758	5.27276	39.5872	45.3063	37.681	36.8717	36.9394	36.5049	39.896	35.1536	37.091	35.8251	38.3004	37.4897	38.4054	37.5119	37.4522	36.6262	36.2364	36.5198	35.5831	38.7382	38.0624	36.6914	36.8004
P54578	USP14	Ubiquitin carboxyl-terminal hydrolase 14	UBP14_HUMAN	FALSE	100	0.131474	4.10504	15.909	17.1436	16.6438	15.3315	17.9223	19.4285	17.1747	23.37	18.7814	17.2794	17.5886	17.0894	16.2016	19.4785	18.8554	19.8404	17.2868	18.0914	17.3569	20.8472	18.2148	17.3162	20.9507
P54619	PRKAG1	5'-AMP-activated protein kinase subunit gamma-1	AAKG1_HUMAN	FALSE	96.6	0.155028	3.0829	8.98456	9.24383	9.53182	8.02798	7.47299	7.19682	8.55027	7.40125	7.84216	7.00161	9.78168	6.14556	6.44711	7.14263	9.13187	9.1668	8.92207	8.90633	9.65939	10.2396	7.71733	6.77997	7.17101
P54652	HSPA2	Heat shock-related 70 kDa protein 2	HSP72_HUMAN	TRUE	100	0.236175	8.10774	264.633	260.421	256.798	354.031	336.529	225.591	269.338	218.576	261.263	265.942	267.912	267.721	244.565	265.758	276.285	273.552	265.247	268.69	269.68	268.601	508.228	429.914	414.852
P54687	BCAT1	Branched-chain-amino-acid aminotransferase, cytosolic	BCAT1_HUMAN	TRUE	91.5	0.293252	1.97597	2.82361	4.00641	3.1398	4.24972	5.93901	4.33976	3.54629	7.42113	3.42661	2.69478	2.49042	2.89748	4.13273	5.36094	4.50263	4.82888	4.24815	4.07259	4.78001	4.16368	4.65462	4.52583	5.45595
P54709	ATP1B3	Sodium/potassium-transporting ATPase subunit beta-3	AT1B3_HUMAN	TRUE	100	0.287494	4.51792	32.756	26.0176	31.2775	13.1332	10.4982	22.1272	24.2151	16.8052	22.1336	23.2979	19.8206	18.7358	23.2581	19.7956	23.0865	21.7996	22.8359	22.1599	22.9425	19.7756	16.2708	17.0827	14.87
P54725	RAD23A	UV excision repair protein RAD23 homolog A	RD23A_HUMAN	TRUE	94.9	0.157398	5.36107	40.3383	40.5618	47.538	52.0995	52.8344	41.845	30.6707	44.219	41.3727	35.9213	36.5671	45.1046	31.493	39.0125	41.8394	32.4118	43.1443	44.264	42.5773	46.1982	45.4786	49.6327	52.1867
P54727	RAD23B	UV excision repair protein RAD23 homolog B	RD23B_HUMAN	FALSE	100	0.209428	6.45897	77.8769	72.022	85.0973	98.7191	103.635	87.6103	81.0657	91.8613	89.0884	84.5842	89.7525	93.8147	100.918	105.497	110.171	108.624	103.007	99.8232	110.137	108.204	103.751	110.876	104.332
P54819	AK2	Adenylate kinase 2, mitochondrial	KAD2_HUMAN	TRUE	100	0.157492	6.45544	107.409	87.4053	113.279	74.0216	72.6709	85.1609	103.419	86.0138	92.6674	92.692	89.8906	91.6758	86.5481	88.9669	81.4731	81.778	83.7215	84.1732	86.1348	81.9994	88.2496	89.8287	87.9145
P54886	ALDH18A1	Delta-1-pyrroline-5-carboxylate synthase	P5CS_HUMAN	TRUE	100	0.204938	5.7346	68.5452	63.5186	63.8665	48.635	48.4293	52.4735	56.7107	52.1189	56.3666	45.1367	51.9806	57.2591	41.0089	54.9425	44.8201	45.7073	46.6065	46.7452	47.1485	45.3338	47.6456	47.2293	49.4461
P54920	NAPA	Alpha-soluble NSF attachment protein	SNAA_HUMAN	TRUE	100	0.317436	3.8861	20.7542	12.822	19.0409	18.5046	19.2963	10.6685	11.7616	12.8338	10.8856	11.0567	10.7542	12.2168	12.5127	10.442	14.9635	15.0169	13.4596	14.5871	14.7588	12.8765	16.8407	14.0646	13.1307
P55010	EIF5	Eukaryotic translation initiation factor 5	IF5_HUMAN	TRUE	100	0.296044	4.88399	28.3532	24.58	27.968	23.9357	27.4166	60.2803	39.6731	61.0594	38.6009	56.0847	39.7606	40.0631	54.9157	35.6306	28.9833	31.0302	30.6761	30.3281	30.093	32.144	26.1256	27.3397	25.165
P55011	SLC12A2	Solute carrier family 12 member 2	S12A2_HUMAN	TRUE	93.2	0.331975	1.95416	2.27152	2.2422	3.2203	3.16901	3.78699	3.1223	3.48102	5.3304	2.39222	4.94674	2.24156	2.77794	1.92048	3.85572	3.26061	4.7634	4.49435	3.104	4.55893	3.82644	2.97784	2.29179	5.83621
P55036	PSMD4	26S proteasome non-ATPase regulatory subunit 4	PSMD4_HUMAN	FALSE	100	0.133076	4.64988	25.6089	22.0624	26.3687	29.6985	25.8895	25.9208	21.7047	27.0818	27.3663	25.0516	25.7955	26.2034	24.3409	26.4863	25.3612	30.9789	26.849	28.2616	28.5236	28.9588	28.8557	27.7636	30.2622
P55039	DRG2	Developmentally-regulated GTP-binding protein 2	DRG2_HUMAN	FALSE	100	0.183814	4.30306	17.9344	24.4776	14.4323	17.5853	19.596	19.479	17.7562	20.4824	19.2695	16.0924	20.6637	21.2923	18.8895	19.2387	18.2297	19.8605	20.2043	18.5373	18.3323	20.1673	22.6985	20.3204	16.7614
P55058	PLTP	Phospholipid transfer protein	PLTP_HUMAN	FALSE	61	1.35649	5.30317	52.7718	50.9633	68.1212	NaN	NaN	8.38948	15.647	6.33113	16.2431	13.1244	18.9732	21.2165	4.93337	19.6247	NaN	NaN	NaN	NaN	NaN	NaN	NaN	NaN	NaN
P55060	CSE1L	Exportin-2	XPO2_HUMAN	FALSE	100	0.0749784	7.27138	159.849	162.932	149.147	172.476	168.638	151.958	149.757	144.226	149.899	145.455	147.693	146.762	136.453	155.391	160.143	151.924	149.623	152.834	156.162	151.421	170.349	164.114	166.887
P55072	VCP	Transitional endoplasmic reticulum ATPase	TERA_HUMAN	TRUE	100	0.227231	6.98314	126.27	103.361	124.911	149.505	141.711	167.613	128.382	169.759	143.615	161.207	149.539	147.607	157.17	155.406	147.836	146.678	135.318	146.754	137.079	144.108	158.18	141.127	149.95
P55081	MFAP1	Microfibrillar-associated protein 1	MFAP1_HUMAN	FALSE	61	0.332496	1.33606	NaN	2.96155	NaN	3.76356	2.02704	2.5467	1.19724	3.44886	2.71974	2.76671	2.61663	1.57992	3.34194	2.72745	2.72808	2.05695	1.46583	4.51813	1.99901	NaN	3.22141	NaN	1.98094
P55084	HADHB	Trifunctional enzyme subunit beta, mitochondrial	ECHB_HUMAN	TRUE	100	0.149549	5.65032	60.1024	58.5345	58.2817	37.8912	37.8229	49.487	55.577	53.414	49.072	46.8901	48.8442	46.4445	48.1235	54.6645	42.9989	46.744	43.4269	45.972	46.446	48.9597	45.3528	42.5554	46.9898
P55145	MANF	Mesencephalic astrocyte-derived neurotrophic factor	MANF_HUMAN	TRUE	98.3	0.220758	4.24002	25.1432	17.1668	24.0512	16.6171	16.9383	19.2749	17.8088	20.8873	21.3893	21.1552	20.9465	19.1472	22.43	18.1189	16.1737	16.8598	19.7777	18.5844	17.1865	17.3567	15.2761	18.386	18.4943
P55196	AFDN	Afadin	AFAD_HUMAN	TRUE	96.6	0.185502	2.74758	4.52064	6.14007	4.01858	7.7276	8.29265	4.77962	5.60853	6.6233	6.11785	5.60291	5.97171	6.35463	4.55073	5.39921	7.22877	7.31463	7.35357	7.22159	7.20032	8.51539	7.29324	5.73777	7.50578
P55209	NAP1L1	Nucleosome assembly protein 1-like 1	NP1L1_HUMAN	FALSE	100	0.150483	6.65055	125.911	115.523	135.768	105.298	99.8099	102.245	97.369	83.634	107.059	99.7549	112.561	102.45	102.913	95.7497	93.5735	88.8493	87.0518	83.9903	87.4668	73.0518	96.1025	113.598	86.8271
P55210	CASP7	Caspase-7	CASP7_HUMAN	TRUE	94.9	0.228356	2.99976	6.94904	6.08502	7.90283	10.1575	9.45637	10.0272	5.44171	8.96214	7.26921	9.09174	7.69735	10.9336	8.15836	7.32035	9.81189	10.1588	9.65522	11.0184	12.019	11.1108	9.41493	8.8047	9.24492
P55263	ADK	Adenosine kinase	ADK_HUMAN	TRUE	100	0.173637	4.26537	20.614	23.3483	18.4885	12.3952	15.5468	17.3148	18.7535	22.2764	19.9753	18.4679	19.0108	23.7881	18.6722	13.8485	22.683	18.7236	16.2764	18.7404	17.3811	21.2126	18.6265	12.3355	17.3054
P55265	ADAR	Double-stranded RNA-specific adenosine deaminase	DSRAD_HUMAN	FALSE	100	0.141398	3.73235	11.607	15.7776	10.9667	14.9299	15.1655	13.5884	13.8853	13.1003	14.0222	12.4662	13.1812	14.128	12.5438	15.5136	12.2237	13.7277	12.9548	13.4483	12.4587	13.6924	12.9918	12.0157	13.0642
P55327	TPD52	Tumor protein D52	TPD52_HUMAN	TRUE	94.9	0.170037	3.88217	12.6365	11.8707	13.5195	19.586	15.0415	18.1819	12.5844	13.9675	16.5951	15.3716	15.5211	15.4364	15.9725	18.6495	17.1418	14.5473	17.1235	18.4192	16.8706	15.6042	12.7568	15.1021	15.8872
P55735	SEC13	Protein SEC13 homolog	SEC13_HUMAN	FALSE	100	0.188737	4.09069	22.1177	13.5084	19.6174	21.7338	20.4332	16.4469	15.6915	19.2165	13.3518	19.756	14.2182	13.2251	17.3686	12.866	20.373	17.1693	20.9099	21.0485	19.5569	21.3074	22.0664	21.653	18.3714
P55769	SNU13	NHP2-like protein 1	NH2L1_HUMAN	FALSE	100	0.111501	5.89737	62.336	63.3639	60.1206	62.8476	64.2669	64.3424	57.8066	62.7186	65.1263	67.3449	59.5209	60.0642	66.1744	62.5166	58.9109	55.7859	55.7053	61.0306	61.5958	53.5252	58.3265	52.3191	55.4333
P55786	NPEPPS	Puromycin-sensitive aminopeptidase	PSA_HUMAN	TRUE	100	0.169211	6.08982	69.5974	52.1807	67.1276	77.4471	74.7652	76.3729	68.1042	73.0731	73.4388	72.2357	75.8074	78.8338	71.1047	76.2877	79.0489	75.9443	73.2748	74.2361	73.3012	71.4966	77.1286	76.3754	74.1991
P55795	HNRNPH2	Heterogeneous nuclear ribonucleoprotein H2	HNRH2_HUMAN	FALSE	96.6	0.230859	3.98268	12.2613	19.7315	10.0901	17.8125	13.8071	17.2943	15.5937	19.583	15.9654	14.6722	20.6208	14.3406	12.3413	19.6568	19.9022	15.9863	17.4709	18.2453	19.3174	17.5124	19.6856	16.0033	16.6459
P55884	EIF3B	Eukaryotic translation initiation factor 3 subunit B	EIF3B_HUMAN	FALSE	100	0.117718	5.9732	74.0695	66.1031	74.4924	71.2627	66.188	65.4079	57.2195	68.0706	62.1267	65.0409	61.0819	64.5121	65.9333	63.6223	57.6275	56.1009	54.5696	57.3575	55.9895	57.5862	59.0149	58.6347	53.6809
P56134	ATP5MF	ATP synthase subunit f, mitochondrial	ATPK_HUMAN	TRUE	100	0.238619	5.58422	65.0753	45.708	65.3224	29.8459	40.0212	46.2775	62.2864	39.8044	50.7153	42.0564	44.5702	49.0849	41.989	35.1386	38.9313	51.2433	50.2197	48.6211	39.4245	63.4828	40.0923	44.5438	45.0526
P56182	RRP1	Ribosomal RNA processing protein 1 homolog A	RRP1_HUMAN	TRUE	94.9	0.679304	2.72165	7.73012	8.08735	5.47624	8.18047	7.47318	4.00675	6.79442	4.08497	6.98844	4.80594	4.98271	7.80471	5.13103	5.42541	5.4109	3.89878	6.66738	4.93427	4.69854	5.55153	6.00243	4.58117	11.641
P56192	MARS1	Methionine--tRNA ligase, cytoplasmic	SYMC_HUMAN	FALSE	100	0.10515	5.12824	38.3534	40.7952	41.7679	36.5436	34.427	34.1801	34.2387	31.4678	35.9202	31.7645	37.754	34.7157	32.3608	35.5888	34.7703	33.1312	35.9875	33.2587	34.4384	34.1494	35.6135	35.8463	33.8908
P56211	ARPP19	cAMP-regulated phosphoprotein 19	ARP19_HUMAN	FALSE	76.3	0.363917	1.6689	NaN	2.46029	1.86943	5.47184	2.70588	3.58183	2.72935	3.22646	3.46174	4.21271	2.26729	2.98643	6.38638	4.33905	3.89368	5.45651	5.11341	4.9577	4.58625	3.99623	4.05138	4.29764	4.31884
P56270	MAZ	Myc-associated zinc finger protein	MAZ_HUMAN	TRUE	89.8	0.612248	3.57949	11.9469	15.451	10.6916	11.5989	20.3053	7.5746	11.6934	7.68707	12.5625	10.3078	11.605	8.61601	10.262	14.2881	9.45495	7.71311	8.30426	9.45818	8.45451	7.23897	12.4395	14.3107	NaN
P56377	AP1S2	AP-1 complex subunit sigma-2	AP1S2_HUMAN	FALSE	88.1	0.199258	1.95024	5.42863	2.45463	3.46301	4.56296	3.3895	4.61373	3.90679	3.42636	4.00255	4.17324	4.43641	4.61336	3.62553	3.73594	4.42363	4.45544	5.09584	4.58429	4.85735	3.81823	3.30702	3.86055	2.24914
P56378	ATP5MJ	ATP synthase subunit ATP5MJ, mitochondrial	ATP68_HUMAN	TRUE	100	0.250851	5.5761	61.9234	54.074	49.6165	34.9642	27.135	39.9845	60.5885	46.4275	46.8876	41.4427	41.0324	52.8813	33.6958	46.792	49.9693	38.7054	40.3759	43.4247	41.7313	53.0982	45.6018	33.19	40.819
P56381;Q5VTU8	ATP5F1E;ATP5F1EP2	ATP synthase subunit epsilon, mitochondrial;ATP synthase subunit epsilon-like protein, mitochondrial	ATP5E_HUMAN;AT5EL_HUMAN	TRUE	98.3	0.174588	6.22007	63.5912	69.443	62.3408	66.1249	79.818	69.4224	74.2624	75.3542	71.7575	61.1692	69.8821	67.8281	63.1132	61.3403	71.9097	66.3657	80.2326	73.3652	70.6282	71.8625	127.321	118.526	101.921
P56385	ATP5ME	ATP synthase subunit e, mitochondrial	ATP5I_HUMAN	TRUE	100	0.253605	5.68449	71.0702	50.7753	70.9008	29.3107	32.6967	50.5039	60.1925	44.3757	40.8328	44.5031	49.7371	53.5967	46.6695	55.0221	46.6706	42.8138	50.91	46.5887	44.3575	59.0507	34.6589	35.2822	40.2411
P56537	EIF6	Eukaryotic translation initiation factor 6	IF6_HUMAN	FALSE	100	0.118918	5.55538	41.1526	50.4725	41.5708	46.5624	45.356	48.6178	49.7946	49.9506	45.6347	43.5143	49.9008	55.1325	45.4284	52.1441	54.0656	51.082	47.9301	48.5812	45.0279	41.9094	51.8982	47.0888	48.3595
P56545	CTBP2	C-terminal-binding protein 2	CTBP2_HUMAN	FALSE	96.6	0.17885	2.64574	6.84157	5.87763	7.18485	7.05349	7.60726	5.48015	4.94753	4.70928	5.73341	4.88065	5.86835	3.63377	5.37966	6.68369	5.43737	5.4399	6.41577	6.0219	7.13765	5.8522	8.49902	6.28728	5.98574
P56556	NDUFA6	NADH dehydrogenase [ubiquinone] 1 alpha subcomplex subunit 6	NDUA6_HUMAN	TRUE	100	0.183598	3.90573	15.8968	18.5071	17.804	12.7828	12.751	14.0038	17.9769	13.3161	8.11482	13.08	15.2703	14.6755	12.7791	14.0581	14.7572	12.8161	13.9394	11.9251	14.356	14.6081	11.6137	16.3261	14.5965
P57081	WDR4	tRNA (guanine-N(7)-)-methyltransferase non-catalytic subunit WDR4	WDR4_HUMAN	TRUE	79.7	0.876081	1.10198	2.89051	NaN	1.47896	3.8052	4.14596	NaN	1.26083	1.33986	1.98734	2.4072	NaN	1.65364	1.47457	1.82039	2.49066	1.70725	1.95327	1.82363	1.58098	2.44258	8.03919	6.6929	14.5757
P57088	TMEM33	Transmembrane protein 33	TMM33_HUMAN	TRUE	100	0.271396	3.63707	15.7638	17.3494	13.2421	9.35654	8.25234	12.4748	18.0015	8.07746	14.4624	14.828	14.4062	13.1744	13.8779	15.3649	13.4552	12.8598	11.0457	11.4116	15.0603	13.4704	6.70773	7.74512	8.49707
P57105	SYNJ2BP	Synaptojanin-2-binding protein	SYJ2B_HUMAN	TRUE	98.3	0.481754	3.4133	13.656	11.6272	13.0118	13.6713	11.5557	6.81431	10.6116	5.32327	11.2215	6.28892	8.54501	9.83803	7.33295	12.2125	8.19975	7.97793	9.19827	6.79174	8.30032	7.90076	NaN	17.6746	19.0716
P57678	GEMIN4	Gem-associated protein 4	GEMI4_HUMAN	FALSE	78	0.379037	1.39271	NaN	NaN	NaN	1.77558	NaN	3.09342	4.88241	3.46563	1.93514	3.27114	1.92215	2.85148	2.70568	2.55873	2.23764	4.1081	2.33734	3.1292	3.27425	6.66113	1.99717	1.42716	3.08227
P57737	CORO7	Coronin-7	CORO7_HUMAN	FALSE	94.9	0.152154	2.67158	4.972	6.79434	6.16949	7.35104	6.47645	7.02725	6.3129	6.42705	5.1762	5.41251	6.33445	4.75207	5.6826	6.00836	6.43654	6.56194	7.45081	5.94754	5.86259	5.89427	7.27234	6.48437	5.30244
P57740	NUP107	Nuclear pore complex protein Nup107	NU107_HUMAN	FALSE	100	0.196813	3.87694	20.3688	14.6771	17.272	15.0186	12.5186	12.8484	13.4387	13.326	14.0376	14.351	13.1643	13.6476	14.6545	13.7974	14.3557	13.6768	14.5701	14.3409	13.1879	12.919	14.9482	18.1109	10.6
P58107	EPPK1	Epiplakin	EPIPL_HUMAN	TRUE	98.3	0.617529	4.03566	10.0206	14.5393	8.96319	14.0003	10.1544	18.2368	16.5396	14.8065	13.6777	18.7206	16.4992	13.6865	18.7335	14.5808	44.1958	39.8587	44.789	42.1506	46.5952	49.349	40.7456	40.6898	51.0434
P58546	MTPN	Myotrophin	MTPN_HUMAN	TRUE	100	0.221589	4.77884	22.9958	19.2389	25.4399	28.8425	32.705	29.6787	27.9539	34.994	27.3607	27.6137	28.659	30.6661	28.4063	29.8216	32.0201	33.0925	35.8619	34.1271	34.9984	37.9288	26.8305	36.0993	37.9695
P59665;P59666	DEFA1;DEFA3	Neutrophil defensin 1;Neutrophil defensin 3	DEF1_HUMAN;DEF3_HUMAN	TRUE	50.8	1.07583	5.86443	175.451	NaN	337.294	22.9265	25.3639	36.2485	151.498	68.8186	NaN	71.3078	115.492	53.3631	51.6676	NaN	419.679	27.2282	17.7692	20.2935	19.645	NaN	48.2225	NaN	NaN
P59998	ARPC4	Actin-related protein 2/3 complex subunit 4	ARPC4_HUMAN	TRUE	100	0.141186	6.48333	73.8699	73.0661	74.0644	77.7645	91.8744	89.2184	80.4486	88.5823	92.4792	85.0868	86.592	106.041	85.7315	100.944	97.468	91.8954	90.5617	96.2846	92.2954	100.87	96.6704	96.2846	104.547
P60033	CD81	CD81 antigen	CD81_HUMAN	TRUE	98.3	0.305958	2.90806	7.93246	8.16734	6.69833	6.51511	5.5636	7.00112	7.09003	6.92941	5.12839	7.51996	5.21373	5.82714	5.80786	6.13646	9.10089	8.2789	11.834	8.0334	7.07892	7.15624	6.23391	5.77261	2.86378
P60059	SEC61G	Protein transport protein Sec61 subunit gamma	SC61G_HUMAN	TRUE	100	0.322723	3.40479	16.1141	14.1999	11.9903	6.34332	5.26357	8.73192	9.76852	8.98752	8.72529	5.93004	6.99118	13.1445	7.01355	15.432	11.7546	12.3368	11.3973	13.2675	8.85587	13.6771	11.948	10.5323	6.44823
P60174	TPI1	Triosephosphate isomerase	TPIS_HUMAN	TRUE	100	0.250654	7.95939	236.829	226.046	230.472	288.1	278.916	325.482	277.387	330.739	305.682	331.686	309.918	327.312	332.895	332.107	297.036	287.88	282.542	278.018	283.588	278.354	300.123	308.192	307.781
P60228	EIF3E	Eukaryotic translation initiation factor 3 subunit E	EIF3E_HUMAN	FALSE	100	0.103232	5.91086	74.8133	60.5787	69.2785	63.0777	60.3253	61.9055	58.7786	63.0721	60.7641	66.2419	61.0424	59.9128	61.3109	61.5477	62.1223	58.5527	56.5788	59.3292	62.0935	56.6473	50.1096	52.3413	58.8726
P60468	SEC61B	Protein transport protein Sec61 subunit beta	SC61B_HUMAN	TRUE	100	0.248768	4.22662	24.38	20.3189	23.9727	16.4723	15.0383	15.4863	19.4778	15.6843	14.3597	8.95894	18.0893	20.9116	11.3424	17.5195	24.1596	18.4203	17.3096	17.9694	14.6847	18.7683	13.9494	15.6959	19.9069
P60510	PPP4C	Serine/threonine-protein phosphatase 4 catalytic subunit	PP4C_HUMAN	TRUE	98.3	0.280618	3.09344	6.69426	4.41136	10.6296	11.1309	12.4383	6.56147	7.86538	8.77197	7.86732	8.73788	7.61392	7.00019	9.44454	7.90931	8.93374	9.74217	9.74759	11.413	9.72147	11.1639	7.79433	13.5519	7.37181
P60520	GABARAPL2	Gamma-aminobutyric acid receptor-associated protein-like 2	GBRL2_HUMAN	FALSE	94.9	0.202954	5.52504	40.94	38.8015	38.04	46.1139	44.4379	60.8489	36.509	61.0344	56.8029	73.4328	51.8608	45.4662	58.7741	43.1959	56.0545	61.8939	63.644	56.6933	58.3051	63.7171	54.0122	56.6214	44.3676
P60602	ROMO1	Reactive oxygen species modulator 1	ROMO1_HUMAN	TRUE	54.2	0.461352	1.39797	NaN	NaN	NaN	2.56778	1.98014	NaN	NaN	3.43076	1.24271	2.03259	NaN	1.06738	3.30906	1.11635	4.52084	3.5381	3.64993	4.00368	3.94357	3.32133	1.9299	1.40159	NaN
P60660	MYL6	Myosin light polypeptide 6	MYL6_HUMAN	FALSE	100	0.164459	7.18283	183.499	150.276	175.176	150.282	144.589	134.44	134.492	136.75	136.078	130.22	126.452	139.858	130.234	130.226	151.176	161.273	159.355	154.919	151.038	146.008	173.37	173.954	169.737
P60709	ACTB	Actin, cytoplasmic 1	ACTB_HUMAN	FALSE	100	0.304663	10.44	1323.04	1372.82	1360.11	1307.27	1030.07	1434.72	1391.66	1435.74	1322.86	1685.89	1479.58	1347.18	1576.06	1345.97	1396.89	1374.01	1460.64	1321.82	1423.61	1160.55	1473.07	1676.85	1567.14
P60763	RAC3	Ras-related C3 botulinum toxin substrate 3	RAC3_HUMAN	TRUE	100	0.203881	6.49697	95.0344	74.134	90.7907	92.2907	96.5004	114.162	82.8829	105.848	86.8871	110.143	90.3353	66.8084	113.224	70.8339	106.951	97.757	95.5786	109.069	99.2712	117.514	115.991	94.3327	93.9073
P60842	EIF4A1	Eukaryotic initiation factor 4A-I	IF4A1_HUMAN	FALSE	100	0.157951	8.51641	319.757	433.507	321.967	398.221	400.787	432.529	434.97	410.907	376.392	462.633	411.422	411.148	467.89	393.822	339.404	357.913	330.45	348.419	353.527	296.122	322.786	342.855	297.08
P60866	RPS20	Small ribosomal subunit protein uS10	RS20_HUMAN	TRUE	100	0.480035	6.31827	89.0294	139.787	96.4411	163.119	147.891	104.649	119.405	120.338	112.326	119.154	115.714	113.13	127.359	110.836	151.766	149.57	152.082	151.337	148.008	141.342	146.22	138.747	145.445
P60891	PRPS1	Ribose-phosphate pyrophosphokinase 1	PRPS1_HUMAN	FALSE	100	0.120561	4.85326	31.8843	31.3969	36.365	31.1043	31.8386	25.3096	27.1319	27.958	25.8227	25.556	28.546	28.2004	29.9067	27.5491	25.9721	29.8944	26.775	25.4446	28.4764	26.3353	27.8283	28.9997	21.993
P60900	PSMA6	Proteasome subunit alpha type-6	PSA6_HUMAN	TRUE	100	0.260235	5.5405	38.7586	35.0942	39.6543	50.7664	52.3477	47.3114	41.6233	50.1012	50.1025	41.564	52.6543	48.1864	47.0263	51.3115	47.7142	51.3393	48.2319	48.8527	49.5384	48.0555	57.7755	54.9207	55.4251
P60903	S100A10	Protein S100-A10	S10AA_HUMAN	TRUE	69.5	0.350152	2.57334	NaN	5.42898	3.21137	4.56205	7.39963	8.42597	7.79368	8.96937	7.9175	7.38651	NaN	6.36754	8.41234	7.80143	8.01497	7.27281	7.37836	9.20741	10.3265	8.72834	8.54272	NaN	7.04904
P60953	CDC42	Cell division control protein 42 homolog	CDC42_HUMAN	TRUE	100	0.240733	3.8429	12.778	14.5132	15.1571	15.7721	14.1023	16.2049	12.4254	12.888	14.8002	16.9572	14.1541	13.1307	15.8668	12.5346	20.4959	21.4208	22.5225	21.6636	23.2809	20.8391	16.1095	18.0587	15.6797
P60981	DSTN	Destrin	DEST_HUMAN	TRUE	100	0.181971	4.80432	21.4338	26.3161	25.1717	35.1281	38.5265	27.3204	21.6237	21.7955	22.8752	26.2102	24.4553	20.9063	25.1845	21.0798	32.4445	35.9265	34.949	35.8624	37.3359	35.4003	35.6268	37.5646	35.749
P60983	GMFB	Glia maturation factor beta	GMFB_HUMAN	TRUE	98.3	0.192415	3.93076	15.1978	10.7045	12.7651	17.6787	13.9915	14.1419	12.877	18.8177	15.6814	12.8296	15.4955	14.6334	15.3139	19.3351	16.3794	18.056	18.7875	17.3404	14.6022	16.7517	19.3878	15.1266	17.4097
P61006	RAB8A	Ras-related protein Rab-8A	RAB8A_HUMAN	TRUE	100	0.194014	4.64329	28.8051	29.8817	26.0735	18.9209	20.628	22.1332	26.0165	29.166	25.4147	25.3269	23.1147	22.727	25.7883	25.3199	22.3275	20.9823	17.2257	21.5953	20.459	23.9924	30.0467	22.4052	24.2932
P61009	SPCS3	Signal peptidase complex subunit 3	SPCS3_HUMAN	TRUE	100	0.348501	3.92797	17.2868	18.7825	19.634	7.46347	6.07126	16.641	17.5881	15.1888	14.1123	19.3239	12.7842	13.395	13.1722	13.7016	10.7589	14.7775	12.8321	13.603	11.9137	13.4927	8.96348	9.31439	13.7077
P61011	SRP54	Signal recognition particle subunit SRP54	SRP54_HUMAN	FALSE	100	0.14978	3.941	18.621	17.0972	16.2372	18.436	16.7339	14.7823	15.6428	12.1601	16.7333	15.5417	15.8676	14.5248	15.3492	15.8745	14.2385	14.7655	16.1879	14.666	15.0148	15.7537	17.7257	17.0514	19.4791
P61019	RAB2A	Ras-related protein Rab-2A	RAB2A_HUMAN	TRUE	100	0.162542	5.48255	55.4825	52.4535	56.1894	37.1502	36.7356	45.9547	41.6438	39.3447	43.196	51.7445	44.6747	43.7803	42.4495	38.041	42.1344	40.4341	41.9839	40.9108	42.2649	39.2486	39.1677	39.7585	41.7803
P61020	RAB5B	Ras-related protein Rab-5B	RAB5B_HUMAN	FALSE	96.6	0.18042	2.41173	5.75884	5.69346	4.83102	4.62821	4.97222	5.03532	2.75809	5.71053	5.40309	6.47418	4.53972	5.44992	4.55441	3.44161	6.51006	5.14906	4.38683	5.8093	5.6718	6.41685	4.3242	5.17591	4.15723
P61024	CKS1B	Cyclin-dependent kinases regulatory subunit 1	CKS1_HUMAN	TRUE	88.1	0.514378	3.52971	NaN	4.71198	NaN	24.1616	13.5167	25.5916	9.91336	26.1574	13.801	20.1472	14.6857	15.2517	24.8905	4.73227	15.5176	19.9407	22.6546	18.8986	18.9388	23.3752	14.7309	14.5653	13.9736
P61026	RAB10	Ras-related protein Rab-10	RAB10_HUMAN	TRUE	100	0.171114	4.93064	29.2676	37.3874	26.4821	27.8463	24.7533	28.6191	34.7549	25.9478	30.1978	32.8443	30.0669	28.9675	29.0843	28.765	27.9703	26.6544	26.7793	26.6567	27.0957	28.9859	27.9818	25.3415	31.0003
P61077	UBE2D3	Ubiquitin-conjugating enzyme E2 D3	UB2D3_HUMAN	FALSE	96.6	0.137795	6.39693	74.1166	80.2471	60.6994	92.9806	79.0536	82.115	78.4055	92.7023	89.1741	85.0007	83.2084	80.8831	86.9175	93.74	89.9153	99.7415	92.3495	88.3238	97.2444	104.232	83.6131	86.9128	86.4596
P61081	UBE2M	NEDD8-conjugating enzyme Ubc12	UBC12_HUMAN	TRUE	100	0.155687	5.74317	43.948	49.5057	40.0634	63.6831	58.1497	58.0612	47.6428	62.7395	54.6595	59.2437	53.3146	52.6875	62.5488	59.7432	61.302	66.5446	60.2986	59.3634	58.3968	60.5139	70.532	53.3578	64.9777
P61086	UBE2K	Ubiquitin-conjugating enzyme E2 K	UBE2K_HUMAN	TRUE	96.6	0.228242	4.98458	27.4081	22.7858	26.5117	37.1942	41.6154	35.582	31.2966	38.9834	40.4357	36.8371	43.0136	33.6507	40.6272	42.1782	39.4084	42.782	40.3779	44.729	40.5741	36.4372	37.1583	37.4966	41.482
P61088	UBE2N	Ubiquitin-conjugating enzyme E2 N	UBE2N_HUMAN	TRUE	96.6	0.226383	6.69447	76.8657	73.2204	70.6718	103.971	118.609	130.526	108.783	131.686	124.604	107.099	107.33	131.289	120.496	136.066	123.886	134.138	134.374	131.286	123.136	139.539	138.247	116.848	145.096
P61106	RAB14	Ras-related protein Rab-14	RAB14_HUMAN	TRUE	100	0.149655	5.3047	41.6165	42.4144	43.3842	31.8547	31.5242	43.5256	47.914	40.6315	40.7768	49.5368	41.5276	42.4621	52.1929	39.6256	38.891	37.4474	38.7611	37.4512	35.7305	32.6212	36.7687	36.1989	33.6863
P61158	ACTR3	Actin-related protein 3	ARP3_HUMAN	TRUE	100	0.144261	5.1676	38.1942	32.776	35.835	41.3249	38.6153	37.8176	33.5776	38.8899	37.9597	35.302	36.9596	35.0877	33.107	36.6767	39.0583	38.9808	41.2265	42.0617	42.5355	38.5886	39.9743	41.1285	38.2425
P61160	ACTR2	Actin-related protein 2	ARP2_HUMAN	TRUE	100	0.120318	4.77974	25.9448	25.353	25.1842	35.741	33.8528	27.9646	27.5455	28.9864	26.8859	31.0271	30.916	29.131	27.6569	29.9339	27.4914	29.5991	29.2301	28.8047	28.7158	29.7851	27.4242	32.8542	31.1752
P61163	ACTR1A	Alpha-centractin	ACTZ_HUMAN	TRUE	98.3	0.184869	4.07306	16.6806	16.3281	17.4964	23.3243	20.4407	15.2218	12.9908	12.9947	21.7349	17.0709	20.0444	17.2531	13.057	17.6285	16.6436	14.9025	19.1356	17.9441	18.3451	9.62111	20.6916	24.8269	18.3166
P61165	TMEM258	Dolichyl-diphosphooligosaccharide--protein glycosyltransferase subunit TMEM258	TM258_HUMAN	TRUE	94.9	0.269473	3.39906	12.5452	9.69254	16.1944	6.61913	7.06059	10.6268	9.68593	13.6471	9.1764	8.25994	11.5423	9.24216	12.8089	12.1642	10.2503	10.278	12.2086	10.2944	11.8369	14.1552	10.9659	8.96088	12.8442
P61201	COPS2	COP9 signalosome complex subunit 2	CSN2_HUMAN	FALSE	100	0.511916	3.60954	12.5952	10.9185	8.64323	13.3938	11.3495	12.7353	10.8105	10.1479	11.3089	11.3579	12.8886	9.34926	11.4247	11.2989	11.5769	11.3006	10.3878	12.351	12.8633	10.4996	9.76103	12.2911	10.8796
P61204;P84077	ARF3;ARF1	ADP-ribosylation factor 3;ADP-ribosylation factor 1	ARF3_HUMAN;ARF1_HUMAN	FALSE	100	0.15101	5.18138	29.5424	37.733	36.5711	35.5463	31.5818	34.3116	37.6028	35.4132	31.6347	38.8111	36.0647	32.5758	35.9343	39.4537	27.2782	29.9502	30.2445	28.1412	30.0503	30.1435	39.4443	50.0844	43.1175
P61221	ABCE1	ATP-binding cassette sub-family E member 1	ABCE1_HUMAN	FALSE	100	0.136252	5.05956	32.3298	32.8085	31.7926	40.8704	38.8728	32.6413	29.1283	33.5998	35.1701	30.0434	33.5153	31.9449	29.9302	34.6751	38.4115	42.6426	36.3042	39.162	39.8313	37.222	41.6968	36.714	35.0744
P61224	RAP1B	Ras-related protein Rap-1b	RAP1B_HUMAN	TRUE	100	0.397792	6.35058	88.4055	104.987	95.9957	51.9378	52.7921	82.3108	75.1551	81.6066	75.997	98.4889	82.3311	76.3316	73.207	70.3035	64.3795	61.3751	65.0098	65.7091	65.6669	70.3303	51.4848	58.3737	60.3769
P61225	RAP2B	Ras-related protein Rap-2b	RAP2B_HUMAN	TRUE	98.3	0.167296	4.03644	18.0348	17.1311	13.5579	15.6415	11.9059	18.3206	16.0928	15.044	14.4279	16.751	13.5901	13.8868	16.9196	17.0597	14.7584	17.2572	13.6266	15.1564	14.9861	19.5465	14.3032	16.745	15.1205
P61244	MAX	Protein max	MAX_HUMAN	FALSE	27.1	0.47855	0.420844	NaN	NaN	NaN	NaN	NaN	1.0438	3.54758	1.91079	1.25596	NaN	NaN	NaN	0.92143	NaN	NaN	NaN	NaN	0.882113	NaN	NaN	NaN	NaN	NaN
P61247	RPS3A	Small ribosomal subunit protein eS1	RS3A_HUMAN	TRUE	100	0.527728	6.43061	91.5634	129.748	86.2206	197.984	193.621	142.408	140.983	146.292	141.756	145.629	138.321	128.885	153.384	126.861	186.272	185.363	173.91	179.39	183.068	164.029	204.235	199.226	192.808
P61254	RPL26	Large ribosomal subunit protein uL24	RL26_HUMAN	TRUE	100	0.595958	6.71105	84.6069	152.901	89.3873	253.812	271.804	214.214	209.508	187.223	184.65	203.673	178.271	190.581	213.611	192.119	267.621	243.028	254.955	262.582	252.231	251.219	260.195	249.637	241.341
P61289	PSME3	Proteasome activator complex subunit 3	PSME3_HUMAN	TRUE	100	0.260047	5.1862	37.0761	28.9556	35.0735	50.491	51.0677	39.8279	25.1658	38.2112	36.6908	28.3861	31.3535	36.6331	35.9723	38.7353	49.5213	47.8669	48.3662	47.6105	45.6894	48.3424	60.3072	44.6852	55.3104
P61313	RPL15	Large ribosomal subunit protein eL15	RL15_HUMAN	TRUE	100	0.566962	6.28603	66.3887	104.928	72.1359	133.242	126.937	158.656	164.185	147.267	122.634	145.668	124.212	133.939	145.821	140.494	181.552	185.239	189.049	191.844	190.221	181.329	110.087	108.933	113.89
P61326	MAGOH	Protein mago nashi homolog	MGN_HUMAN	TRUE	86.4	0.39392	2.77056	3.36409	5.93524	5.85522	2.25219	6.04785	9.56672	5.97611	12.3388	NaN	15.3003	5.64922	8.40211	6.56121	11.0089	9.26746	10.2639	8.03924	10.3016	3.8793	10.4032	9.52653	NaN	12.6196
P61353	RPL27	Large ribosomal subunit protein eL27	RL27_HUMAN	TRUE	100	0.573612	5.99018	45.3741	71.0073	45.5406	168.558	138.74	108.948	122.463	107.297	103.533	117.366	106.823	93.0828	121.192	100.696	164.19	156.796	168.696	160.574	154.062	142.554	117.708	131.115	119.869
P61421	ATP6V0D1	V-type proton ATPase subunit d 1	VA0D1_HUMAN	FALSE	98.3	0.3899	2.82991	11.5038	6.95717	6.24216	8.28515	6.13866	8.42094	6.06077	7.42267	8.16042	5.25298	6.33448	1.9987	9.39146	4.30511	8.8625	8.54551	8.32771	8.82569	8.55353	9.49412	7.24619	6.63944	4.60394
P61457	PCBD1	Pterin-4-alpha-carbinolamine dehydratase	PHS_HUMAN	TRUE	96.6	0.225444	3.9667	15.7922	10.4687	13.1524	21.6328	16.1782	19.3658	13.0308	12.9725	22.6978	11.4568	22.0457	21.2273	14.6148	16.7392	19.4833	19.8467	21.9897	18.4242	15.0932	18.7834	16.4619	19.6503	19.2638
P61513	RPL37A	Large ribosomal subunit protein eL43	RL37A_HUMAN	TRUE	96.6	0.53635	3.27378	6.70689	11.9463	5.72529	20.6639	18.6267	14.907	16.9541	17.2451	15.143	12.2751	14.3087	12.1351	16.1364	12.9478	21.1753	23.2367	19.3612	21.0716	19.6705	20.0526	19.4571	19.3268	21.1064
P61586	RHOA	Transforming protein RhoA	RHOA_HUMAN	FALSE	100	0.177892	5.96614	75.469	76.8911	71.5454	76.0012	61.3898	59.329	57.7012	55.7329	71.5439	60.0019	69.3217	65.0442	56.5531	55.1703	65.1376	57.8337	57.8185	61.5985	66.182	49.8704	54.7666	66.2868	49.5685
P61604	HSPE1	10 kDa heat shock protein, mitochondrial	CH10_HUMAN	TRUE	100	0.277676	9.48025	995.369	803.109	1068.45	514.596	556.94	593.796	808.399	624.475	682.651	624.661	704.326	725.52	594.119	724.514	563.152	561.671	552.019	535.455	543.974	587.68	575.458	603.578	629.095
P61619	SEC61A1	Protein transport protein Sec61 subunit alpha isoform 1	S61A1_HUMAN	TRUE	100	0.243298	5.48846	58.4638	55.9222	50.2742	25.0026	22.2123	30.3626	48.394	35.0521	44.814	30.932	41.9097	46.4087	29.8694	47.1894	46.4925	47.3431	44.248	48.0588	46.5522	47.1121	33.919	40.0072	39.859
P61626	LYZ	Lysozyme C	LYSC_HUMAN	FALSE	15.3	1.78674	2.05901	NaN	NaN	4.03204	NaN	NaN	NaN	NaN	NaN	NaN	NaN	NaN	NaN	NaN	NaN	53.2073	NaN	NaN	NaN	NaN	NaN	NaN	NaN	NaN
P61758	VBP1	Prefoldin subunit 3	PFD3_HUMAN	TRUE	98.3	0.224494	4.71767	21.9118	15.5608	29.927	39.3606	37.5893	29.8209	19.7561	27.0573	28.6666	29.8897	25.4217	23.6164	24.3695	26.4645	31.3298	34.3368	33.1341	33.1001	35.822	34.0012	31.0238	33.0133	29.1229
P61764	STXBP1	Syntaxin-binding protein 1	STXB1_HUMAN	TRUE	89.8	0.332694	1.79555	2.64774	3.44078	3.40744	3.27706	2.83306	3.86446	3.20357	3.86228	1.91867	3.05922	2.99527	4.24687	3.63291	3.31079	4.3849	3.59015	3.07088	3.67848	4.24738	2.58577	3.6572	NaN	NaN
P61803	DAD1	Dolichyl-diphosphooligosaccharide--protein glycosyltransferase subunit DAD1	DAD1_HUMAN	TRUE	98.3	0.214863	5.23662	43.4152	42.0666	46.4487	28.2397	28.5545	35.2605	40.3742	36.2949	34.5805	39.3673	35.2602	41.1001	35.2534	40.151	32.5275	31.8662	29.9487	28.9537	34.7383	32.7591	33.1753	31.3558	30.1535
P61916	NPC2	NPC intracellular cholesterol transporter 2	NPC2_HUMAN	TRUE	98.3	0.342812	3.84821	20.3553	14.0688	22.8081	13.2298	11.5731	11.8685	14.1872	14.9608	14.7741	13.7217	15.1559	12.9962	13.1581	14.3042	14.2876	14.0534	13.6408	13.5421	15.1627	14.441	12.3029	14.2598	10.0837
P61923	COPZ1	Coatomer subunit zeta-1	COPZ1_HUMAN	FALSE	100	0.156824	4.71829	29.3732	23.9555	26.6134	30.8453	32.5994	28.076	26.0891	32.1582	29.9036	26.9456	27.0369	31.1406	22.7728	25.3328	30.5024	29.118	27.1055	25.18	32.0472	20.4994	12.6384	27.869	30.6583
P61956	SUMO2	Small ubiquitin-related modifier 2	SUMO2_HUMAN	TRUE	98.3	0.446658	6.43966	46.3555	68.4205	66.1372	89.7005	103.791	87.4232	87.6853	92.9354	102.796	90.9077	101.807	96.0091	106.602	89.1346	97.8229	98.7713	97.9351	100.808	108.149	97.5532	140.856	107.143	113.031
P61960	UFM1	Ubiquitin-fold modifier 1	UFM1_HUMAN	TRUE	96.6	0.609334	3.91519	7.89821	13.0876	11.7449	11.2386	12.824	15.4114	16.7091	24.9903	14.247	18.1752	16.6899	21.3263	20.3268	13.1358	12.7915	17.1983	13.3195	16.0753	16.8201	18.6787	20.0481	16.6565	19.4399
P61962	DCAF7	DDB1- and CUL4-associated factor 7	DCAF7_HUMAN	TRUE	94.9	0.264697	2.73314	8.80774	8.50978	6.8861	8.89994	8.32723	6.52145	4.81222	7.62819	4.73608	7.58191	4.20612	3.79192	6.27362	4.74655	6.38086	6.24721	5.26363	6.55608	7.03503	6.35977	7.58527	7.66479	6.95689
P61964	WDR5	WD repeat-containing protein 5	WDR5_HUMAN	FALSE	94.9	0.158689	2.61039	4.90707	5.73252	4.65313	7.35588	5.22749	4.66184	5.30692	4.58482	5.89424	5.20471	6.47476	6.42072	5.29138	7.07806	7.69578	8.81229	7.33032	7.82847	7.04339	6.86942	6.93977	5.39794	4.8239
P61970	NUTF2	Nuclear transport factor 2	NTF2_HUMAN	TRUE	100	0.242786	5.75942	63.8286	45.2474	58.8636	67.7293	59.3845	54.7901	49.6581	48.9029	81.3687	55.4821	64.068	70.3746	52.904	60.38	56.3384	65.3245	73.9226	67.2987	62.0826	55.1502	71.5935	63.1805	58.1232
P61978	HNRNPK	Heterogeneous nuclear ribonucleoprotein K	HNRPK_HUMAN	FALSE	100	0.0582412	8.27927	310.008	324.381	294.73	320.66	309.463	329.238	316.089	332.362	318.405	349.479	324.75	338.46	335.214	340.733	306.471	322.235	318.899	312.527	317.13	310.23	309.074	302.533	320.792
P61981	YWHAG	14-3-3 protein gamma	1433G_HUMAN	FALSE	100	0.175211	5.85086	50.1553	42.2517	46.3534	58.5949	56.0344	70.7669	60.2837	76.928	66.3989	70.0306	60.1366	59.7158	61.9149	63.9417	68.1976	60.7873	61.4991	63.0104	65.8254	59.3464	63.6651	65.6474	61.9219
P62070	RRAS2	Ras-related protein R-Ras2	RRAS2_HUMAN	TRUE	96.6	0.759556	3.04114	6.31082	8.34787	7.80051	6.62988	11.0696	6.20391	1.89161	8.24216	4.25654	5.9146	6.49023	7.12252	6.68693	5.58371	7.66521	9.55265	8.38732	9.85973	7.98949	8.74296	13.0191	15.3105	14.1681
P62072	TIMM10	Mitochondrial import inner membrane translocase subunit Tim10	TIM10_HUMAN	TRUE	96.6	0.218671	3.34203	15.8084	12.9721	13.4709	8.85656	7.04247	8.91399	8.80366	8.56828	6.80307	9.60535	7.83335	9.88632	8.22259	8.76895	12.2903	9.82292	11.2265	11.6339	10.5347	13.2577	12.9539	10.493	9.21696
P62081	RPS7	Small ribosomal subunit protein eS7	RS7_HUMAN	TRUE	100	0.487987	6.29721	83.9376	123.197	84.6983	150.466	162.51	117.284	140.197	132.319	114.835	128.859	126.401	120.636	121.243	127.826	141.178	145.036	148.879	147.262	145.962	148.413	145.665	140.022	139.725
P62136	PPP1CA	Serine/threonine-protein phosphatase PP1-alpha catalytic subunit	PP1A_HUMAN	TRUE	100	0.201852	5.12977	42.9328	39.261	40.413	49.4526	41.6363	34.8677	41.9445	28.5466	40.7885	39.1617	41.5849	31.933	33.5895	29.3915	30.5915	34.6048	33.9553	33.6222	34.7646	28.5903	39.6186	48.092	33.6779
P62140	PPP1CB	Serine/threonine-protein phosphatase PP1-beta catalytic subunit	PP1B_HUMAN	FALSE	96.6	0.202793	3.80975	17.5479	12.4296	14.7536	14.8257	18.1106	12.7135	12.6439	12.8629	17.5339	17.9662	18.6564	19.7543	13.6199	16.1838	16.0057	11.745	11.1065	12.1959	13.6751	10.6349	16.2957	19.6945	10.2129
P62191	PSMC1	26S proteasome regulatory subunit 4	PRS4_HUMAN	FALSE	100	0.116244	5.85969	63.561	61.2313	63.9492	67.6049	66.2519	54.8808	53.1044	56.4924	57.4054	52.8373	54.4722	49.6296	52.4376	48.8379	56.098	57.4636	60.3995	58.9923	57.8314	57.0413	66.8159	64.5941	68.1683
P62195	PSMC5	26S proteasome regulatory subunit 8	PRS8_HUMAN	FALSE	100	0.123968	5.95736	60.3923	68.3142	61.2378	69.3554	70.2665	60.8779	63.9306	56.3225	58.8316	56.7335	61.7295	60.3664	60.2542	55.6214	60.2539	59.133	62.1992	57.2835	61.4282	61.9179	80.1172	80.9204	70.5355
P62241	RPS8	Small ribosomal subunit protein eS8	RS8_HUMAN	TRUE	100	0.474881	6.17037	58.5706	110.169	66.3614	119.606	118.407	110.62	126.504	97.751	104.302	112.335	109.526	109.488	116.061	105.988	145.608	146.497	144.81	141.816	140.26	132.48	112.807	117.724	107.579
P62244	RPS15A	Small ribosomal subunit protein uS8	RS15A_HUMAN	TRUE	100	0.536479	6.91491	121.375	189.219	103.29	251.061	241.461	212.225	246.031	213.551	202.043	207.911	205.821	210.294	200.032	202.312	239.473	241.759	238.121	228.724	230.147	243.501	251.104	267.658	256.673
P62249	RPS16	Small ribosomal subunit protein uS9	RS16_HUMAN	TRUE	100	0.506283	7.82184	211.584	351.135	188.948	446.548	456.748	346.297	356.739	335.719	353.293	333.39	324.075	365.854	337.281	341.865	454.056	408.184	383.433	396.036	406.479	391.96	448.285	427.114	454.161
P62258	YWHAE	14-3-3 protein epsilon	1433E_HUMAN	TRUE	100	0.229208	7.14226	137.002	125.018	135.534	163.494	162.741	167.389	161.425	174.871	165.613	181.609	167.05	174.089	189.293	176.977	154.897	156.826	159.108	151.764	151.491	147.732	169.472	165.546	173.128
P62263	RPS14	Small ribosomal subunit protein uS11	RS14_HUMAN	TRUE	100	0.495399	5.89274	53.3502	87.2763	52.0363	132.21	108.13	97.2362	97.376	97.3999	100.894	88.8087	90.6175	96.3804	87.855	89.6443	119.875	99.7716	122.015	128.032	109.003	109.392	106.925	101.654	106.488
P62266	RPS23	Small ribosomal subunit protein uS12	RS23_HUMAN	TRUE	100	0.566359	5.67908	34.0443	77.5093	39.7258	122.221	94.6825	86.0951	90.1426	87.1978	76.7948	70.9557	76.6488	81.9912	92.9034	84.1466	125.108	121.814	109.491	134.024	133.409	124.479	100.056	88.1756	116.358
P62269	RPS18	Small ribosomal subunit protein uS13	RS18_HUMAN	TRUE	100	0.513177	6.99976	122.828	162.75	113.327	262.667	271.821	206.118	231.886	202.648	201.051	228.363	207.499	233.922	213.598	189.037	251.336	256.256	251.305	251.758	257.842	250.997	239.888	253.224	262.803
P62273	RPS29	Small ribosomal subunit protein uS14	RS29_HUMAN	TRUE	74.6	0.416885	5.05048	7.84528	18.3864	3.90676	46.788	57.2972	52.9314	39.4236	43.1982	46.2441	38.6807	37.5824	47.9649	41.5294	42.2743	60.1322	56.5371	58.832	61.0321	58.4317	56.1849	42.1236	36.172	44.4399
P62277	RPS13	Small ribosomal subunit protein uS15	RS13_HUMAN	TRUE	100	0.55415	7.34805	121.345	181.416	123.191	420.472	383.297	260.247	271.343	272.176	239.992	255.066	261.02	250.49	254.682	252.902	311.897	331.529	321.781	330.323	313.897	318.734	431.964	456.656	451.725
P62280	RPS11	Small ribosomal subunit protein uS17	RS11_HUMAN	TRUE	100	0.547663	6.72607	92.1249	169.071	90.5889	244.179	229.396	190.27	199.802	194.488	180.19	189.782	187.079	165.084	195.666	179.474	233.946	251.412	236.909	233.809	235.762	222.497	215.26	231.537	226.04
P62304	SNRPE	Small nuclear ribonucleoprotein E	RUXE_HUMAN	FALSE	98.3	0.319318	4.86645	18.5348	20.4706	20.9805	15.5745	40.5314	36.7795	37.5289	31.6717	20.7057	33.3565	25.2856	39.9469	31.0902	34.8564	34.7021	42.9202	28.5915	31.441	35.9073	49.8964	28.0754	23.2855	31.1816
P62306	SNRPF	Small nuclear ribonucleoprotein F	RUXF_HUMAN	TRUE	100	0.22831	5.12539	30.94	35.6735	29.4443	39.2704	38.3184	38.8238	42.349	44.3199	36.5247	46.9708	39.6324	34.1649	37.3006	41.3037	42.8629	47.6652	40.4251	45.4513	44.6514	42.6831	33.3154	45.3053	45.065
P62310	LSM3	U6 snRNA-associated Sm-like protein LSm3	LSM3_HUMAN	TRUE	94.9	0.214559	5.64545	35.6896	34.5606	32.685	48.42	64.5124	57.9553	47.6102	62.0357	47.056	38.8465	44.1897	63.4241	45.1581	60.8913	57.6982	52.7047	52.4865	57.7309	56.408	82.9042	57.7399	42.9299	68.9075
P62312	LSM6	U6 snRNA-associated Sm-like protein LSm6	LSM6_HUMAN	FALSE	96.6	0.17555	4.61677	20.7345	19.4379	18.5607	27.9028	27.5931	25.9135	21.3069	26.7793	28.3889	18.1822	23.1811	28.5982	26.1612	31.445	30.2107	26.4626	27.7148	28.7106	28.3323	29.5439	28.827	22.488	27.1032
P62314	SNRPD1	Small nuclear ribonucleoprotein Sm D1	SMD1_HUMAN	TRUE	100	0.246808	5.25953	39.8995	41.1279	36.697	55.2809	43.8667	37.9429	41.4635	28.7946	47.8371	45.3744	54.173	36.5119	42.5994	35.7089	37.0633	42.622	44.3606	42.7533	49.1976	32.73	33.178	49.6593	27.7099
P62316	SNRPD2	Small nuclear ribonucleoprotein Sm D2	SMD2_HUMAN	TRUE	100	0.201892	5.83857	47.4638	53.8715	53.8018	60.3598	62.5575	62.0447	66.9541	67.0112	59.8227	67.902	61.0186	65.5209	68.1727	69.7607	67.8995	65.5107	65.0998	68.6128	64.7909	66.1917	68.476	69.9142	63.6052
P62318	SNRPD3	Small nuclear ribonucleoprotein Sm D3	SMD3_HUMAN	TRUE	100	0.181203	5.01435	30.3398	32.7211	31.3784	43.4172	36.2933	36.6706	35.844	34.2248	35.3513	37.4892	34.4432	32.6928	34.5899	38.2976	34.5972	39.5291	33.0598	33.2612	37.2096	27.4698	34.1017	38.6869	32.5163
P62328	TMSB4X	Thymosin beta-4	TYB4_HUMAN	TRUE	94.9	0.340512	5.89021	28.1314	42.1664	33.5858	62.2265	67.1613	79.9507	70.7875	82.4218	57.7018	69.8877	59.4868	68.6603	85.7865	64.8274	90.6631	86.056	92.6144	90.7402	75.2734	92.732	104.539	97.4956	104.364
P62330	ARF6	ADP-ribosylation factor 6	ARF6_HUMAN	FALSE	100	0.163764	4.59552	22.3098	31.2986	17.6103	28.2634	22.6137	20.1729	25.167	20.7313	23.395	24.5489	24.1488	24.6747	24.743	22.3711	21.1429	27.2276	24.0416	27.46	29.0792	19.0509	19.9119	31.9223	22.4809
P62333	PSMC6	26S proteasome regulatory subunit 10B	PRS10_HUMAN	FALSE	100	0.091673	5.27462	43.5233	44.2974	41.3491	42.0148	41.2247	35.2768	38.4896	30.6545	40.6565	36.1248	41.6613	39.081	35.6287	38.5149	37.7026	36.3806	34.5275	37.243	36.9523	33.2859	42.3895	42.4924	37.8691
P62424	RPL7A	Large ribosomal subunit protein eL8	RL7A_HUMAN	TRUE	100	0.52139	7.14786	120.073	171.685	102.319	284.269	257.935	271.524	265.905	250.836	196.32	227.316	208.597	203.086	255.057	202.452	313.524	316.976	328.473	326.827	323.663	302.664	261.828	236.408	228.61
P62487	POLR2G	DNA-directed RNA polymerase II subunit RPB7	RPB7_HUMAN	TRUE	76.3	0.347046	1.29313	2.4322	1.10583	2.06043	3.59808	2.96672	2.5332	NaN	2.33161	2.85994	1.50516	2.4643	2.20614	2.71431	1.91561	3.38824	3.96502	3.25737	3.43984	3.58958	3.65873	2.98456	2.9832	4.68152
P62495	ETF1	Eukaryotic peptide chain release factor subunit 1	ERF1_HUMAN	FALSE	96.6	0.185018	5.01936	29.4163	22.6842	25.9357	39.302	36.7358	34.703	26.3282	34.1298	32.9937	33.6922	34.481	28.8384	33.7283	30.7669	36.4272	38.4636	36.6739	41.1914	38.6277	39.0525	43.4375	39.5097	42.8827
P62633	CNBP	CCHC-type zinc finger nucleic acid binding protein	CNBP_HUMAN	TRUE	98.3	0.363513	4.04554	25.2212	20.3711	26.776	11.2182	16.1629	21.951	26.5853	17.3005	27.9006	23.7513	28.6126	23.0223	20.8501	22.975	14.4406	13.3437	13.4532	14.8599	10.2725	10.4413	5.08738	6.64406	6.08964
P62701	RPS4X	Small ribosomal subunit protein eS4, X isoform	RS4X_HUMAN	TRUE	100	0.513488	7.09244	131.195	236.642	132.59	268.984	267.726	226.627	249.628	237.033	219.058	233.633	208.965	214.799	239.133	209.207	278.661	271.989	264.496	267.982	270.72	241.018	256.26	278.137	253.226
P62714	PPP2CB	Serine/threonine-protein phosphatase 2A catalytic subunit beta isoform	PP2AB_HUMAN	TRUE	100	0.130699	5.46762	53.1223	43.6042	45.7012	51.6157	47.4788	47.6054	40.1695	46.5702	45.6345	42.1543	44.0149	43.8668	46.3713	43.1468	59.9678	51.1514	49.8489	56.6191	51.1257	51.4922	47.9339	48.0193	47.8685
P62736	ACTA2	Actin, aortic smooth muscle	ACTA_HUMAN	TRUE	100	0.35737	9.29778	632.153	688.554	666.352	578.577	394.676	588.268	729.152	500.04	632.194	882.654	732.208	592.536	739.699	580.214	604.531	622.225	616.396	519.33	568.171	414.614	548.482	868.457	594.19
P62750	RPL23A	Large ribosomal subunit protein uL23	RL23A_HUMAN	TRUE	100	0.631231	6.28736	42.7847	108.212	53.3977	228.784	212.336	179.156	188.068	189.494	143.46	181.104	147.418	154.974	195.794	152.5	228.283	227.629	249.605	235.574	240.801	246.575	216.981	205.423	231.76
P62753	RPS6	Small ribosomal subunit protein eS6	RS6_HUMAN	TRUE	100	0.402299	6.01105	52.7773	92.1106	58.926	91.7187	93.0818	84.0159	90.5873	86.7788	75.4429	87.0032	78.8317	87.8269	90.8477	85.6159	108.72	112.245	101.479	103.766	99.6101	107.275	95.146	99.7502	100.201
P62805	H4C1	Histone H4	H4_HUMAN	TRUE	100	0.176921	12.8323	7166.98	8709.09	7065.99	4874.57	4515.69	6747.7	9116.76	6551.65	7247.73	7837.83	7220.99	7751.59	7449.23	7954.02	6413.5	6322	6024.96	6256.24	6073.39	5952.49	6480.43	7092.35	6660.12
P62820	RAB1A	Ras-related protein Rab-1A	RAB1A_HUMAN	FALSE	98.3	0.183665	4.98429	39.4882	33.3971	34.7863	41.6192	26.2874	26.3706	28.0685	33.82	35.1877	27.0141	34.6075	31.3817	29.2931	35.9234	30.4616	29.9803	27.7215	29.3744	28.7328	27.0776	26.7494	22.4028	22.5698
P62826	RAN	GTP-binding nuclear protein Ran	RAN_HUMAN	FALSE	100	0.166541	9.14124	514.923	542.924	496.078	610.489	588.513	518.824	553.661	539.435	518.696	538.079	521.563	505.085	545.805	541.098	512.646	526.692	527.371	535.421	554.962	517.202	859.233	840.473	898.354
P62829	RPL23	Large ribosomal subunit protein uL14	RL23_HUMAN	TRUE	100	0.625246	6.03705	47.3403	103.61	48.9777	173.233	192.012	140.995	124.667	127.04	100.512	144.614	122.74	104.692	155.733	100.787	173.307	165.548	148.562	159.362	167.409	157.673	186.831	196.382	166.718
P62834	RAP1A	Ras-related protein Rap-1A	RAP1A_HUMAN	FALSE	96.6	0.286251	3.40275	11.7651	10.4352	9.22242	6.2394	11.0377	9.49658	13.3249	17.0149	5.8951	13.369	11.6881	11.672	9.6824	12.2653	8.55952	9.83229	10.2684	9.31988	9.79644	18.6171	7.42088	8.8375	9.57595
P62837	UBE2D2	Ubiquitin-conjugating enzyme E2 D2	UB2D2_HUMAN	TRUE	98.3	0.191174	5.36895	37.8435	39.7081	40.3459	50.5599	41.5296	46.0646	35.5597	41.0341	46.7738	44.9021	49.6908	53.0302	38.4873	48.6456	47.2656	44.212	42.5252	42.3346	44.1456	50.0813	39.2179	49.9993	45.0962
P62841	RPS15	Small ribosomal subunit protein uS19	RS15_HUMAN	TRUE	98.3	0.592422	5.29414	26.9793	55.7872	21.6754	111.104	90.1662	82.1297	69.6574	74.7982	69.8439	73.1957	68.4222	71.1657	82.2866	74.5768	109.138	112.663	107.294	107.983	95.7669	94.3046	106.531	92.9206	106.455
P62847	RPS24	Small ribosomal subunit protein eS24	RS24_HUMAN	TRUE	98.3	0.557793	3.96832	12.4062	23.2191	13.6679	31.3929	32.4244	27.9403	31.871	31.9377	23.2496	25.3257	24.3726	22.8443	28.6302	27.7192	37.7766	39.2275	36.9726	36.4999	34.2764	36.1246	28.232	27.3501	31.5294
P62851	RPS25	Small ribosomal subunit protein eS25	RS25_HUMAN	TRUE	100	0.486626	7.53619	210.718	281.672	197.054	349.652	355.276	302.115	316.92	317.183	301.524	268.11	283.862	313.226	298.167	294.016	364.655	343.313	336.219	358.441	333.049	349.005	368.431	332.067	379.156
P62854	RPS26	Small ribosomal subunit protein eS26	RS26_HUMAN	TRUE	100	0.611679	6.36208	65.4091	129.969	67.6117	136.609	134.084	164.514	179.909	203.536	132.042	133.39	142.374	157.338	161.09	172.375	232.944	236.887	211.009	237.254	193.193	228.011	149.995	134.581	150.681
P62857	RPS28	Small ribosomal subunit protein eS28	RS28_HUMAN	TRUE	100	0.626268	5.26265	25.7844	45.2651	23.7799	112.146	115.91	90.9882	81.0659	90.2954	82.4888	83.862	78.2168	93.5317	89.1343	97.7884	104.572	107	117.694	106.645	98.8254	115.776	109.531	94.343	82.0768
P62861	FAU	Ubiquitin-like FUBI-ribosomal protein eS30 fusion protein	RS30_HUMAN	TRUE	89.8	0.613887	6.61628	28.3333	81.5898	27.9271	214.011	235.149	235.305	225.273	275.226	186.456	243.184	195.769	214.076	256.056	206.186	299.392	280.832	255.353	310.514	322.689	317.485	176.585	168.684	178.362
P62873	GNB1	Guanine nucleotide-binding protein G(I)/G(S)/G(T) subunit beta-1	GBB1_HUMAN	TRUE	100	0.276059	4.08477	23.9587	17.5605	19.1132	23.8857	18.7175	15.8984	13.8034	13.5571	14.5514	13.7944	12.537	13.768	16.2036	12.5121	16.3001	13.6736	19.5095	14.1139	17.2309	17.0264	17.8986	18.631	15.2374
P62875	POLR2L	DNA-directed RNA polymerases I, II, and III subunit RPABC5	RPAB5_HUMAN	TRUE	72.9	0.277595	2.89645	5.7795	6.40709	7.01202	11.1605	9.96669	9.92201	5.88069	9.6026	NaN	NaN	8.68627	6.72341	6.73571	7.02497	7.56354	8.26737	13.0171	9.62548	8.96382	10.5141	8.737	8.56994	NaN
P62877	RBX1	E3 ubiquitin-protein ligase RBX1	RBX1_HUMAN	FALSE	96.6	0.136548	5.77727	57.0541	50.9236	46.8565	63.9827	55.9308	60.7033	57.5798	70.0419	59.0191	54.2892	58.5629	60.9522	55.9286	64.6759	66.1414	55.1319	56.8928	62.5282	54.4755	66.2631	53.911	59.9363	55.1291
P62879	GNB2	Guanine nucleotide-binding protein G(I)/G(S)/G(T) subunit beta-2	GBB2_HUMAN	FALSE	100	0.210422	6.08379	78.5234	70.3551	82.2898	79.7882	78.7842	53.3414	69.8204	66.0019	58.3932	62.6163	63.823	51.1027	64.7714	48.0531	55.9705	65.0201	69.0432	59.2853	65.0521	65.7135	60.4852	68.5546	70.5994
P62888	RPL30	Large ribosomal subunit protein eL30	RL30_HUMAN	TRUE	100	0.48584	6.77645	103.258	130.659	110.203	202.292	271.778	178.378	180.695	183.938	149.203	196.435	137.444	138.645	198.793	157.455	216.718	216.287	203.466	215.914	214.215	194.025	201.06	210.094	193.715
P62899	RPL31	Large ribosomal subunit protein eL31	RL31_HUMAN	TRUE	98.3	0.601562	6.19782	50.2309	88.5868	47.7927	163.852	205.813	154.908	159.281	179.989	130.948	173.175	123.706	146.134	148.915	155.362	203.045	201.353	194.224	196.547	194.043	224.739	195.755	194.18	209.863
P62906	RPL10A	Large ribosomal subunit protein uL1	RL10A_HUMAN	TRUE	100	0.568686	6.54949	123.056	115.034	106.916	272.121	231.622	145.215	153.322	113.46	143.185	161.906	151.574	131.974	173.593	118.51	187.008	161.864	188.696	187.286	193.218	155.991	190.36	229.485	162.551
P62910	RPL32	Large ribosomal subunit protein eL32	RL32_HUMAN	TRUE	86.4	0.52336	4.34977	11.9676	23.0748	12.4375	43.1709	36.3998	30.4999	33.8125	31.133	25.4362	33.6098	25.6265	21.3087	37.2833	26.813	41.0933	42.9593	45.8568	41.9165	46.1066	44.8572	34.1663	32.0691	34.1661
P62913	RPL11	Large ribosomal subunit protein uL5	RL11_HUMAN	TRUE	100	0.523611	6.37778	67.8009	122.807	77.051	169.079	177.309	133.977	153.352	135.632	114.52	133.13	111.859	117.475	129.271	132.494	149.106	152.238	144.751	160.144	152.952	156.428	162.617	160.305	164.38
P62917	RPL8	Large ribosomal subunit protein uL2	RL8_HUMAN	TRUE	100	0.550904	6.87706	87.7408	148.012	85.7958	260.212	224.982	217.571	218	221.255	174.601	205.815	178.124	192.985	217.576	190.525	297.377	273.817	268.483	296.492	270.975	279.36	225.423	221.457	234.625
P62937	PPIA	Peptidyl-prolyl cis-trans isomerase A	PPIA_HUMAN	FALSE	100	0.134661	8.98221	435.177	477.538	467.05	500.598	469.022	529.075	518.706	558.408	578.858	607.761	584.515	604.959	611.715	564.938	502.118	501.105	525.204	523.813	505.883	462.585	489.01	546.334	503.765
P62942	FKBP1A	Peptidyl-prolyl cis-trans isomerase FKBP1A	FKB1A_HUMAN	TRUE	94.9	0.166066	5.32711	30.9385	28.6687	35.4801	46.063	49.2365	50.4658	37.4882	42.3806	45.1389	42.7633	38.7368	46.4378	44.5567	44.1907	47.5896	42.8021	45.8155	49.4149	42.2393	43.0226	40.8008	42.3956	42.1058
P62979	RPS27A	Ubiquitin-ribosomal protein eS31 fusion protein	RS27A_HUMAN	TRUE	100	0.214575	10.4217	1012.92	1286.84	1167.76	1729.76	1743.77	1565.4	1808.79	1457.98	1617.99	1606.36	1742.11	1744.64	1595.17	1629.2	1356.4	1556.39	1579.21	1461.18	1492.96	1490.07	2041.75	2113.29	1826.28
P62993	GRB2	Growth factor receptor-bound protein 2	GRB2_HUMAN	TRUE	96.6	0.177959	4.05016	16.1275	12.157	12.4196	22.7995	22.3768	20.2434	14.2581	22.7352	14.4257	17.9358	16.0872	18.3466	19.1992	17.4098	20.1746	19.1003	20.0779	19.9714	19.7385	19.7946	18.4664	20.1787	17.9001
P62995	TRA2B	Transformer-2 protein homolog beta	TRA2B_HUMAN	TRUE	100	0.30818	6.506	64.5412	82.2685	61.3074	92.5215	82.2914	102.352	107.506	82.3999	109.794	105.717	106.901	62.9241	107.229	66.599	85.9964	86.6315	86.1003	90.1271	92.7356	61.7509	62.3637	92.6288	77.3392
P63000	RAC1	Ras-related C3 botulinum toxin substrate 1	RAC1_HUMAN	TRUE	100	0.297747	4.00489	18.3289	14.1872	16.7816	21.0473	22.8743	18.2633	17.4782	14.87	19.3443	22.3861	20.0888	16.418	24.3515	13.199	17.9317	17.5462	21.348	19.9498	23.7606	11.4561	9.52316	16.6055	11.1716
P63010	AP2B1	AP-2 complex subunit beta	AP2B1_HUMAN	TRUE	100	0.140789	4.9549	34.1012	24.7664	33.541	44.1067	37.1086	30.6259	25.5244	29.7061	25.8908	28.8911	28.1447	29.0403	31.0134	27.0303	37.5191	34.9921	31.9548	37.4409	35.1612	35.6821	36.3289	33.1862	38.9005
P63092;Q5JWF2	GNAS	Guanine nucleotide-binding protein G(s) subunit alpha isoforms short;Guanine nucleotide-binding protein G(s) subunit alpha isoforms XLas	GNAS2_HUMAN;GNAS1_HUMAN	TRUE	100	0.267485	3.19995	7.25386	11.0552	8.07823	9.71089	10.0688	7.23756	6.33871	8.19635	6.84983	8.93656	6.48948	8.18492	8.88272	6.67015	9.02852	8.5568	7.26524	9.13644	9.43747	9.45825	7.67455	6.74765	7.68982
P63096	GNAI1	Guanine nucleotide-binding protein G(i) subunit alpha-1	GNAI1_HUMAN	FALSE	71.2	0.38688	1.51312	3.44991	1.74382	2.37333	5.16403	2.80915	2.60977	3.31588	4.01317	3.24775	2.60484	1.91476	4.91763	2.35418	NaN	4.00306	3.00321	3.0534	4.5785	3.08927	3.85844	NaN	NaN	1.80092
P63098	PPP3R1	Calcineurin subunit B type 1	CANB1_HUMAN	TRUE	91.5	0.211976	2.24318	3.40148	5.06181	4.2834	5.77368	6.47238	4.73903	4.195	5.40343	4.6991	5.1096	4.92157	3.86711	5.55871	3.91391	5.32756	6.35497	6.40305	5.11082	5.96606	5.53989	6.64232	5.11373	5.1763
P63104	YWHAZ	14-3-3 protein zeta/delta	1433Z_HUMAN	TRUE	100	0.219176	7.67905	186.142	185.759	201.074	227.238	247.373	257.054	218.951	241.623	239.867	238.79	244.777	240.599	256.369	244.575	237.867	233.386	214.956	233.123	222.04	228.464	269.847	256.987	254.141
P63151	PPP2R2A	Serine/threonine-protein phosphatase 2A 55 kDa regulatory subunit B alpha isoform	2ABA_HUMAN	FALSE	100	0.151726	4.51353	19.58	22.2237	18.9735	23.8575	23.7191	25.8583	22.7413	26.5236	20.794	26.1766	19.6034	23.9163	23.7996	19.6473	25.0932	29.6341	29.0972	27.6786	27.2002	28.2007	28.2065	26.2327	29.5416
P63165	SUMO1	Small ubiquitin-related modifier 1	SUMO1_HUMAN	TRUE	96.6	0.220694	5.51956	42.8087	38.9217	38.9741	58.7368	57.6741	53.3221	46.9081	48.3785	58.587	46.7253	54.9125	54.5921	46.3495	60.1592	50.9334	50.6771	59.5854	56.0598	50.7345	47.9916	58.0246	53.7209	45.4086
P63167	DYNLL1	Dynein light chain 1, cytoplasmic	DYL1_HUMAN	FALSE	100	0.177508	4.15138	18.3244	25.2729	22.8845	18.4687	19.7169	19.6469	16.5283	18.8979	18.6286	14.2324	17.0146	17.2388	19.5433	19.9864	18.1565	19.7066	19.0876	17.1832	14.5807	13.8025	19.7902	22.1975	25.4591
P63172	DYNLT1	Dynein light chain Tctex-type 1	DYLT1_HUMAN	FALSE	81.4	0.285603	2.0891	3.85751	3.64153	5.3241	5.28394	4.01539	2.91249	5.14226	5.01399	4.60346	5.70517	5.25362	2.86251	2.85144	4.5594	2.89949	4.1275	3.09206	4.60394	4.6693	NaN	NaN	7.36077	4.52306
P63173	RPL38	Large ribosomal subunit protein eL38	RL38_HUMAN	TRUE	100	0.590174	6.51997	61.5977	105.134	56.7841	225.831	237.975	169.886	191.126	180.422	144.968	195.03	148.367	175.014	182.422	139.386	233.307	225.556	221.575	224.493	207.861	230.944	231.058	222.525	232.721
P63208	SKP1	S-phase kinase-associated protein 1	SKP1_HUMAN	TRUE	100	0.332254	4.68919	23.0433	15.0141	21.0339	44.9679	42.8572	36.1099	23.3612	39.2464	23.0164	36.8402	23.7319	22.3855	37.2024	25.2318	35.798	38.656	36.559	37.582	35.7968	44.6915	43.5457	32.9017	38.5625
P63220	RPS21	Small ribosomal subunit protein eS21	RS21_HUMAN	TRUE	100	0.334345	6.45141	69.8738	84.2066	72.0471	120.568	149.218	109.024	103.641	111.175	104.595	102.18	110.189	107.71	117.494	124.372	146.978	142.247	125.996	133.396	132.976	141.395	141.215	148.601	131.41
P63241	EIF5A	Eukaryotic translation initiation factor 5A-1	IF5A1_HUMAN	TRUE	100	0.127775	7.96749	249.595	236.075	250.917	287.792	239.737	247.696	280.013	234.25	258.882	274.947	280.41	241.333	275.129	226.673	252.261	255.094	290.564	259.124	275.261	227.653	258.327	292.895	269.499
P63244	RACK1	Small ribosomal subunit protein RACK1	RACK1_HUMAN	TRUE	100	0.441471	7.94307	254.219	358.969	264.294	410.309	468.709	350.145	345.147	351.266	335.22	332.168	332.825	305.882	360.777	307.462	408.879	412.346	395.951	405.632	406.557	389.129	436.715	442.204	424.47
P63261	ACTG1	Actin, cytoplasmic 2	ACTG_HUMAN	TRUE	98.3	0.75885	3.70498	7.49144	12.8632	8.50861	7.24717	7.59839	25.1505	10.1408	70.8683	6.73895	17.3133	8.79867	7.49481	19.2237	27.2742	15.1518	20.3475	12.4351	14.9234	14.9074	20.1881	31.7363	14.1258	42.096
P63279	UBE2I	SUMO-conjugating enzyme UBC9	UBC9_HUMAN	TRUE	96.6	0.218083	6.10867	59.5567	47.3743	63.5751	80.5111	83.5051	74.7117	65.2491	78.5424	71.0944	75.3502	73.6046	61.488	74.6073	82.741	73.5776	70.6031	80.7753	79.9571	83.2577	79.0917	84.1159	89.9111	80.313
P63313	TMSB10	Thymosin beta-10	TYB10_HUMAN	TRUE	94.9	0.618256	5.19968	7.96948	16.7077	12.5373	82.3231	92.7835	55.0635	44.4098	72.4322	39.7683	78.6641	43.4883	45.9248	61.598	49.8867	73.6796	88.009	100.748	78.5335	95.2737	84.8859	91.0848	86.668	87.3199
P67775	PPP2CA	Serine/threonine-protein phosphatase 2A catalytic subunit alpha isoform	PP2AA_HUMAN	FALSE	96.6	0.195092	4.60942	21.4487	24.8104	34.7246	31.2701	25.5721	27.9151	17.7818	21.4611	27.0826	22.8251	39.9489	23.004	27.5268	19.2899	29.4539	27.6565	25.9867	33.3305	27.7702	26.911	24.4129	28.7232	33.7528
P67809	YBX1	Y-box-binding protein 1	YBOX1_HUMAN	TRUE	100	0.227633	4.76531	24.2636	28.6929	25.8311	37.8815	38.2143	27.5723	27.2157	27.6525	32.7117	24.7448	35.4794	28.9693	23.6888	31.9885	22.5155	24.8793	24.349	22.8341	24.6948	24.2438	23.4902	21.8178	20.6996
P67812	SEC11A	Signal peptidase complex catalytic subunit SEC11A	SC11A_HUMAN	TRUE	100	0.328157	3.47258	13.7972	9.51319	16.1357	4.86271	4.28413	10.5201	19.7415	11.086	10.2767	12.123	10.7589	9.25707	12.7202	10.194	10.8255	8.88881	9.70101	9.94044	9.62084	9.1489	4.65055	7.5707	4.71112
P67870	CSNK2B	Casein kinase II subunit beta	CSK2B_HUMAN	FALSE	98.3	0.449886	4.21798	24.6161	18.3864	23.1971	22.599	16.0786	17.1385	17.3519	15.1253	22.5619	15.6363	19.8574	13.5662	17.5143	15.8973	19.2305	20.1609	24.9285	19.8934	19.3814	17.297	16.4977	20.248	18.2108
[truncated: 1,830 more rows]

## Sheet: Table S1
Table S1 Candidate protein list of each compared pair of conidition at abs log2FC ≥ 0.58 and Q ≤ 0.05 (highlighed yellow) where the comparison of interest could be filtered from the first column (Green highlight)
[truncated: 3,512 more rows]

[truncated: 7 more sheets: Table S2, Table S3, Table S4, Table S5, Table S6, Table S7, Table S8]
